# Supplementary material for: Single-cell RNA sequencing coupled to TCR profiling of large granular lymphocyte leukemia T cells
Source: Nat Commun. 2022 Apr 11;13:1982. doi: 10.1038/s41467-022-29175-x (PMC9001664; doi:10.1038/s41467-022-29175-x)
Supplement: Supplementary file 3 — Supplementary Data 1 [file 41467_2022_29175_MOESM3_ESM.xlsx]

## Sheet: scRNA-seq
	Supplementary Data 1 Metrics summary of scRNA-seq.
	ID	UPN/ HD	Samples	Estimated number of cells	Mean reads per cell	Median genes per cell	Number of reads	Valid barcodes	Sequencing saturation	Q30 bases in barcode	Q30 Bases in RNA read	Q30 bases in sample index	Q30 bases in UMI	Reads mapped to genome	Reads mapped confidently to genome	Reads mapped confidently to intergenic regions	Reads mapped confidently to Iintronic regions	Reads mapped confidently to exonic regions	Reads mapped confidently to transcriptome	Reads mapped antisense to gene	Fraction reads in cells	Total genes detected	Median UMI counts per cell
	Sample 1	UPN24	Pre	9852	56943	1064	561009727	0.93	0.903	0.961	0.877	0.972	0.978	0.976	0.847	0.05	0.147	0.65	0.587	0.026	0.874	19683	2352
	Sample 2	UPN24	3M_CR	17597	39693	1117	698493887	0.947	0.834	0.961	0.867	0.97	0.978	0.979	0.932	0.037	0.172	0.723	0.661	0.022	0.856	21276	2894
	Sample 3	UPN10	Pre	8907	75773	1386	674910220	0.93	0.902	0.961	0.875	0.971	0.978	0.98	0.905	0.051	0.16	0.694	0.628	0.026	0.872	20162	3298
	Sample 4	UPN10	3M_CR	23425	28198	1528	660546298	0.942	0.662	0.96	0.859	0.963	0.976	0.976	0.944	0.041	0.183	0.721	0.654	0.026	0.795	22453	3954
	Sample 5	UPN19	Pre	21131	31302	1235	661456630	0.933	0.774	0.959	0.848	0.97	0.976	0.978	0.931	0.06	0.148	0.723	0.656	0.028	0.938	22549	3731
	Sample 6	UPN19	3M_PR	19156	46607	1554	892821059	0.943	0.807	0.963	0.882	0.97	0.979	0.983	0.952	0.031	0.116	0.805	0.732	0.029	0.833	22032	4334
	Sample 7	HD1	HD1	18946	39449	1111	747401901	0.938	0.844	0.961	0.861	0.963	0.977	0.98	0.938	0.051	0.144	0.742	0.678	0.024	0.921	21082	3243
	Sample 8	HD2	HD2	49235	15336	532	755101371	0.939	0.826	0.961	0.887	0.961	0.979	0.982	0.947	0.059	0.197	0.69	0.589	0.063	0.857	22839	1097
	Sample 9	UPN18	Pre	35471	19418	772	688789878	0.92	0.75	0.96	0.86	0.967	0.977	0.981	0.915	0.054	0.139	0.722	0.656	0.029	0.926	20506	2208
	Sample 10	UPN18	3M_PR	33682	20527	1233	691419126	0.936	0.68	0.96	0.861	0.96	0.977	0.979	0.928	0.039	0.153	0.737	0.667	0.031	0.861	22284	3088
	Sample 11	UPN4	Pre	65105	9304	859	605761959	0.943	0.666	0.961	0.864	0.97	0.977	0.979	0.946	0.032	0.137	0.778	0.7	0.035	0.96	21478	1876
	Sample 12	UPN4	3M_PR	24310	28453	1275	691704036	0.929	0.801	0.96	0.861	0.969	0.977	0.98	0.932	0.046	0.149	0.736	0.666	0.029	0.937	20530	2748
	Sample 13	UPN17	Pre	39611	18781	1147	743972638	0.933	0.707	0.96	0.874	0.969	0.977	0.983	0.943	0.048	0.147	0.748	0.673	0.034	0.912	21599	2791
	Sample 14	UPN17	6M_NR	10515	61483	1531	646496024	0.926	0.879	0.96	0.862	0.97	0.977	0.98	0.932	0.054	0.172	0.706	0.636	0.031	0.896	20919	3341
	Sample 15	HD3	HD3	14313	52491	1146	751305781	0.923	0.875	0.962	0.867	0.936	0.976	0.982	0.926	0.079	0.151	0.695	0.632	0.025	0.921	21394	3315
	Sample 16	HD4	HD4	11450	67832	1276	776679536	0.926	0.9	0.961	0.856	0.966	0.977	0.981	0.929	0.062	0.133	0.734	0.67	0.025	0.922	20357	3576
	Sample 17	UPN1	Pre	8700	55140	1264	479721665	0.886	0.879	0.959	0.862	0.92	0.96	0.981	0.854	0.075	0.113	0.665	0.596	0.033	0.908	19309	3220
	Sample 18	UPN1	3M_CR	12286	36872	1449	453014261	0.924	0.786	0.962	0.878	0.968	0.978	0.983	0.839	0.055	0.097	0.687	0.626	0.025	0.912	20186	3553
	Sample 19	UPN12	Pre	9348	55732	1314	520983012	0.919	0.887	0.961	0.869	0.972	0.978	0.979	0.915	0.066	0.095	0.753	0.688	0.026	0.939	19888	3587
	Sample 20	UPN12	3M_CR	11773	46871	1698	551815658	0.929	0.798	0.961	0.853	0.972	0.978	0.98	0.931	0.058	0.097	0.776	0.709	0.027	0.926	20912	4860
	Sample 21	UPN8	Pre	5670	102460	984	580952813	0.927	0.94	0.961	0.851	0.971	0.977	0.977	0.923	0.095	0.136	0.691	0.635	0.02	0.797	19477	2461
	Sample 22	UPN13	Pre	8775	67464	1039	592000063	0.948	0.922	0.962	0.855	0.96	0.977	0.981	0.933	0.045	0.136	0.752	0.697	0.018	0.918	19812	2891
	Sample 23	HD5	HD5	48353	17602	1009	851133694	0.941	0.721	0.96	0.855	0.97	0.977	0.979	0.935	0.05	0.136	0.749	0.69	0.021	0.922	22240	2667
	Sample 24	HD6	HD6	2923	241583	1097	706148967	0.947	0.964	0.955	0.856	0.884	0.942	0.975	0.935	0.085	0.116	0.733	0.678	0.018	0.749	19862	2987
	Sample 25	UPN8	6M_CR	6022	89095	580	536533178	0.901	0.931	0.963	0.878	0.973	0.979	0.983	0.638	0.064	0.079	0.495	0.45	0.017	0.588	17560	1092
	Sample 26	UPN13	6M_PR	6517	84159	1012	548467216	0.938	0.917	0.963	0.881	0.971	0.98	0.982	0.915	0.052	0.107	0.756	0.694	0.021	0.717	19558	2558
	Sample 27	UPN14	Pre	5799	103903	801	602538578	0.915	0.959	0.962	0.874	0.972	0.979	0.982	0.891	0.063	0.118	0.71	0.645	0.025	0.878	18634	1745
	Sample 28	UPN14	6M_NR	6290	98576	930	620043420	0.931	0.934	0.963	0.887	0.973	0.98	0.983	0.802	0.05	0.076	0.676	0.622	0.021	0.745	19452	2113
	Sample 29	UPN15	Pre	11577	54266	775	628247813	0.916	0.926	0.962	0.875	0.972	0.979	0.982	0.882	0.067	0.122	0.694	0.627	0.025	0.827	18998	1635
	Sample 30	UPN15	6M_NR	9032	70015	861	632379007	0.906	0.944	0.962	0.876	0.97	0.979	0.982	0.88	0.062	0.116	0.702	0.63	0.031	0.856	18117	1652
	Sample 31	UPN6	Pre	3206	191691	240	614561625	0.884	0.985	0.962	0.875	0.968	0.979	0.981	0.821	0.077	0.204	0.541	0.482	0.026	0.68	15157	356
	Sample 32	HD7	HD7	5293	138417	599	732646355	0.873	0.954	0.962	0.874	0.942	0.972	0.982	0.84	0.148	0.106	0.586	0.529	0.024	0.549	19194	1178
	UPN, unique patient number; HD, healthy donor; Pre, pre-treatment; 3M/6M, 3 months/6 months; CR, complete response; PR, partial response; UMI, unique molecular identifier.

## Sheet: TCR profiling
	Supplementary Data 1 Metrics summary of TCR profiling.
		Cells						Enrichment			V(D)J expression		V(D)J annotation												Sequencing
	ID	UPN/ HD	Samples	Estimated number of cells	Mean read pairs/cell	Fraction reads in cells	Number of cells with productive V-J spanning pair	Reads mapped to any V(D)J gene	Reads mapped to TRA	Reads mapped to TRB	Median TRA UMIs per cell	Median TRB UMIs per cell	Cells With productive V-J spanning pair	Cells With productive V-J spanning (TRA, TRB) pair	Paired clonotype diversity	Cells with TRA contig	Cells with TRB contig	Cells with CDR3-annotated TRA contig	Cells with CDR3-annotated TRB contig	Cells with V-J spanning TRA contig	Cells with V-J spanning TRB contig	Cells with productive TRA contig	Cells with productive TRB contig	Contigs unannotated	Valid barcodes	Q30 bases in barcode	Q30 bases in RNA read 1	Q30 bases in RNA read 2	Q30 Bases in sample index	Q30 bases in UMI
	Sample 1	UPN24	Pre	7786	14927	0.877	4912	0.874	0.204	0.589	2	6	0.631	0.631	67.4	0.884	0.994	0.745	0.959	0.739	0.953	0.673	0.931	0.002	0.931	0.985	0.947	0.877	0.972	0.983
	Sample 2	UPN24	3M_CR	11540	10274	0.817	10274	0.871	0.128	0.667	1	6	0.401	0.401	1079.05	0.679	0.997	0.502	0.971	0.5	0.963	0.425	0.947	0.002	0.934	0.985	0.935	0.871	0.977	0.974
	Sample 3	UPN10	Pre	8175	15856	0.902	4837	0.865	0.191	0.593	2	8	0.592	0.592	5.48	0.849	0.996	0.693	0.961	0.667	0.968	0.625	0.945	0.003	0.929	0.984	0.941	0.86	0.975	0.982
	Sample 4	UPN10	3M_CR	26516	5976	0.897	14515	0.842	0.182	0.572	1	7	0.547	0.547	11.89	0.714	0.995	0.629	0.962	0.607	0.966	0.571	0.948	0.001	0.92	0.984	0.935	0.844	0.969	0.981
	Sample 5	UPN19	Pre	19290	9766	0.929	14060	0.849	0.253	0.481	2	7	0.729	0.729	2657.39	0.902	0.99	0.827	0.962	0.831	0.953	0.772	0.937	0.001	0.925	0.984	0.931	0.83	0.962	0.981
	Sample 6	UPN19	3M_PR	20844	8781	0.905	13902	0.866	0.262	0.519	2	6	0.667	0.667	276.07	0.845	0.99	0.77	0.953	0.765	0.95	0.714	0.928	0.001	0.929	0.984	0.942	0.835	0.968	0.981
	Sample 7	HD1	HD1	15222	11711	0.893	8978	0.877	0.223	0.572	1	6	0.59	0.59	5776.44	0.816	0.994	0.7	0.967	0.698	0.96	0.627	0.941	0.001	0.938	0.984	0.928	0.833	0.972	0.981
	Sample 8	HD2	HD2	21463	9542	0.552	7284	0.717	0.194	0.388	1	1	0.339	0.339	6454.58	0.849	0.98	0.523	0.858	0.507	0.824	0.434	0.799	0.004	0.943	0.983	0.923	0.827	0.975	0.962
	Sample 9	UPN18	Pre	23575	9583	0.797	9244	0.819	0.15	0.59	1	4	0.392	0.392	6288.75	0.735	0.987	0.542	0.948	0.534	0.934	0.433	0.913	0.001	0.892	0.983	0.937	0.818	0.973	0.981
	Sample 10	UPN18	3M_PR	34368	4894	0.869	19347	0.81	0.201	0.464	1	6	0.563	0.563	3916.28	0.803	0.987	0.684	0.913	0.666	0.891	0.621	0.877	0.001	0.893	0.985	0.934	0.871	0.975	0.982
	Sample 11	UPN4	Pre	63110	2827	0.947	44557	0.856	0.286	0.464	1	4	0.706	0.706	5.34	0.851	0.988	0.78	0.962	0.786	0.951	0.743	0.946	0.001	0.918	0.985	0.941	0.874	0.973	0.982
	Sample 12	UPN4	3M_PR	23875	8935	0.928	19684	0.843	0.286	0.462	3	8	0.824	0.824	1.89	0.95	0.996	0.879	0.982	0.886	0.975	0.847	0.97	0.002	0.892	0.985	0.942	0.868	0.973	0.982
	Sample 13	UPN17	Pre	35626	5355	0.898	21495	0.824	0.257	0.442	1	5	0.603	0.603	150.76	0.796	0.985	0.719	0.891	0.715	0.875	0.668	0.836	0.001	0.917	0.984	0.938	0.828	0.972	0.981
	Sample 14	UPN17	6M_NR	6671	30896	0.746	378	0.646	0.081	0.327	1	4	0.057	0.057	25.72	0.804	0.982	0.139	0.459	0.073	0.152	0.064	0.131	0.004	0.85	0.983	0.915	0.818	0.972	0.974
	Sample 15	HD3	HD3	10528	19634	0.836	5358	0.791	0.176	0.515	1	6	0.509	0.509	4219.59	0.883	0.998	0.643	0.958	0.634	0.944	0.549	0.923	0.003	0.905	0.984	0.921	0.829	0.972	0.98
	Sample 16	HD4	HD4	9284	18028	0.873	5551	0.829	0.206	0.533	2	6	0.598	0.598	2877.36	0.913	0.998	0.726	0.964	0.725	0.951	0.639	0.934	0.002	0.91	0.983	0.935	0.819	0.973	0.98
	Sample 17	UPN1	Pre	8558	16290	0.918	5563	0.746	0.175	0.415	3	7	0.65	0.65	60.55	0.967	0.992	0.79	0.915	0.782	0.869	0.732	0.854	0.005	0.836	0.985	0.941	0.871	0.971	0.982
	Sample 18	UPN1	3M_CR	12001	10870	0.937	9287	0.83	0.233	0.466	5	12	0.774	0.774	47.06	0.96	0.997	0.855	0.966	0.888	0.955	0.811	0.941	0.002	0.893	0.985	0.943	0.873	0.971	0.982
	Sample 19	UPN12	Pre	8928	9508	0.932	5089	0.759	0.178	0.417	2	6	0.57	0.57	2822.05	0.904	0.987	0.721	0.909	0.713	0.884	0.654	0.865	0.002	0.846	0.981	0.941	0.886	0.967	0.976
	Sample 20	UPN12	3M_CR	10868	13370	0.934	9289	0.836	0.248	0.486	5	12	0.855	0.855	156.69	0.976	0.998	0.916	0.975	0.919	0.976	0.887	0.96	0.004	0.886	0.985	0.943	0.873	0.972	0.982
	Sample 21	UPN8	Pre	5583	20351	0.905	1576	0.718	0.135	0.443	1	3	0.282	0.282	25.02	0.917	0.985	0.985	0.8	0.396	0.747	0.356	0.715	0.005	0.844	0.984	0.926	0.856	0.969	0.981
	Sample 22	UPN13	Pre	8123	17780	0.926	3248	0.808	0.194	0.499	1	3	0.4	0.4	363.73	0.888	0.985	0.588	0.857	0.541	0.814	0.483	0.79	0.003	0.892	0.985	0.931	0.862	0.966	0.982
	Sample 23	HD5	HD5	47849	3555	0.929	33625	0.851	0.281	0.465	2	5	0.703	0.703	11639.1	0.879	0.99	0.811	0.957	0.807	0.945	0.749	0.932	0	0.909	0.985	0.943	0.858	0.969	0.982
	Sample 24	HD6	HD6	3404	49429	0.929	873	0.754	0.197	0.417	1	3	0.256	0.256	869.02	0.719	0.938	0.387	0.699	0.361	0.642	0.33	0.622	0.003	0.901	0.984	0.936	0.842	0.974	0.981
	Sample 25	UPN8	6M_CR	2764	54453	0.602	713	0.807	0.141	0.575	1	3	0.258	0.258	246.66	0.679	0.987	0.381	0.891	0.382	0.869	0.302	0.826	0.001	0.877	0.984	0.937	0.822	0.971	0.981
	Sample 26	UPN13	6M_PR	3020	45483	0.692	1006	0.815	0.141	0.587	1	4	0.333	0.333	39.03	0.725	0.988	0.477	0.911	0.457	0.878	0.39	0.844	0.001	0.879	0.983	0.937	0.821	0.965	0.981
	Sample 27	UPN14	Pre	3953	37092	0.812	1781	0.853	0.209	0.558	1	4	0.451	0.451	132.72	0.811	0.989	0.609	0.922	0.598	0.898	0.528	0.858	0	0.905	0.984	0.941	0.826	0.968	0.981
	Sample 28	UPN14	6M_NR	3901	42257	0.81	2024	0.845	0.22	0.537	1	4	0.519	0.519	50.13	0.864	0.985	0.685	0.894	0.669	0.865	0.605	0.836	0.001	0.893	0.984	0.941	0.826	0.977	0.981
	Sample 29	UPN15	Pre	6075	17274	0.681	2224	0.806	0.806	0.562	1	4	0.366	0.366	2.29	0.781	0.991	0.495	0.942	0.441	0.937	0.405	0.913	0.001	0.872	0.983	0.938	0.824	0.973	0.981
	Sample 30	UPN15	6M_NR	7026	23282	0.844	3719	0.844	0.265	0.51	1	4	0.529	0.529	1.17	0.875	0.99	0.696	0.951	0.587	0.94	0.569	0.934	0.001	0.888	0.984	0.943	0.83	0.974	0.981
	Sample 31	UPN6	Pre	4808	39276	0.881	70	0.847	0.207	0.558	1	1	0.015	0.015	64.47	0.552	0.669	0.097	0.245	0.082	0.217	0.064	0.188	0.001	0.904	0.984	0.935	0.819	0.968	0.981
	Sample 32	HD7	HD7	2919	26251	0.52	916	0.752	0.158	0.503	1	3	0.314	0.314	653.47	0.714	0.977	0.461	0.877	0.447	0.86	0.384	0.82	0.001	0.856	0.983	0.937	0.812	0.974	0.98
	UPN, unique patient number; HD, healthy donor; pre, pre-treatment; post, post-treatment; 3M/6M, 3 months/6 months; TRA, T-cell receptor alpha; TRB, T cell receptor beta; UMI, unique molecular identifier.
