# Supplementary material for: Single-cell RNA sequencing coupled to TCR profiling of large granular lymphocyte leukemia T cells
Source: Nat Commun. 2022 Apr 11;13:1982. doi: 10.1038/s41467-022-29175-x (PMC9001664; doi:10.1038/s41467-022-29175-x)
Supplement: Supplementary file 4 — Supplementary Data 2 [file 41467_2022_29175_MOESM4_ESM.xlsx]

## Sheet: Sheet1
	Supplementary Data 2 Overlap of TCR usage with a study in Blood Advances*.
	CDR3 in sample ID_ Blood Advances	Clone fraction_ Blood Advances	CDR3 in UPNs_Ours	Clone fraction_Ours	CDR3 sequence	GLIPH cluster
	Sample 55	0.007452	UPN24_pre	12.6305	CASSLGSTGELFF	CRG-CASIVGSYNEQFF_size_238
	Sample 58	0.335221	UPN12_post	3.60888	CASSLRGTGELFF	CRG-CASIVGSYNEQFF_size_238
	Sample 52	0.250084	UPN12_post	3.60888	CASSLRGTGELFF	CRG-CASIVGSYNEQFF_size_238
	Sample 66	0.101657	UPN12_post	3.60888	CASSLRGTGELFF	CRG-CASIVGSYNEQFF_size_238
	Sample 42	0.02696	UPN12_post	3.60888	CASSLRGTGELFF	CRG-CASIVGSYNEQFF_size_238
	Sample 36	0.005028	UPN12_post	3.60888	CASSLRGTGELFF	CRG-CASIVGSYNEQFF_size_238
	Sample 16	0.004466	UPN12_post	3.60888	CASSLRGTGELFF	CRG-CASIVGSYNEQFF_size_238
	Sample 38	0.002619	UPN12_post	3.60888	CASSLRGTGELFF	CRG-CASIVGSYNEQFF_size_238
	Sample 37	0.002561	UPN12_post	3.60888	CASSLRGTGELFF	CRG-CASIVGSYNEQFF_size_238
	Sample 15	0.012564	UPN19_post	2.65533	CASSLGGGNQPQHF	CRG-CASRARGGNQPQHF_size_37
	Sample 29	0.008969	UPN19_post	2.65533	CASSLGGGNQPQHF	CRG-CASRARGGNQPQHF_size_37
	Sample 3	0.008613	UPN19_post	2.65533	CASSLGGGNQPQHF	CRG-CASRARGGNQPQHF_size_37
	Sample 28	0.007847	UPN19_post	2.65533	CASSLGGGNQPQHF	CRG-CASRARGGNQPQHF_size_37
	Sample 54	0.007307	UPN19_post	2.65533	CASSLGGGNQPQHF	CRG-CASRARGGNQPQHF_size_37
	Sample 65	0.006713	UPN19_post	2.65533	CASSLGGGNQPQHF	CRG-CASRARGGNQPQHF_size_37
	Sample 16	0.004466	UPN19_post	2.65533	CASSLGGGNQPQHF	CRG-CASRARGGNQPQHF_size_37
	Sample 38	0.003492	UPN19_post	2.65533	CASSLGGGNQPQHF	CRG-CASRARGGNQPQHF_size_37
	Sample 70	0.002403	UPN19_post	2.65533	CASSLGGGNQPQHF	CRG-CASRARGGNQPQHF_size_37
	Sample 73	0.002003	UPN19_post	2.65533	CASSLGGGNQPQHF	CRG-CASRARGGNQPQHF_size_37
	Sample 61	0.001527	UPN19_post	2.65533	CASSLGGGNQPQHF	CRG-CASRARGGNQPQHF_size_37
	Sample 58	0.335221	UPN8_post	2.00769	CASSLRGTGELFF	CRG-CASIVGSYNEQFF_size_238
	sample_52	0.250084	UPN8_post	2.00769	CASSLRGTGELFF	CRG-CASIVGSYNEQFF_size_238
	Sample 66	0.101657	UPN8_post	2.00769	CASSLRGTGELFF	CRG-CASIVGSYNEQFF_size_238
	Sample 42	0.02696	UPN8_post	2.00769	CASSLRGTGELFF	CRG-CASIVGSYNEQFF_size_238
	Sample 36	0.005028	UPN8_post	2.00769	CASSLRGTGELFF	CRG-CASIVGSYNEQFF_size_238
	Sample 16	0.004466	UPN8_post	2.00769	CASSLRGTGELFF	CRG-CASIVGSYNEQFF_size_238
	Sample 38	0.002619	UPN8_post	2.00769	CASSLRGTGELFF	CRG-CASIVGSYNEQFF_size_238
	Sample 37	0.002561	UPN8_post	2.00769	CASSLRGTGELFF	CRG-CASIVGSYNEQFF_size_238
	Sample 30	0.079127	UPN19_post	1.21648	CASSLRGNEQFF	CRG-CASRAGETEAFF_size_237
	Sample 71	0.068822	UPN19_post	1.21648	CASSLRGNEQFF	CRG-CASRAGETEAFF_size_237
	Sample 12	0.02755	UPN19_post	1.21648	CASSLRGNEQFF	CRG-CASRAGETEAFF_size_237
	Sample 24	0.019045	UPN19_post	1.21648	CASSLRGNEQFF	CRG-CASRAGETEAFF_size_237
	Sample 55	0.014903	UPN19_post	1.21648	CASSLRGNEQFF	CRG-CASRAGETEAFF_size_237
	Sample 38	0.007857	UPN19_post	1.21648	CASSLRGNEQFF	CRG-CASRAGETEAFF_size_237
	Sample 34	0.004701	UPN19_post	1.21648	CASSLRGNEQFF	CRG-CASRAGETEAFF_size_237
	Sample 16	0.004466	UPN19_post	1.21648	CASSLRGNEQFF	CRG-CASRAGETEAFF_size_237
	Sample 22	0.002971	UPN19_post	1.21648	CASSLRGNEQFF	CRG-CASRAGETEAFF_size_237
	Sample 44	0.017976	UPN17_post	0.792752	CASSSGSSYEQYF	CRG-CASSPGFSYEQYF_size_46
	Sample 43	0.004814	UPN17_post	0.792752	CASSSGSSYEQYF	CRG-CASSPGFSYEQYF_size_46
	Sample 10	0.060396	UPN19_post	0.688903	CATSTGDSNQPQHF	CRG-CATDTGDSNQPQHF_size_10
	Sample 31	0.020832	UPN19_post	0.688903	CATSTGDSNQPQHF	CRG-CATDTGDSNQPQHF_size_10
	Sample 8	0.018074	UPN19_post	0.688903	CATSTGDSNQPQHF	CRG-CATDTGDSNQPQHF_size_10
	Sample 16	0.004466	UPN12_post	0.609607	CASSTTGSSYEQYF	CRG-CAISESGSSYEQYF_size_9
	Sample 24	0.003174	UPN8_post	0.598035	CASSEYEQYF	CRG-CASSDYEQYF_size_10
	Sample 20	0.016308	UPN18_pre	0.495563	CASSLGQGSYEQYF	CRG-CASSLVGGSYEQYF_size_61
	Sample 36	0.012569	UPN18_pre	0.495563	CASSLGQGSYEQYF	CRG-CASSLVGGSYEQYF_size_61
	Sample 59	0.012162	UPN18_pre	0.495563	CASSLGQGSYEQYF	CRG-CASSLVGGSYEQYF_size_61
	Sample 72	0.007488	UPN18_pre	0.495563	CASSLGQGSYEQYF	CRG-CASSLVGGSYEQYF_size_61
	Sample 55	0.007452	UPN18_pre	0.495563	CASSLGQGSYEQYF	CRG-CASSLVGGSYEQYF_size_61
	Sample 29	0.006726	UPN18_pre	0.495563	CASSLGQGSYEQYF	CRG-CASSLVGGSYEQYF_size_61
	Sample 65	0.006713	UPN18_pre	0.495563	CASSLGQGSYEQYF	CRG-CASSLVGGSYEQYF_size_61
	Sample 43	0.006418	UPN18_pre	0.495563	CASSLGQGSYEQYF	CRG-CASSLVGGSYEQYF_size_61
	Sample 41	0.005619	UPN18_pre	0.495563	CASSLGQGSYEQYF	CRG-CASSLVGGSYEQYF_size_61
	Sample 35	0.005604	UPN18_pre	0.495563	CASSLGQGSYEQYF	CRG-CASSLVGGSYEQYF_size_61
	Sample 30	0.005457	UPN18_pre	0.495563	CASSLGQGSYEQYF	CRG-CASSLVGGSYEQYF_size_61
	Sample 69	0.003224	UPN18_pre	0.495563	CASSLGQGSYEQYF	CRG-CASSLVGGSYEQYF_size_61
	Sample 22	0.002971	UPN18_pre	0.495563	CASSLGQGSYEQYF	CRG-CASSLVGGSYEQYF_size_61
	Sample 64	0.001423	UPN18_pre	0.495563	CASSLGQGSYEQYF	CRG-CASSLVGGSYEQYF_size_61
	Sample 65	0.01007	UPN10_post	0.397804	CASSAEGTGELFF	CRG-CASIVGSYNEQFF_size_238
	Sample 24	0.003174	UPN12_post	0.365764	CASSEYEQYF	CRG-CASSDYEQYF_size_10
	Sample 49	0.019784	UPN10_post	0.364928	CASSLGGADTQYF	CRG-CASSLTSTDTQYF_size_43
	Sample 34	0.007051	UPN10_post	0.364928	CASSLGGADTQYF	CRG-CASSLTSTDTQYF_size_43
	Sample 22	0.003961	UPN10_post	0.364928	CASSLGGADTQYF	CRG-CASSLTSTDTQYF_size_43
	Sample 70	0.003204	UPN10_post	0.364928	CASSLGGADTQYF	CRG-CASSLTSTDTQYF_size_43
	Sample 45	0.01619	UPN12_post	0.34138	CASSLRGAGELFF	CRG-CASIVGSYNEQFF_size_238
	Sample 49	2.64442	UPN12_pre	0.340012	CASSLGQAYEQYF	CRG-CASIVGSYNEQFF_size_238
	Sample 62	1.24678	UPN12_pre	0.340012	CASSLGQAYEQYF	CRG-CASIVGSYNEQFF_size_238
	Sample 17	0.214618	UPN12_pre	0.340012	CASSLGQAYEQYF	CRG-CASIVGSYNEQFF_size_238
	Sample 35	0.13169	UPN12_pre	0.340012	CASSLGQAYEQYF	CRG-CASIVGSYNEQFF_size_238
	Sample 65	0.046992	UPN12_pre	0.340012	CASSLGQAYEQYF	CRG-CASIVGSYNEQFF_size_238
	Sample 22	0.038618	UPN12_pre	0.340012	CASSLGQAYEQYF	CRG-CASIVGSYNEQFF_size_238
	Sample 66	0.035717	UPN12_pre	0.340012	CASSLGQAYEQYF	CRG-CASIVGSYNEQFF_size_238
	Sample 58	0.029797	UPN12_pre	0.340012	CASSLGQAYEQYF	CRG-CASIVGSYNEQFF_size_238
	Sample 37	0.01921	UPN12_pre	0.340012	CASSLGQAYEQYF	CRG-CASIVGSYNEQFF_size_238
	Sample 59	0.018243	UPN12_pre	0.340012	CASSLGQAYEQYF	CRG-CASIVGSYNEQFF_size_238
	Sample 4	0.016414	UPN12_pre	0.340012	CASSLGQAYEQYF	CRG-CASIVGSYNEQFF_size_238
	Sample 11	0.015745	UPN12_pre	0.340012	CASSLGQAYEQYF	CRG-CASIVGSYNEQFF_size_238
	Sample 28	0.011771	UPN12_pre	0.340012	CASSLGQAYEQYF	CRG-CASIVGSYNEQFF_size_238
	Sample 36	0.007542	UPN12_pre	0.340012	CASSLGQAYEQYF	CRG-CASIVGSYNEQFF_size_238
	Sample 29	0.006726	UPN12_pre	0.340012	CASSLGQAYEQYF	CRG-CASIVGSYNEQFF_size_238
	Sample 43	0.006418	UPN12_pre	0.340012	CASSLGQAYEQYF	CRG-CASIVGSYNEQFF_size_238
	Sample 52	0.005349	UPN12_pre	0.340012	CASSLGQAYEQYF	CRG-CASIVGSYNEQFF_size_238
	Sample 53	0.004473	UPN12_pre	0.340012	CASSLGQAYEQYF	CRG-CASIVGSYNEQFF_size_238
	Sample 41	0.003746	UPN12_pre	0.340012	CASSLGQAYEQYF	CRG-CASIVGSYNEQFF_size_238
	Sample 70	0.003204	UPN12_pre	0.340012	CASSLGQAYEQYF	CRG-CASIVGSYNEQFF_size_238
	Sample 61	0.001527	UPN12_pre	0.340012	CASSLGQAYEQYF	CRG-CASIVGSYNEQFF_size_238
	Sample 71	0.003357	UPN6_pre	0.330396	CASSFRSTDTQYF	CRG-CASSLTSTDTQYF_size_43
	Sample 12	0.010331	UPN14_post	0.326603	CASSLNTYEQYF	CRG-CASRAGETEAFF_size_237
	Sample 41	0.003746	UPN14_post	0.326603	CASSLNTYEQYF	CRG-CASRAGETEAFF_size_237
	Sample 71	0.003357	UPN14_post	0.326603	CASSLNTYEQYF	CRG-CASRAGETEAFF_size_237
	Sample 70	0.002403	UPN14_post	0.326603	CASSLNTYEQYF	CRG-CASRAGETEAFF_size_237
	Sample 44	0.017976	HD6	0.322729	CASSLGVNQPQHF	CRG-CASSIQGNQPQHF_size_26
	Sample 33	0.028197	UPN19_post	0.30085	CASSPDSYEQYF	CRG-CASRAGETEAFF_size_237
	Sample 23	0.025192	UPN19_post	0.30085	CASSPDSYEQYF	CRG-CASRAGETEAFF_size_237
	Sample 51	0.020781	UPN19_post	0.30085	CASSPDSYEQYF	CRG-CASRAGETEAFF_size_237
	Sample 31	0.016665	UPN19_post	0.30085	CASSPDSYEQYF	CRG-CASRAGETEAFF_size_237
	Sample 73	0.013019	UPN19_post	0.30085	CASSPDSYEQYF	CRG-CASRAGETEAFF_size_237
	Sample 18	0.012618	UPN19_post	0.30085	CASSPDSYEQYF	CRG-CASRAGETEAFF_size_237
	Sample 48	0.009911	UPN19_post	0.30085	CASSPDSYEQYF	CRG-CASRAGETEAFF_size_237
	Sample 28	0.007847	UPN19_post	0.30085	CASSPDSYEQYF	CRG-CASRAGETEAFF_size_237
	Sample 55	0.007452	UPN19_post	0.30085	CASSPDSYEQYF	CRG-CASRAGETEAFF_size_237
	Sample 12	0.006888	UPN19_post	0.30085	CASSPDSYEQYF	CRG-CASRAGETEAFF_size_237
	Sample 36	0.005028	UPN19_post	0.30085	CASSPDSYEQYF	CRG-CASRAGETEAFF_size_237
	Sample 34	0.004701	UPN19_post	0.30085	CASSPDSYEQYF	CRG-CASRAGETEAFF_size_237
	Sample 16	0.004466	UPN19_post	0.30085	CASSPDSYEQYF	CRG-CASRAGETEAFF_size_237
	Sample 1	0.004339	UPN19_post	0.30085	CASSPDSYEQYF	CRG-CASRAGETEAFF_size_237
	Sample 27	0.002242	UPN19_post	0.30085	CASSPDSYEQYF	CRG-CASRAGETEAFF_size_237
	Sample 49	2.64442	UPN8_post	0.299017	CASSLGQAYEQYF	CRG-CASIVGSYNEQFF_size_238
	Sample 62	1.24678	UPN8_post	0.299017	CASSLGQAYEQYF	CRG-CASIVGSYNEQFF_size_238
	Sample 17	0.214618	UPN8_post	0.299017	CASSLGQAYEQYF	CRG-CASIVGSYNEQFF_size_238
	Sample 35	0.13169	UPN8_post	0.299017	CASSLGQAYEQYF	CRG-CASIVGSYNEQFF_size_238
	Sample 65	0.046992	UPN8_post	0.299017	CASSLGQAYEQYF	CRG-CASIVGSYNEQFF_size_238
	Sample 22	0.038618	UPN8_post	0.299017	CASSLGQAYEQYF	CRG-CASIVGSYNEQFF_size_238
	Sample 66	0.035717	UPN8_post	0.299017	CASSLGQAYEQYF	CRG-CASIVGSYNEQFF_size_238
	Sample 58	0.029797	UPN8_post	0.299017	CASSLGQAYEQYF	CRG-CASIVGSYNEQFF_size_238
	Sample 37	0.01921	UPN8_post	0.299017	CASSLGQAYEQYF	CRG-CASIVGSYNEQFF_size_238
	Sample 59	0.018243	UPN8_post	0.299017	CASSLGQAYEQYF	CRG-CASIVGSYNEQFF_size_238
	Sample 4	0.016414	UPN8_post	0.299017	CASSLGQAYEQYF	CRG-CASIVGSYNEQFF_size_238
	Sample 11	0.015745	UPN8_post	0.299017	CASSLGQAYEQYF	CRG-CASIVGSYNEQFF_size_238
	Sample 28	0.011771	UPN8_post	0.299017	CASSLGQAYEQYF	CRG-CASIVGSYNEQFF_size_238
	Sample 36	0.007542	UPN8_post	0.299017	CASSLGQAYEQYF	CRG-CASIVGSYNEQFF_size_238
	Sample 29	0.006726	UPN8_post	0.299017	CASSLGQAYEQYF	CRG-CASIVGSYNEQFF_size_238
	Sample 43	0.006418	UPN8_post	0.299017	CASSLGQAYEQYF	CRG-CASIVGSYNEQFF_size_238
	Sample 43	0.006418	UPN8_post	0.299017	CASSYGLEQFF	CRG-CASSFEETQYF_size_242
	Sample 52	0.005349	UPN8_post	0.299017	CASSLGQAYEQYF	CRG-CASIVGSYNEQFF_size_238
	Sample 53	0.004473	UPN8_post	0.299017	CASSLGQAYEQYF	CRG-CASIVGSYNEQFF_size_238
	Sample 16	0.004466	UPN8_post	0.299017	CASSTTGSSYEQYF	CRG-CAISESGSSYEQYF_size_9
	Sample 41	0.003746	UPN8_post	0.299017	CASSLGQAYEQYF	CRG-CASIVGSYNEQFF_size_238
	Sample 70	0.003204	UPN8_post	0.299017	CASSLGQAYEQYF	CRG-CASIVGSYNEQFF_size_238
	Sample 61	0.001527	UPN8_post	0.299017	CASSLGQAYEQYF	CRG-CASIVGSYNEQFF_size_238
	Sample 56	0.01225	UPN19_post	0.29213	CASSRGSYEQYF	CRG-CASRAGETEAFF_size_237
	Sample 73	0.009013	UPN19_post	0.29213	CASSRGSYEQYF	CRG-CASRAGETEAFF_size_237
	Sample 3	0.008613	UPN19_post	0.29213	CASSRGSYEQYF	CRG-CASRAGETEAFF_size_237
	Sample 47	0.007874	UPN19_post	0.29213	CASSRGSYEQYF	CRG-CASRAGETEAFF_size_237
	Sample 28	0.007847	UPN19_post	0.29213	CASSRGSYEQYF	CRG-CASRAGETEAFF_size_237
	Sample 39	0.004877	UPN19_post	0.29213	CASSRGSYEQYF	CRG-CASRAGETEAFF_size_237
	Sample 61	0.001527	UPN19_post	0.29213	CASSRGSYEQYF	CRG-CASRAGETEAFF_size_237
	Sample 64	0.001423	UPN13_post	0.267482	CASSLGTVNTGELFF	CRG-CASSLGTVNTGELFF_size_13
	Sample 3	0.022969	UPN15_pre	0.261872	CASSLLTYEQYF	CRG-CASRAGETEAFF_size_237
	Sample 47	0.018373	UPN15_pre	0.261872	CASSLLTYEQYF	CRG-CASRAGETEAFF_size_237
	Sample 73	0.012017	UPN15_pre	0.261872	CASSLLTYEQYF	CRG-CASRAGETEAFF_size_237
	Sample 9	0.01132	UPN15_pre	0.261872	CASSLLTYEQYF	CRG-CASRAGETEAFF_size_237
	Sample 39	0.008535	UPN15_pre	0.261872	CASSLLTYEQYF	CRG-CASRAGETEAFF_size_237
	Sample 72	0.003744	UPN15_pre	0.261872	CASSLLTYEQYF	CRG-CASRAGETEAFF_size_237
	Sample 58	0.394815	UPN8_post	0.256301	CASSFRGTGELFF	CRG-CASIVGSYNEQFF_size_238
	Sample 66	0.299475	UPN8_post	0.256301	CASSFRGTGELFF	CRG-CASIVGSYNEQFF_size_238
	Sample 42	0.2696	UPN8_post	0.256301	CASSFRGTGELFF	CRG-CASIVGSYNEQFF_size_238
	Sample 52	0.224674	UPN8_post	0.256301	CASSFRGTGELFF	CRG-CASIVGSYNEQFF_size_238
	Sample 58	0.394815	UPN12_post	0.243843	CASSFRGTGELFF	CRG-CASIVGSYNEQFF_size_238
	Sample 66	0.299475	UPN12_post	0.243843	CASSFRGTGELFF	CRG-CASIVGSYNEQFF_size_238
	Sample 42	0.2696	UPN12_post	0.243843	CASSFRGTGELFF	CRG-CASIVGSYNEQFF_size_238
	Sample 52	0.224674	UPN12_post	0.243843	CASSFRGTGELFF	CRG-CASIVGSYNEQFF_size_238
	Sample 3	0.014355	UPN12_post	0.243843	CASSLNNEQFF	CRG-CASSFEETQYF_size_242
	Sample 12	0.006888	UPN17_pre	0.236979	CASSPGVNYGYTF	CRG-CASSPGTNYGYTF_size_21
	Sample 30	0.005457	UPN17_pre	0.236979	CASSPGVNYGYTF	CRG-CASSPGTNYGYTF_size_21
	Sample 16	0.004466	UPN17_pre	0.236979	CASSPGVNYGYTF	CRG-CASSPGTNYGYTF_size_21
	Sample 71	0.003357	UPN17_pre	0.236979	CASSPGVNYGYTF	CRG-CASSPGTNYGYTF_size_21
	Sample 5	0.00862	UPN13_post	0.22927	CASSLGQGSYNEQFF	CRG-CASSLAGYAYNEQFF_size_42
	Sample 70	0.003204	UPN13_post	0.22927	CASSLGQGSYNEQFF	CRG-CASSLAGYAYNEQFF_size_42
	Sample 34	0.007051	UPN17_post	0.226501	CASSRDRNYGYTF	CRG-CASSRDSNYGYTF_size_9
	Sample 12	0.006888	UPN17_post	0.226501	CASSPGVNYGYTF	CRG-CASSPGTNYGYTF_size_21
	Sample 30	0.005457	UPN17_post	0.226501	CASSPGVNYGYTF	CRG-CASSPGTNYGYTF_size_21
	Sample 24	0.004761	UPN17_post	0.226501	CASSRDRNYGYTF	CRG-CASSRDSNYGYTF_size_9
	Sample 16	0.004466	UPN17_post	0.226501	CASSPGVNYGYTF	CRG-CASSPGTNYGYTF_size_21
	Sample 39	0.003658	UPN17_post	0.226501	CASSRDRNYGYTF	CRG-CASSRDSNYGYTF_size_9
	Sample 71	0.003357	UPN17_post	0.226501	CASSPGVNYGYTF	CRG-CASSPGTNYGYTF_size_21
	Sample 6	0.003045	UPN17_post	0.226501	CASSRGSTDTQYF	CRG-CASSLTSTDTQYF_size_43
	Sample 22	0.002971	UPN17_post	0.226501	CASSRGSTDTQYF	CRG-CASSLTSTDTQYF_size_43
	Sample 38	0.002619	UPN17_post	0.226501	CASSRDRNYGYTF	CRG-CASSRDSNYGYTF_size_9
	Sample 44	0.026964	UPN6_pre	0.220264	CASSPGTNYGYTF	CRG-CASSPGTNYGYTF_size_21
	Sample 65	0.006713	UPN6_pre	0.220264	CASSPGTNYGYTF	CRG-CASSPGTNYGYTF_size_21
	Sample 29	0.004484	UPN6_pre	0.220264	CASRDRAYEQYF	CRG-CASRAGETEAFF_size_237
	Sample 29	0.004484	UPN6_pre	0.220264	CASSLAPETQYF	CRG-CASSLDWETQYF_size_35
	Sample 22	0.003961	UPN6_pre	0.220264	CASSPGTNYGYTF	CRG-CASSPGTNYGYTF_size_21
	Sample 70	0.002403	UPN6_pre	0.220264	CASSLAPETQYF	CRG-CASSLDWETQYF_size_35
	Sample 41	0.003746	UPN24_post	0.209948	CASSLVAGSSYEQYF	CRG-CASSLTAGSSYEQYF_size_9
	Sample 12	0.006888	UPN12_pre	0.194293	CASSYGGSSYEQYF	CRG-CASSLVGGSYEQYF_size_61
	Sample 34	0.004701	UPN12_pre	0.194293	CASSYGGSSYEQYF	CRG-CASSLVGGSYEQYF_size_61
	Sample 24	0.003174	UPN12_pre	0.194293	CASSYGGSSYEQYF	CRG-CASSLVGGSYEQYF_size_61
	Sample 67	0.00119	UPN24_post	0.193794	CASSDGQGNQPQHF	CRG-CASRARGGNQPQHF_size_37
	Sample 14	0.000768	UPN24_post	0.193794	CASSDGQGNQPQHF	CRG-CASRARGGNQPQHF_size_37
	Sample 38	0.003492	UPN24_pre	0.193324	CASSSGGRNQPQHF	CRG-CASRARGGNQPQHF_size_37
	Sample 70	0.003204	UPN24_pre	0.193324	CASSSGGRNQPQHF	CRG-CASRARGGNQPQHF_size_37
	Sample 71	0.0235	UPN13_post	0.191058	CASSLGQGYGYTF	CRG-CASIVGSYNEQFF_size_238
	Sample 19	0.023403	UPN13_post	0.191058	CASSLGPGTEAFF	CRG-CASIVGSYNEQFF_size_238
	Sample 48	0.016519	UPN13_post	0.191058	CASSLGQGYGYTF	CRG-CASIVGSYNEQFF_size_238
	Sample 34	0.014102	UPN13_post	0.191058	CASSLGQGYGYTF	CRG-CASIVGSYNEQFF_size_238
	Sample 55	0.011177	UPN13_post	0.191058	CASSLGQGYGYTF	CRG-CASIVGSYNEQFF_size_238
	Sample 12	0.010331	UPN13_post	0.191058	CASSLGQGYGYTF	CRG-CASIVGSYNEQFF_size_238
	Sample 29	0.006726	UPN13_post	0.191058	CASSLGQGYGYTF	CRG-CASIVGSYNEQFF_size_238
	Sample 30	0.005457	UPN13_post	0.191058	CASSLGQGYGYTF	CRG-CASIVGSYNEQFF_size_238
	Sample 16	0.004466	UPN13_post	0.191058	CASSLGQGYGYTF	CRG-CASIVGSYNEQFF_size_238
	Sample 24	0.003174	UPN13_post	0.191058	CASSLGQGYGYTF	CRG-CASIVGSYNEQFF_size_238
	Sample 38	0.002619	UPN13_post	0.191058	CASSLGQGYGYTF	CRG-CASIVGSYNEQFF_size_238
	Sample 9	0.018867	HD6	0.184417	CASSVGRNTEAFF	CRG-CASIVGSYNEQFF_size_238
	Sample 49	2.64442	UPN12_post	0.17069	CASSLGQAYEQYF	CRG-CASIVGSYNEQFF_size_238
	Sample 62	1.24678	UPN12_post	0.17069	CASSLGQAYEQYF	CRG-CASIVGSYNEQFF_size_238
	Sample 17	0.214618	UPN12_post	0.17069	CASSLGQAYEQYF	CRG-CASIVGSYNEQFF_size_238
	Sample 35	0.13169	UPN12_post	0.17069	CASSLGQAYEQYF	CRG-CASIVGSYNEQFF_size_238
	Sample 65	0.046992	UPN12_post	0.17069	CASSLGQAYEQYF	CRG-CASIVGSYNEQFF_size_238
	Sample 22	0.038618	UPN12_post	0.17069	CASSLGQAYEQYF	CRG-CASIVGSYNEQFF_size_238
	Sample 66	0.035717	UPN12_post	0.17069	CASSLGQAYEQYF	CRG-CASIVGSYNEQFF_size_238
	Sample 58	0.029797	UPN12_post	0.17069	CASSLGQAYEQYF	CRG-CASIVGSYNEQFF_size_238
	Sample 37	0.01921	UPN12_post	0.17069	CASSLGQAYEQYF	CRG-CASIVGSYNEQFF_size_238
	Sample 59	0.018243	UPN12_post	0.17069	CASSLGQAYEQYF	CRG-CASIVGSYNEQFF_size_238
	Sample 4	0.016414	UPN12_post	0.17069	CASSLGQAYEQYF	CRG-CASIVGSYNEQFF_size_238
	Sample 11	0.015745	UPN12_post	0.17069	CASSLGQAYEQYF	CRG-CASIVGSYNEQFF_size_238
	Sample 28	0.011771	UPN12_post	0.17069	CASSLGQAYEQYF	CRG-CASIVGSYNEQFF_size_238
	Sample 36	0.007542	UPN12_post	0.17069	CASSLGQAYEQYF	CRG-CASIVGSYNEQFF_size_238
	Sample 29	0.006726	UPN12_post	0.17069	CASSLGQAYEQYF	CRG-CASIVGSYNEQFF_size_238
	Sample 43	0.006418	UPN12_post	0.17069	CASSLGQAYEQYF	CRG-CASIVGSYNEQFF_size_238
	Sample 52	0.005349	UPN12_post	0.17069	CASSLGQAYEQYF	CRG-CASIVGSYNEQFF_size_238
	Sample 53	0.004473	UPN12_post	0.17069	CASSLGQAYEQYF	CRG-CASIVGSYNEQFF_size_238
	Sample 41	0.003746	UPN12_post	0.17069	CASSLGQAYEQYF	CRG-CASIVGSYNEQFF_size_238
	Sample 70	0.003204	UPN12_post	0.17069	CASSLGQAYEQYF	CRG-CASIVGSYNEQFF_size_238
	Sample 61	0.001527	UPN12_post	0.17069	CASSLGQAYEQYF	CRG-CASIVGSYNEQFF_size_238
	Sample 70	0.002403	UPN19_post	0.165686	CASSPGGSTDTQYF	CRG-CASSLGHNTDTQYF_size_43
	Sample 61	0.001527	UPN19_post	0.165686	CASSPGGSTDTQYF	CRG-CASSLGHNTDTQYF_size_43
	Sample 14	0.000768	UPN19_post	0.165686	CASSPGGSTDTQYF	CRG-CASSLGHNTDTQYF_size_43
	Sample 59	0.009121	UPN12_post	0.157082	CASSLEGTEAFF	CRG-CASRAGETEAFF_size_237
	Sample 34	0.004701	UPN12_post	0.157082	CASSLEGTEAFF	CRG-CASRAGETEAFF_size_237
	Sample 48	0.013215	UPN14_post	0.148456	CASSVGGNTEAFF	CRG-CASIVGSYNEQFF_size_238
	Sample 38	0.003492	UPN14_post	0.148456	CASSVGGNTEAFF	CRG-CASIVGSYNEQFF_size_238
	Sample 27	0.002242	UPN14_post	0.148456	CASSVGGNTEAFF	CRG-CASIVGSYNEQFF_size_238
	Sample 33	0.028197	UPN12_post	0.148355	CASSLDPNTEAFF	CRG-CASIVGSYNEQFF_size_238
	Sample 24	0.006348	UPN12_post	0.148355	CASSLDPNTEAFF	CRG-CASIVGSYNEQFF_size_238
	Sample 28	0.011771	UPN12_post	0.146306	CASSLTGGNSPLHF	CRG-CASRARGGNQPQHF_size_37
	Sample 41	0.011238	UPN12_post	0.146306	CASSLTGGNSPLHF	CRG-CASRARGGNQPQHF_size_37
	Sample 6	0.006091	UPN12_post	0.146306	CASSLTGGNSPLHF	CRG-CASRARGGNQPQHF_size_37
	Sample 7	0.004125	UPN12_post	0.146306	CASSLTGGNSPLHF	CRG-CASRARGGNQPQHF_size_37
	Sample 59	0.018243	UPN1_post	0.145115	CASSEGGEQFF	CRG-CASSFEETQYF_size_242
	Sample 44	0.035952	HD6	0.138313	CASSLVGGSYEQYF	CRG-CASSLVGGSYEQYF_size_61
	Sample 55	0.014903	HD6	0.138313	CASSLWASSYEQYF	CRG-CASSLVGGSYEQYF_size_61
	Sample 56	0.01225	HD6	0.138313	CASSLRGGSYNEQFF	CRG-CASSLAGYAYNEQFF_size_42
	Sample 47	0.005249	HD6	0.138313	CASSLVGGSYEQYF	CRG-CASSLVGGSYEQYF_size_61
	Sample 38	0.003492	HD6	0.138313	CASSLRGGSYNEQFF	CRG-CASSLAGYAYNEQFF_size_42
	Sample 71	0.003357	HD6	0.138313	CASSLWASSYEQYF	CRG-CASSLVGGSYEQYF_size_61
	Sample 37	0.002561	HD6	0.138313	CASSLVGGSYEQYF	CRG-CASSLVGGSYEQYF_size_61
	Sample 27	0.002242	HD6	0.138313	CASSLVGGSYEQYF	CRG-CASSLVGGSYEQYF_size_61
	Sample 14	0.000768	HD6	0.138313	CASSLVGGSYEQYF	CRG-CASSLVGGSYEQYF_size_61
	Sample 29	0.004484	UPN1_post	0.137053	CASSLQGGSYNEQFF	CRG-CASSLAGYAYNEQFF_size_42
	Sample 54	0.007307	UPN19_post	0.135165	CASSLQETQYF	CRG-CASSFEETQYF_size_242
	Sample 34	0.007051	UPN19_post	0.135165	CASSLQETQYF	CRG-CASSFEETQYF_size_242
	Sample 12	0.006888	UPN19_post	0.135165	CASSLQETQYF	CRG-CASSFEETQYF_size_242
	Sample 5	0.005747	UPN19_post	0.135165	CASSLQETQYF	CRG-CASSFEETQYF_size_242
	Sample 71	0.003357	UPN19_post	0.135165	CASSLQETQYF	CRG-CASSFEETQYF_size_242
	Sample 27	0.002242	UPN19_post	0.135165	CASSLQETQYF	CRG-CASSFEETQYF_size_242
	Sample 67	0.00119	UPN19_post	0.135165	CASSLQETQYF	CRG-CASSFEETQYF_size_242
	Sample 21	0.007113	UPN18_post	0.134593	CASSLSENTEAFF	CRG-CASIVGSYNEQFF_size_238
	Sample 43	0.003209	UPN18_post	0.134593	CASSLSENTEAFF	CRG-CASIVGSYNEQFF_size_238
	Sample 61	0.001527	UPN18_post	0.134593	CASSLSENTEAFF	CRG-CASIVGSYNEQFF_size_238
	Sample 49	2.64442	UPN12_post	0.130901	CASSLGQAYEQYF	CRG-CASIVGSYNEQFF_size_238
	Sample 62	1.24678	UPN12_post	0.130901	CASSLGQAYEQYF	CRG-CASIVGSYNEQFF_size_238
	Sample 17	0.214618	UPN12_post	0.130901	CASSLGQAYEQYF	CRG-CASIVGSYNEQFF_size_238
	Sample 35	0.13169	UPN12_post	0.130901	CASSLGQAYEQYF	CRG-CASIVGSYNEQFF_size_238
	Sample 65	0.046992	UPN12_post	0.130901	CASSLGQAYEQYF	CRG-CASIVGSYNEQFF_size_238
	Sample 22	0.038618	UPN12_post	0.130901	CASSLGQAYEQYF	CRG-CASIVGSYNEQFF_size_238
	Sample 66	0.035717	UPN12_post	0.130901	CASSLGQAYEQYF	CRG-CASIVGSYNEQFF_size_238
	Sample 58	0.029797	UPN12_post	0.130901	CASSLGQAYEQYF	CRG-CASIVGSYNEQFF_size_238
	Sample 37	0.01921	UPN12_post	0.130901	CASSLGQAYEQYF	CRG-CASIVGSYNEQFF_size_238
	Sample 59	0.018243	UPN12_post	0.130901	CASSLGQAYEQYF	CRG-CASIVGSYNEQFF_size_238
	Sample 4	0.016414	UPN12_post	0.130901	CASSLGQAYEQYF	CRG-CASIVGSYNEQFF_size_238
	Sample 11	0.015745	UPN12_post	0.130901	CASSLGQAYEQYF	CRG-CASIVGSYNEQFF_size_238
	Sample 28	0.011771	UPN12_post	0.130901	CASSLGQAYEQYF	CRG-CASIVGSYNEQFF_size_238
	Sample 36	0.007542	UPN12_post	0.130901	CASSLGQAYEQYF	CRG-CASIVGSYNEQFF_size_238
	Sample 29	0.006726	UPN12_post	0.130901	CASSLGQAYEQYF	CRG-CASIVGSYNEQFF_size_238
	Sample 43	0.006418	UPN12_post	0.130901	CASSLGQAYEQYF	CRG-CASIVGSYNEQFF_size_238
	Sample 52	0.005349	UPN12_post	0.130901	CASSLGQAYEQYF	CRG-CASIVGSYNEQFF_size_238
	Sample 53	0.004473	UPN12_post	0.130901	CASSLGQAYEQYF	CRG-CASIVGSYNEQFF_size_238
	Sample 41	0.003746	UPN12_post	0.130901	CASSLGQAYEQYF	CRG-CASIVGSYNEQFF_size_238
	Sample 70	0.003204	UPN12_post	0.130901	CASSLGQAYEQYF	CRG-CASIVGSYNEQFF_size_238
	Sample 61	0.001527	UPN12_post	0.130901	CASSLGQAYEQYF	CRG-CASIVGSYNEQFF_size_238
	Sample 71	0.003357	HD3	0.130866	CASSPEGTGELFF	CRG-CASIVGSYNEQFF_size_238
	Sample 57	0.023933	UPN24_post	0.129199	CASSPDRGTEAFF	CRG-CASIVGSYNEQFF_size_238
	Sample 55	0.007452	UPN24_post	0.129199	CASSPDRGTEAFF	CRG-CASIVGSYNEQFF_size_238
	Sample 71	0.006714	UPN24_post	0.129199	CASSPDRGTEAFF	CRG-CASIVGSYNEQFF_size_238
	Sample 36	0.005028	UPN24_post	0.129199	CASSPDRGTEAFF	CRG-CASIVGSYNEQFF_size_238
	Sample 22	0.002971	UPN24_post	0.129199	CASSPDRGTEAFF	CRG-CASIVGSYNEQFF_size_238
	Sample 12	0.196295	UPN8_post	0.12815	CASSLEETQYF	CRG-CASSFEETQYF_size_242
	Sample 20	0.029354	UPN8_post	0.12815	CASSLGQGAYEQYF	CRG-CASSLVGGSYEQYF_size_61
	Sample 45	0.024286	UPN8_post	0.12815	CASSLGQGAYEQYF	CRG-CASSLVGGSYEQYF_size_61
	Sample 42	0.016176	UPN8_post	0.12815	CASSLGQGAYEQYF	CRG-CASSLVGGSYEQYF_size_61
	Sample 57	0.015955	UPN8_post	0.12815	CASSLGQSTDTQYF	CRG-CASSLGHNTDTQYF_size_43
	Sample 36	0.007542	UPN8_post	0.12815	CASSLGQSTDTQYF	CRG-CASSLGHNTDTQYF_size_43
	Sample 54	0.007307	UPN8_post	0.12815	CASSLGQGAYEQYF	CRG-CASSLVGGSYEQYF_size_61
	Sample 21	0.007113	UPN8_post	0.12815	CASSLGQSTDTQYF	CRG-CASSLGHNTDTQYF_size_43
	Sample 29	0.006726	UPN8_post	0.12815	CASSLGQGAYEQYF	CRG-CASSLVGGSYEQYF_size_61
	Sample 20	0.006523	UPN8_post	0.12815	CASSLGQSTDTQYF	CRG-CASSLGHNTDTQYF_size_43
	Sample 39	0.006096	UPN8_post	0.12815	CASSLEETQYF	CRG-CASSFEETQYF_size_242
	Sample 36	0.005028	UPN8_post	0.12815	CASSLGQGAYEQYF	CRG-CASSLVGGSYEQYF_size_61
	Sample 34	0.004701	UPN8_post	0.12815	CASSLGQGAYEQYF	CRG-CASSLVGGSYEQYF_size_61
	Sample 29	0.004484	UPN8_post	0.12815	CASSLGQSTDTQYF	CRG-CASSLGHNTDTQYF_size_43
	Sample 16	0.004466	UPN8_post	0.12815	CASSLGQGAYEQYF	CRG-CASSLVGGSYEQYF_size_61
	Sample 71	0.003357	UPN8_post	0.12815	CASSLGQGAYEQYF	CRG-CASSLVGGSYEQYF_size_61
	Sample 24	0.003174	UPN8_post	0.12815	CASSLGQGAYEQYF	CRG-CASSLVGGSYEQYF_size_61
	Sample 73	0.003004	UPN8_post	0.12815	CASSLGQGAYEQYF	CRG-CASSLVGGSYEQYF_size_61
	Sample 22	0.002971	UPN8_post	0.12815	CASSLGQGAYEQYF	CRG-CASSLVGGSYEQYF_size_61
	Sample 38	0.002619	UPN8_post	0.12815	CASSLGQGAYEQYF	CRG-CASSLVGGSYEQYF_size_61
	Sample 4	0.001313	UPN8_post	0.12815	CASSLGQSTDTQYF	CRG-CASSLGHNTDTQYF_size_43
	Sample 19	0.128715	UPN19_post	0.126444	CASSTGDSNQPQHF	CRG-CATDTGDSNQPQHF_size_10
	Sample 46	0.076144	UPN19_post	0.126444	CASSTGDSNQPQHF	CRG-CATDTGDSNQPQHF_size_10
	Sample 31	0.04583	UPN19_post	0.126444	CASSTGDSNQPQHF	CRG-CATDTGDSNQPQHF_size_10
	Sample 10	0.045297	UPN19_post	0.126444	CASSTGDSNQPQHF	CRG-CATDTGDSNQPQHF_size_10
	Sample 48	0.036341	UPN19_post	0.126444	CASSTGDSNQPQHF	CRG-CATDTGDSNQPQHF_size_10
	Sample 8	0.036149	UPN19_post	0.126444	CASSTGDSNQPQHF	CRG-CATDTGDSNQPQHF_size_10
	Sample 5	0.010057	UPN19_post	0.126444	CASSTGDSNQPQHF	CRG-CATDTGDSNQPQHF_size_10
	Sample 49	0.013189	UPN12_post	0.121922	CASSPGFSYEQYF	CRG-CASSPGFSYEQYF_size_46
	Sample 49	0.019784	HD7	0.121359	CASSLGQTYEQYF	CRG-CASIVGSYNEQFF_size_238
	Sample 54	0.010961	HD7	0.121359	CASSLGQTYEQYF	CRG-CASIVGSYNEQFF_size_238
	Sample 52	0.010699	HD7	0.121359	CASSLGQTYEQYF	CRG-CASIVGSYNEQFF_size_238
	Sample 17	0.007949	HD7	0.121359	CASSLGQTYEQYF	CRG-CASIVGSYNEQFF_size_238
	Sample 36	0.007542	HD7	0.121359	CASSLGQTYEQYF	CRG-CASIVGSYNEQFF_size_238
	Sample 12	0.006888	HD7	0.121359	CASSLGQTYEQYF	CRG-CASIVGSYNEQFF_size_238
	Sample 34	0.004701	HD7	0.121359	CASSLGQTYEQYF	CRG-CASIVGSYNEQFF_size_238
	Sample 24	0.003174	HD7	0.121359	CASSLGQTYEQYF	CRG-CASIVGSYNEQFF_size_238
	Sample 14	0.001151	HD7	0.121359	CASSLGQTYEQYF	CRG-CASIVGSYNEQFF_size_238
	Sample 33	0.056394	UPN19_pre	0.11911	CASSARTGELFF	CRG-CASRAGETEAFF_size_237
	Sample 31	0.012499	UPN19_pre	0.11911	CASSARTGELFF	CRG-CASRAGETEAFF_size_237
	Sample 59	0.018243	UPN1_pre	0.115622	CASSEGGEQFF	CRG-CASSFEETQYF_size_242
	Sample 38	0.006111	UPN13_post	0.114635	CASSQTGETQYF	CRG-CASSLDWETQYF_size_35
	Sample 70	0.002403	UPN13_post	0.114635	CASSQTGETQYF	CRG-CASSLDWETQYF_size_35
	Sample 59	0.012162	UPN12_post	0.113448	CASSLGSYNEQFF	CRG-CASIVGSYNEQFF_size_238
	Sample 55	0.014903	UPN17_post	0.11325	CASSLGETQYF	CRG-CASSFEETQYF_size_242
	Sample 16	0.011165	UPN17_post	0.11325	CASSLAGMNTEAFF	CRG-CASSFAGMNTEAFF_size_12
	Sample 59	0.009121	UPN17_post	0.11325	CASSLAGMNTEAFF	CRG-CASSFAGMNTEAFF_size_12
	Sample 36	0.007542	UPN17_post	0.11325	CASSLGETQYF	CRG-CASSFEETQYF_size_242
	Sample 55	0.007452	UPN17_post	0.11325	CASSPGGGPYEQYF	CRG-CASSLVGGSYEQYF_size_61
	Sample 54	0.007307	UPN17_post	0.11325	CASSLGETQYF	CRG-CASSFEETQYF_size_242
	Sample 54	0.007307	UPN17_post	0.11325	CASSQTAYEQYF	CRG-CASRAGETEAFF_size_237
	Sample 12	0.006888	UPN17_post	0.11325	CASSPGGGPYEQYF	CRG-CASSLVGGSYEQYF_size_61
	Sample 29	0.006726	UPN17_post	0.11325	CASSPGGGPYEQYF	CRG-CASSLVGGSYEQYF_size_61
	Sample 65	0.006713	UPN17_post	0.11325	CASSLGETQYF	CRG-CASSFEETQYF_size_242
	Sample 34	0.004701	UPN17_post	0.11325	CASSPGGGPYEQYF	CRG-CASSLVGGSYEQYF_size_61
	Sample 29	0.004484	UPN17_post	0.11325	CASSLGETQYF	CRG-CASSFEETQYF_size_242
	Sample 29	0.004484	UPN17_post	0.11325	CASSLGNSPLHF	CRG-CASSLDTSPLHF_size_6
	Sample 16	0.004466	UPN17_post	0.11325	CASSPGGGPYEQYF	CRG-CASSLVGGSYEQYF_size_61
	Sample 30	0.004093	UPN17_post	0.11325	CASSPGGGPYEQYF	CRG-CASSLVGGSYEQYF_size_61
	Sample 70	0.004005	UPN17_post	0.11325	CASSLAGYNEQFF	CRG-CASIVGSYNEQFF_size_238
	Sample 27	0.003363	UPN17_post	0.11325	CASSLGETQYF	CRG-CASSFEETQYF_size_242
	Sample 71	0.003357	UPN17_post	0.11325	CASSPGGGPYEQYF	CRG-CASSLVGGSYEQYF_size_61
	Sample 71	0.003357	UPN17_post	0.11325	CASSPGLANTGELFF	CRG-CASSLGTVNTGELFF_size_13
	Sample 24	0.003174	UPN17_post	0.11325	CASSPGGGPYEQYF	CRG-CASSLVGGSYEQYF_size_61
	Sample 22	0.002971	UPN17_post	0.11325	CASSLGETQYF	CRG-CASSFEETQYF_size_242
	Sample 37	0.002561	UPN17_post	0.11325	CASSLAGYNEQFF	CRG-CASIVGSYNEQFF_size_238
	Sample 55	0.022355	UPN6_pre	0.110132	CASSRDSYEQYF	CRG-CASRAGETEAFF_size_237
	Sample 9	0.018867	UPN6_pre	0.110132	CASSRDSYEQYF	CRG-CASRAGETEAFF_size_237
	Sample 15	0.012564	UPN6_pre	0.110132	CASSPRTDTQYF	CRG-CASRAGETEAFF_size_237
	Sample 54	0.010961	UPN6_pre	0.110132	CASSLDYGYTF	CRG-CASSFEETQYF_size_242
	Sample 12	0.010331	UPN6_pre	0.110132	CASSRDSYEQYF	CRG-CASRAGETEAFF_size_237
	Sample 59	0.009121	UPN6_pre	0.110132	CASSLGPNQPQHF	CRG-CASSIQGNQPQHF_size_26
	Sample 54	0.007307	UPN6_pre	0.110132	CASSRDSYEQYF	CRG-CASRAGETEAFF_size_237
	Sample 12	0.006888	UPN6_pre	0.110132	CASSRLNTEAFF	CRG-CSGGRLNTEAFF_size_16
	Sample 23	0.00687	UPN6_pre	0.110132	CASSQDSSYNEQFF	CRG-CASSLLSSYNEQFF_size_14
	Sample 13	0.006773	UPN6_pre	0.110132	CASSRDSYEQYF	CRG-CASRAGETEAFF_size_237
	Sample 29	0.006726	UPN6_pre	0.110132	CASSAGTDTQYF	CRG-CASRAGETEAFF_size_237
	Sample 27	0.006725	UPN6_pre	0.110132	CASSLAGGTGELFF	CRG-CASSLAGNTGELFF_size_33
	Sample 37	0.006403	UPN6_pre	0.110132	CASSLGRGNEQFF	CRG-CASIVGSYNEQFF_size_238
	Sample 24	0.006348	UPN6_pre	0.110132	CASSRDSYEQYF	CRG-CASRAGETEAFF_size_237
	Sample 36	0.005028	UPN6_pre	0.110132	CASSLALAGYNEQFF	CRG-CASSLGLAGYNEQFF_size_8
	Sample 34	0.004701	UPN6_pre	0.110132	CASSLRGTYEQYF	CRG-CASIVGSYNEQFF_size_238
	Sample 34	0.004701	UPN6_pre	0.110132	CASSRDSYEQYF	CRG-CASRAGETEAFF_size_237
	Sample 29	0.004484	UPN6_pre	0.110132	CASSLGPNQPQHF	CRG-CASSIQGNQPQHF_size_26
	Sample 29	0.004484	UPN6_pre	0.110132	CASSLGRGNEQFF	CRG-CASIVGSYNEQFF_size_238
	Sample 38	0.003492	UPN6_pre	0.110132	CASSLGPNQPQHF	CRG-CASSIQGNQPQHF_size_26
	Sample 71	0.003357	UPN6_pre	0.110132	CASSLRGTYEQYF	CRG-CASIVGSYNEQFF_size_238
	Sample 43	0.003209	UPN6_pre	0.110132	CASSRDSYEQYF	CRG-CASRAGETEAFF_size_237
	Sample 22	0.002971	UPN6_pre	0.110132	CASSAGSYNEQFF	CRG-CASIVGSYNEQFF_size_238
	Sample 22	0.002971	UPN6_pre	0.110132	CASSAGTDTQYF	CRG-CASRAGETEAFF_size_237
	Sample 22	0.002971	UPN6_pre	0.110132	CASSLGPNQPQHF	CRG-CASSIQGNQPQHF_size_26
	Sample 22	0.002971	UPN6_pre	0.110132	CASSLRGTYEQYF	CRG-CASIVGSYNEQFF_size_238
	Sample 22	0.002971	UPN6_pre	0.110132	CASSRDSYEQYF	CRG-CASRAGETEAFF_size_237
	Sample 38	0.002619	UPN6_pre	0.110132	CASSRDSYEQYF	CRG-CASRAGETEAFF_size_237
	Sample 70	0.002403	UPN6_pre	0.110132	CASSLYNQPQHF	CRG-CASSLYNQPQHF_size_19
	Sample 61	0.001527	UPN6_pre	0.110132	CASSRDSYEQYF	CRG-CASRAGETEAFF_size_237
	Sample 14	0.001151	UPN6_pre	0.110132	CASSLAGGTGELFF	CRG-CASSLAGNTGELFF_size_33
	Sample 72	0.024335	UPN19_pre	0.109581	CASSLVGGNEQFF	CRG-CASIVGSYNEQFF_size_238
	Sample 54	0.007307	UPN19_pre	0.109581	CASSLVGGNEQFF	CRG-CASIVGSYNEQFF_size_238
	Sample 16	0.004466	UPN19_pre	0.109581	CASSLVGGNEQFF	CRG-CASIVGSYNEQFF_size_238
	Sample 73	0.004006	UPN19_pre	0.109581	CASSLVGGNEQFF	CRG-CASIVGSYNEQFF_size_238
	Sample 14	0.000768	UPN19_pre	0.109581	CASSLVGGNEQFF	CRG-CASIVGSYNEQFF_size_238
	Sample 66	0.019232	UPN19_post	0.109004	CASSPSYEQYF	CRG-CASSFEETQYF_size_242
	Sample 15	0.012564	UPN19_post	0.109004	CASSPSYEQYF	CRG-CASSFEETQYF_size_242
	Sample 55	0.011177	UPN19_post	0.109004	CASSPSYEQYF	CRG-CASSFEETQYF_size_242
	Sample 24	0.011109	UPN19_post	0.109004	CASSPSYEQYF	CRG-CASSFEETQYF_size_242
	Sample 21	0.01067	UPN19_post	0.109004	CASSPSYEQYF	CRG-CASSFEETQYF_size_242
	Sample 59	0.009121	UPN19_post	0.109004	CASSPSYEQYF	CRG-CASSFEETQYF_size_242
	Sample 43	0.008023	UPN19_post	0.109004	CASSPSYEQYF	CRG-CASSFEETQYF_size_242
	Sample 28	0.007847	UPN19_post	0.109004	CASSPSYEQYF	CRG-CASSFEETQYF_size_242
	Sample 36	0.005028	UPN19_post	0.109004	CASSPSYEQYF	CRG-CASSFEETQYF_size_242
	Sample 34	0.004701	UPN19_post	0.109004	CASSPSYEQYF	CRG-CASSFEETQYF_size_242
	Sample 39	0.003658	UPN19_post	0.109004	CASSPSYEQYF	CRG-CASSFEETQYF_size_242
	Sample 64	0.001423	UPN19_post	0.109004	CASSPSYEQYF	CRG-CASSFEETQYF_size_242
	Sample 38	0.003492	UPN24_post	0.104974	CASSSGGRNQPQHF	CRG-CASRARGGNQPQHF_size_37
	Sample 70	0.003204	UPN24_post	0.104974	CASSSGGRNQPQHF	CRG-CASRARGGNQPQHF_size_37
	Sample 67	0.001786	UPN12_post	0.104721	CASSLADTQYF	CRG-CASSFEETQYF_size_242
	Sample 61	0.029773	HD3	0.102825	CASSPSRNTEAFF	CRG-CASIVGSYNEQFF_size_238
	Sample 20	0.009785	HD3	0.102825	CASSPSRNTEAFF	CRG-CASIVGSYNEQFF_size_238
	Sample 67	0.009524	HD3	0.102825	CASSPSRNTEAFF	CRG-CASIVGSYNEQFF_size_238
	Sample 65	0.006713	HD3	0.102825	CASSPSRNTEAFF	CRG-CASIVGSYNEQFF_size_238
	Sample 14	0.001535	HD3	0.102825	CASSPSRNTEAFF	CRG-CASIVGSYNEQFF_size_238
	Sample 55	0.007452	UPN19_post	0.100283	CASSLRGTEAFF	CRG-CASRAGETEAFF_size_237
	Sample 34	0.004701	UPN19_post	0.100283	CASSLRGTEAFF	CRG-CASRAGETEAFF_size_237
	Sample 29	0.004484	UPN19_post	0.100283	CASSLRGTEAFF	CRG-CASRAGETEAFF_size_237
	Sample 30	0.004093	UPN19_post	0.100283	CASSLRGTEAFF	CRG-CASRAGETEAFF_size_237
	Sample 64	0.003557	UPN19_post	0.100283	CASSLRGTEAFF	CRG-CASRAGETEAFF_size_237
	Sample 67	0.00119	UPN18_pre	0.0998809	CASSSGWETQYF	CRG-CASSLDWETQYF_size_35
	Sample 26	0.067295	UPN12_post	0.0975372	CASSLAGGQETQYF	CRG-CASSLAQGSETQYF_size_6
	Sample 32	0.052438	UPN12_post	0.0975372	CASSLAGGQETQYF	CRG-CASSLAQGSETQYF_size_6
	Sample 19	0.035104	UPN12_post	0.0975372	CASSLAGGQETQYF	CRG-CASSLAQGSETQYF_size_6
	Sample 20	0.016308	UPN12_post	0.0975372	CASSLAGGQETQYF	CRG-CASSLAQGSETQYF_size_6
	Sample 13	0.010159	UPN12_post	0.0975372	CASSLAGGQETQYF	CRG-CASSLAQGSETQYF_size_6
	Sample 54	0.007307	UPN12_post	0.0975372	CASSLAGGQETQYF	CRG-CASSLAQGSETQYF_size_6
	Sample 65	0.006713	UPN12_post	0.0975372	CASSLAGGQETQYF	CRG-CASSLAQGSETQYF_size_6
	Sample 5	0.005747	UPN12_post	0.0975372	CASSLAGGQETQYF	CRG-CASSLAQGSETQYF_size_6
	Sample 66	0.005495	UPN12_post	0.0975372	CASSLAGGQETQYF	CRG-CASSLAQGSETQYF_size_6
	Sample 34	0.004701	UPN12_post	0.0975372	CASSLAGGQETQYF	CRG-CASSLAQGSETQYF_size_6
	Sample 29	0.004484	UPN12_post	0.0975372	CASSLAGGQETQYF	CRG-CASSLAQGSETQYF_size_6
	Sample 38	0.002619	UPN12_post	0.0975372	CASSLAGGQETQYF	CRG-CASSLAQGSETQYF_size_6
	Sample 61	0.001527	UPN12_post	0.0975372	CASSLAGGQETQYF	CRG-CASSLAQGSETQYF_size_6
	Sample 55	0.007452	UPN24_post	0.0968992	CASSLGSTGELFF	CRG-CASIVGSYNEQFF_size_238
	Sample 49	0.026378	UPN18_post	0.0961342	CASSLGVYEQYF	CRG-CASRAGETEAFF_size_237
	Sample 42	0.021568	UPN18_post	0.0961342	CASSLGVYEQYF	CRG-CASRAGETEAFF_size_237
	Sample 18	0.012618	UPN18_post	0.0961342	CASSLGVYEQYF	CRG-CASRAGETEAFF_size_237
	Sample 49	0.105513	UPN19_post	0.0959233	CASSYSNQPQHF	CRG-CASSLYNQPQHF_size_19
	Sample 38	0.002619	UPN19_post	0.0959233	CASSYSNQPQHF	CRG-CASSLYNQPQHF_size_19
	Sample 49	0.026378	HD6	0.0922084	CASSLGVYEQYF	CRG-CASRAGETEAFF_size_237
	Sample 42	0.021568	HD6	0.0922084	CASSLGVYEQYF	CRG-CASRAGETEAFF_size_237
	Sample 66	0.013737	HD6	0.0922084	CASSPTGSSYEQYF	CRG-CAISESGSSYEQYF_size_9
	Sample 18	0.012618	HD6	0.0922084	CASSLGVYEQYF	CRG-CASRAGETEAFF_size_237
	Sample 18	0.012618	HD6	0.0922084	CASSSYNEQFF	CRG-CASSFEETQYF_size_242
	Sample 36	0.012569	HD6	0.0922084	CASSRQGSSYEQYF	CRG-CASSLVGGSYEQYF_size_61
	Sample 28	0.011771	HD6	0.0922084	CASSRQGSSYEQYF	CRG-CASSLVGGSYEQYF_size_61
	Sample 20	0.009785	HD6	0.0922084	CASSLGGSSYNEQFF	CRG-CASSLAGYAYNEQFF_size_42
	Sample 51	0.008906	HD6	0.0922084	CASSSYNEQFF	CRG-CASSFEETQYF_size_242
	Sample 62	0.008044	HD6	0.0922084	CASSSYNEQFF	CRG-CASSFEETQYF_size_242
	Sample 47	0.007874	HD6	0.0922084	CASSLSADTQYF	CRG-CASRAGETEAFF_size_237
	Sample 29	0.006726	HD6	0.0922084	CASSLGGSSYNEQFF	CRG-CASSLAGYAYNEQFF_size_42
	Sample 65	0.006713	HD6	0.0922084	CASSLSADTQYF	CRG-CASRAGETEAFF_size_237
	Sample 59	0.006081	HD6	0.0922084	CASSLGGSSYNEQFF	CRG-CASSLAGYAYNEQFF_size_42
	Sample 51	0.005937	HD6	0.0922084	CASSPTGSSYEQYF	CRG-CAISESGSSYEQYF_size_9
	Sample 35	0.005604	HD6	0.0922084	CASSRQGSSYEQYF	CRG-CASSLVGGSYEQYF_size_61
	Sample 38	0.002619	HD6	0.0922084	CASNRGSYNEQFF	CRG-CASIVGSYNEQFF_size_238
	Sample 38	0.002619	HD6	0.0922084	CASSLSADTQYF	CRG-CASRAGETEAFF_size_237
	Sample 37	0.002561	HD6	0.0922084	CASSLGGSSYNEQFF	CRG-CASSLAGYAYNEQFF_size_42
	Sample 70	0.002403	HD6	0.0922084	CASSLSADTQYF	CRG-CASRAGETEAFF_size_237
	Sample 14	0.001535	HD6	0.0922084	CASSLGGSSYNEQFF	CRG-CASSLAGYAYNEQFF_size_42
	Sample 67	0.00119	HD6	0.0922084	CASSLGGSSYNEQFF	CRG-CASSLAGYAYNEQFF_size_42
	Sample 44	0.017976	UPN19_post	0.0915631	CASSLGSQETQYF	CRG-CASSLGLQETQYF_size_16
	Sample 15	0.012564	UPN19_post	0.0915631	CASSGGGSSYNEQFF	CRG-CASSLAGYAYNEQFF_size_42
	Sample 59	0.009121	UPN19_post	0.0915631	CASSGGGSSYNEQFF	CRG-CASSLAGYAYNEQFF_size_42
	Sample 65	0.006713	UPN19_post	0.0915631	CASSLGSQETQYF	CRG-CASSLGLQETQYF_size_16
	Sample 67	0.00119	UPN19_post	0.0915631	CASNRGGSYNEQFF	CRG-CASSLLSSYNEQFF_size_14
	Sample 15	0.018847	UPN14_post	0.0890736	CASSSQETQYF	CRG-CASSFEETQYF_size_242
	Sample 20	0.013046	UPN14_post	0.0890736	CASSQTGTYEQYF	CRG-CASIVGSYNEQFF_size_238
	Sample 66	0.01099	UPN14_post	0.0890736	CASSSQETQYF	CRG-CASSFEETQYF_size_242
	Sample 5	0.010057	UPN14_post	0.0890736	CASSRDSYGYTF	CRG-CASRAGETEAFF_size_237
	Sample 12	0.006888	UPN14_post	0.0890736	CASSSQETQYF	CRG-CASSFEETQYF_size_242
	Sample 65	0.006713	UPN14_post	0.0890736	CASSSQETQYF	CRG-CASSFEETQYF_size_242
	Sample 24	0.006348	UPN14_post	0.0890736	CASSRDSYGYTF	CRG-CASRAGETEAFF_size_237
	Sample 59	0.006081	UPN14_post	0.0890736	CASSSQETQYF	CRG-CASSFEETQYF_size_242
	Sample 71	0.005036	UPN14_post	0.0890736	CASSRDSYGYTF	CRG-CASRAGETEAFF_size_237
	Sample 71	0.005036	UPN14_post	0.0890736	CASSSQETQYF	CRG-CASSFEETQYF_size_242
	Sample 24	0.004761	UPN14_post	0.0890736	CASSLGGSTGELFF	CRG-CASSLAGNTGELFF_size_33
	Sample 23	0.00458	UPN14_post	0.0890736	CASSSQETQYF	CRG-CASSFEETQYF_size_242
	Sample 27	0.004484	UPN14_post	0.0890736	CASSLGGSTGELFF	CRG-CASSLAGNTGELFF_size_33
	Sample 1	0.004339	UPN14_post	0.0890736	CASSRDSYGYTF	CRG-CASRAGETEAFF_size_237
	Sample 30	0.004093	UPN14_post	0.0890736	CASSRDSYGYTF	CRG-CASRAGETEAFF_size_237
	Sample 71	0.003357	UPN14_post	0.0890736	CASSLGGSTGELFF	CRG-CASSLAGNTGELFF_size_33
	Sample 24	0.003174	UPN14_post	0.0890736	CASSSQETQYF	CRG-CASSFEETQYF_size_242
	Sample 22	0.002971	UPN14_post	0.0890736	CASSRDSYGYTF	CRG-CASRAGETEAFF_size_237
	Sample 22	0.002971	UPN14_post	0.0890736	CASSSQETQYF	CRG-CASSFEETQYF_size_242
	Sample 38	0.002619	UPN14_post	0.0890736	CASSRDSYGYTF	CRG-CASRAGETEAFF_size_237
	Sample 56	0.01225	UPN15_pre	0.0872905	CASSLISYEQYF	CRG-CASRAGETEAFF_size_237
	Sample 29	0.004484	UPN15_pre	0.0872905	CASSLISYEQYF	CRG-CASRAGETEAFF_size_237
	Sample 16	0.004466	UPN15_pre	0.0872905	CASSLISYEQYF	CRG-CASRAGETEAFF_size_237
	Sample 6	0.003045	UPN15_pre	0.0872905	CASSLISYEQYF	CRG-CASRAGETEAFF_size_237
	Sample 12	0.013775	UPN14_pre	0.0862813	CASSSNTDTQYF	CRG-CASRAGETEAFF_size_237
	Sample 12	0.010331	UPN14_pre	0.0862813	CASSLNTYEQYF	CRG-CASRAGETEAFF_size_237
	Sample 24	0.009522	UPN14_pre	0.0862813	CASSSNTDTQYF	CRG-CASRAGETEAFF_size_237
	Sample 55	0.007452	UPN14_pre	0.0862813	CASSSNTDTQYF	CRG-CASRAGETEAFF_size_237
	Sample 5	0.007184	UPN14_pre	0.0862813	CASSSNTDTQYF	CRG-CASRAGETEAFF_size_237
	Sample 41	0.003746	UPN14_pre	0.0862813	CASSLNTYEQYF	CRG-CASRAGETEAFF_size_237
	Sample 71	0.003357	UPN14_pre	0.0862813	CASSLNTYEQYF	CRG-CASRAGETEAFF_size_237
	Sample 70	0.002403	UPN14_pre	0.0862813	CASSLNTYEQYF	CRG-CASRAGETEAFF_size_237
	Sample 27	0.002242	UPN14_pre	0.0862813	CASSSNTDTQYF	CRG-CASRAGETEAFF_size_237
	Sample 67	0.00119	UPN14_pre	0.0862813	CASSSNTDTQYF	CRG-CASRAGETEAFF_size_237
	Sample 10	0.060396	UPN19_pre	0.0857592	CATSTGDSNQPQHF	CRG-CATDTGDSNQPQHF_size_10
	Sample 31	0.020832	UPN19_pre	0.0857592	CATSTGDSNQPQHF	CRG-CATDTGDSNQPQHF_size_10
	Sample 8	0.018074	UPN19_pre	0.0857592	CATSTGDSNQPQHF	CRG-CATDTGDSNQPQHF_size_10
	Sample 59	0.018243	UPN8_post	0.0854336	CASSLERNTEAFF	CRG-CASIVGSYNEQFF_size_238
	Sample 45	0.01619	UPN8_post	0.0854336	CASSLRGAGELFF	CRG-CASIVGSYNEQFF_size_238
	Sample 65	0.01007	UPN8_post	0.0854336	CASSLAYEQYF	CRG-CASSFEETQYF_size_242
	Sample 72	0.005616	UPN8_post	0.0854336	CASSLSDTQYF	CRG-CASSFEETQYF_size_242
	Sample 36	0.005028	UPN8_post	0.0854336	CASSQGQGNQPQHF	CRG-CASRARGGNQPQHF_size_37
	Sample 24	0.004761	UPN8_post	0.0854336	CASSLAGGLYEQYF	CRG-CASSLVGGSYEQYF_size_61
	Sample 34	0.004701	UPN8_post	0.0854336	CASSQGQGNQPQHF	CRG-CASRARGGNQPQHF_size_37
	Sample 29	0.004484	UPN8_post	0.0854336	CASSARGGNQPQHF	CRG-CASRARGGNQPQHF_size_37
	Sample 16	0.004466	UPN8_post	0.0854336	CASSARGGNQPQHF	CRG-CASRARGGNQPQHF_size_37
	Sample 16	0.004466	UPN8_post	0.0854336	CASSLFYEQYF	CRG-CASSFEETQYF_size_242
	Sample 37	0.003842	UPN8_post	0.0854336	CASSLAGGLYEQYF	CRG-CASSLVGGSYEQYF_size_61
	Sample 24	0.003174	UPN8_post	0.0854336	CASSFQGSTDTQYF	CRG-CASSLGHNTDTQYF_size_43
	Sample 38	0.002619	UPN8_post	0.0854336	CASSLERNTEAFF	CRG-CASIVGSYNEQFF_size_238
	Sample 38	0.002619	UPN8_post	0.0854336	CASSLSDTQYF	CRG-CASSFEETQYF_size_242
	Sample 38	0.002619	UPN8_post	0.0854336	CASSQGQGNQPQHF	CRG-CASRARGGNQPQHF_size_37
	Sample 38	0.002619	UPN8_post	0.0854336	CASSRSSYNEQFF	CRG-CASIVGSYNEQFF_size_238
	Sample 27	0.002242	UPN8_post	0.0854336	CASSPNPEQFF	CRG-CASSFEETQYF_size_242
	Sample 61	0.001527	UPN8_post	0.0854336	CASSLAYEQYF	CRG-CASSFEETQYF_size_242
	Sample 61	0.029773	HD5	0.0811667	CASSPSRNTEAFF	CRG-CASIVGSYNEQFF_size_238
	Sample 20	0.009785	HD5	0.0811667	CASSPSRNTEAFF	CRG-CASIVGSYNEQFF_size_238
	Sample 67	0.009524	HD5	0.0811667	CASSPSRNTEAFF	CRG-CASIVGSYNEQFF_size_238
	Sample 65	0.006713	HD5	0.0811667	CASSPSRNTEAFF	CRG-CASIVGSYNEQFF_size_238
	Sample 14	0.001535	HD5	0.0811667	CASSPSRNTEAFF	CRG-CASIVGSYNEQFF_size_238
	Sample 12	0.010331	UPN19_pre	0.0809948	CASSIGDNEQFF	CRG-CASRAGETEAFF_size_237
	Sample 42	0.663216	HD7	0.0809062	CASSLQGYEQYF	CRG-CASRAGETEAFF_size_237
	Sample 52	0.024072	HD7	0.0809062	CASSLQGYEQYF	CRG-CASRAGETEAFF_size_237
	Sample 20	0.013046	HD7	0.0809062	CASSLQGYEQYF	CRG-CASRAGETEAFF_size_237
	Sample 62	0.012066	HD7	0.0809062	CASSLQGYEQYF	CRG-CASRAGETEAFF_size_237
	Sample 12	0.006888	HD7	0.0809062	CASSLQGYEQYF	CRG-CASRAGETEAFF_size_237
	Sample 65	0.006713	HD7	0.0809062	CASSLQGYEQYF	CRG-CASRAGETEAFF_size_237
	Sample 69	0.006448	HD7	0.0809062	CASSLQGYEQYF	CRG-CASRAGETEAFF_size_237
	Sample 43	0.006418	HD7	0.0809062	CASSLQGYEQYF	CRG-CASRAGETEAFF_size_237
	Sample 36	0.005028	HD7	0.0809062	CASSLQGYEQYF	CRG-CASRAGETEAFF_size_237
	Sample 29	0.004484	HD7	0.0809062	CASSLQGYEQYF	CRG-CASRAGETEAFF_size_237
	Sample 27	0.002242	HD7	0.0809062	CASSLQGYEQYF	CRG-CASRAGETEAFF_size_237
	Sample 64	0.002134	HD7	0.0809062	CASSLQGYEQYF	CRG-CASRAGETEAFF_size_237
	Sample 61	0.001527	HD7	0.0809062	CASSLQGYEQYF	CRG-CASRAGETEAFF_size_237
	Sample 67	0.00119	HD7	0.0809062	CASSLQGYEQYF	CRG-CASRAGETEAFF_size_237
	Sample 14	0.000768	HD7	0.0809062	CASSLQGYEQYF	CRG-CASRAGETEAFF_size_237
	Sample 19	0.023403	HD7	0.0809061	CASSLVGGDQPQHF	CRG-CASRARGGNQPQHF_size_37
	Sample 37	0.016649	HD7	0.0809061	CASSSGLAGTDTQYF	CRG-CASSSGLAGTDTQYF_size_6
	Sample 13	0.013545	HD7	0.0809061	CASSLVGGDQPQHF	CRG-CASRARGGNQPQHF_size_37
	Sample 5	0.007184	HD7	0.0809061	CASSLVGGDQPQHF	CRG-CASRARGGNQPQHF_size_37
	Sample 29	0.004484	HD7	0.0809061	CASSLVGGDQPQHF	CRG-CASRARGGNQPQHF_size_37
	Sample 71	0.003357	HD7	0.0809061	CASSLVGGDQPQHF	CRG-CASRARGGNQPQHF_size_37
	Sample 64	0.002846	HD7	0.0809061	CASSSANYGYTF	CRG-CASSPDNYGYTF_size_18
	Sample 30	0.002729	HD7	0.0809061	CASGETSYEQYF	CRG-CASRAGETEAFF_size_237
	Sample 61	0.001527	HD7	0.0809061	CASSLVGGDQPQHF	CRG-CASRARGGNQPQHF_size_37
	Sample 14	0.000768	HD7	0.0809061	CASSSANYGYTF	CRG-CASSPDNYGYTF_size_18
	Sample 67	0.001786	UPN24_post	0.0807494	CASSLADTQYF	CRG-CASSFEETQYF_size_242
	Sample 46	0.035833	UPN4_post	0.0793525	CASSPPTGSYEQYF	CRG-CASSLVGGSYEQYF_size_61
	Sample 35	0.030821	UPN12_post	0.0785409	CASSLGGETQYF	CRG-CASSLDWETQYF_size_35
	Sample 55	0.014903	UPN12_post	0.0785409	CASSLGGETQYF	CRG-CASSLDWETQYF_size_35
	Sample 65	0.006713	UPN12_post	0.0785409	CASSLGGETQYF	CRG-CASSLDWETQYF_size_35
	Sample 43	0.004814	UPN12_post	0.0785409	CASSLGGETQYF	CRG-CASSLDWETQYF_size_35
	Sample 29	0.004484	UPN12_post	0.0785409	CASSLGGETQYF	CRG-CASSLDWETQYF_size_35
	Sample 24	0.003174	UPN12_post	0.0785409	CASSLGGETQYF	CRG-CASSLDWETQYF_size_35
	Sample 67	0.00119	UPN12_post	0.0785409	CASSLGGETQYF	CRG-CASSLDWETQYF_size_35
	Sample 22	0.005941	UPN19_post	0.0784827	CASSLAGNTGELFF	CRG-CASSLAGNTGELFF_size_33
	Sample 34	0.004701	UPN19_post	0.0784827	CASSLAGNTGELFF	CRG-CASSLAGNTGELFF_size_33
	Sample 38	0.002619	UPN19_post	0.0784827	CASSLAGNTGELFF	CRG-CASSLAGNTGELFF_size_33
	Sample 24	0.003174	UPN24_pre	0.0773296	CASSLSSTDTQYF	CRG-CASSLTSTDTQYF_size_43
	Sample 22	0.002971	UPN24_pre	0.0773296	CASSLSSTDTQYF	CRG-CASSLTSTDTQYF_size_43
	Sample 39	0.002439	UPN24_pre	0.0773296	CASSLSSTDTQYF	CRG-CASSLTSTDTQYF_size_43
	Sample 3	0.014355	UPN1_pre	0.0770812	CASSPTTGSYEQYF	CRG-CASSLVGGSYEQYF_size_61
	Sample 64	0.024899	UPN13_post	0.0764234	CASSSTGNTEAFF	CRG-CASIVGSYNEQFF_size_238
	Sample 31	0.016665	UPN13_post	0.0764234	CASSPQGNYGYTF	CRG-CASSPGTNYGYTF_size_21
	Sample 15	0.012564	UPN13_post	0.0764234	CASSPGTVNTGELFF	CRG-CASSLGTVNTGELFF_size_13
	Sample 59	0.012162	UPN13_post	0.0764234	CASSSTGNTEAFF	CRG-CASIVGSYNEQFF_size_238
	Sample 31	0.008333	UPN13_post	0.0764234	CASSLAGSSYNEQFF	CRG-CASSLAGYAYNEQFF_size_42
	Sample 24	0.007935	UPN13_post	0.0764234	CASSSTGNTEAFF	CRG-CASIVGSYNEQFF_size_238
	Sample 36	0.007542	UPN13_post	0.0764234	CASSPQGNYGYTF	CRG-CASSPGTNYGYTF_size_21
	Sample 55	0.007452	UPN13_post	0.0764234	CASSPQGNYGYTF	CRG-CASSPGTNYGYTF_size_21
	Sample 12	0.006888	UPN13_post	0.0764234	CASSYNTDTQYF	CRG-CASRAGETEAFF_size_237
	Sample 41	0.005619	UPN13_post	0.0764234	CASSSTGNTEAFF	CRG-CASIVGSYNEQFF_size_238
	Sample 36	0.005028	UPN13_post	0.0764234	CASSLGNTEAFF	CRG-CASRAGETEAFF_size_237
	Sample 24	0.004761	UPN13_post	0.0764234	CASSYNTDTQYF	CRG-CASRAGETEAFF_size_237
	Sample 34	0.004701	UPN13_post	0.0764234	CASSPQGNYGYTF	CRG-CASSPGTNYGYTF_size_21
	Sample 16	0.004466	UPN13_post	0.0764234	CASSLAGSSYNEQFF	CRG-CASSLAGYAYNEQFF_size_42
	Sample 16	0.004466	UPN13_post	0.0764234	CASSPRGNSYEQYF	CRG-CAISESGSSYEQYF_size_9
	Sample 30	0.004093	UPN13_post	0.0764234	CASSPQGNYGYTF	CRG-CASSPGTNYGYTF_size_21
	Sample 64	0.002846	UPN13_post	0.0764234	CASSPQGNYGYTF	CRG-CASSPGTNYGYTF_size_21
	Sample 70	0.002403	UPN13_post	0.0764234	CASSLAGSSYNEQFF	CRG-CASSLAGYAYNEQFF_size_42
	Sample 27	0.002242	UPN13_post	0.0764234	CASSLGNTEAFF	CRG-CASRAGETEAFF_size_237
	Sample 59	0.018243	UPN12_post	0.0731529	CASSLERNTEAFF	CRG-CASIVGSYNEQFF_size_238
	Sample 38	0.002619	UPN12_post	0.0731529	CASSLERNTEAFF	CRG-CASIVGSYNEQFF_size_238
	Sample 15	0.012564	UPN24_post	0.0726744	CASSLQGDTEAFF	CRG-CASIVGSYNEQFF_size_238
	Sample 38	0.007857	UPN24_post	0.0726744	CASSPSGANVLTF	CRG-CASTYSGANVLTF_size_8
	Sample 54	0.007307	UPN24_post	0.0726744	CASSIQGNQPQHF	CRG-CASSIQGNQPQHF_size_26
	Sample 24	0.006348	UPN24_post	0.0726744	CASSPSGANVLTF	CRG-CASTYSGANVLTF_size_8
	Sample 7	0.006188	UPN24_post	0.0726744	CASSPSGANVLTF	CRG-CASTYSGANVLTF_size_8
	Sample 51	0.005937	UPN24_post	0.0726744	CASSLQGDTEAFF	CRG-CASIVGSYNEQFF_size_238
	Sample 5	0.005747	UPN24_post	0.0726744	CASSLQGDTEAFF	CRG-CASIVGSYNEQFF_size_238
	Sample 29	0.004484	UPN24_post	0.0726744	CASSLQGDTEAFF	CRG-CASIVGSYNEQFF_size_238
	Sample 24	0.003174	UPN24_post	0.0726744	CASSLSSTDTQYF	CRG-CASSLTSTDTQYF_size_43
	Sample 22	0.002971	UPN24_post	0.0726744	CASSLSSTDTQYF	CRG-CASSLTSTDTQYF_size_43
	Sample 39	0.002439	UPN24_post	0.0726744	CASSLSSTDTQYF	CRG-CASSLTSTDTQYF_size_43
	Sample 70	0.002403	UPN24_post	0.0726744	CASSPSGANVLTF	CRG-CASTYSGANVLTF_size_8
	Sample 15	0.012564	UPN1_post	0.0725553	CASSFGQGAYEQYF	CRG-CASSLVGGSYEQYF_size_61
	Sample 22	0.003961	UPN1_post	0.0725553	CASSFGQGAYEQYF	CRG-CASSLVGGSYEQYF_size_61
	Sample 67	0.00119	UPN1_post	0.0725553	CASSFGQGAYEQYF	CRG-CASSLVGGSYEQYF_size_61
	Sample 15	0.018847	UPN15_pre	0.0698324	CASSQAGGRDEQYF	CRG-CASSLAGNTGELFF_size_33
	Sample 36	0.070389	HD5	0.0676336	CASSPNRNTEAFF	CRG-CASIVGSYNEQFF_size_238
	Sample 69	0.003224	UPN18_post	0.0648929	CASSLDGGSSYEQYF	CRG-CASSLTAGSSYEQYF_size_9
	Sample 36	0.007542	UPN24_post	0.0645995	CASSVTGNTIYF	CRG-CASSLDWETQYF_size_35
	Sample 44	0.026964	UPN1_post	0.0644934	CASSENYSNQPQHF	CRG-CASSENYSNQPQHF_size_6
	Sample 46	0.026874	UPN24_pre	0.0644413	CASSLGTGNTGELFF	CRG-CASSLGTVNTGELFF_size_13
	Sample 8	0.006025	UPN24_pre	0.0644413	CASSKGDYGYTF	CRG-CASSPDNYGYTF_size_18
	Sample 22	0.003961	UPN24_pre	0.0644413	CASSLGTGNTGELFF	CRG-CASSLGTVNTGELFF_size_13
	Sample 32	0.052438	UPN1_pre	0.0642343	CASSQQGNYGYTF	CRG-CASSPGTNYGYTF_size_21
	Sample 44	0.017976	UPN1_pre	0.0642343	CASSQQGNYGYTF	CRG-CASSPGTNYGYTF_size_21
	Sample 17	0.011923	UPN1_pre	0.0642343	CASSLTLNTEAFF	CRG-CASIVGSYNEQFF_size_238
	Sample 55	0.007452	UPN1_pre	0.0642343	CASSQQGNYGYTF	CRG-CASSPGTNYGYTF_size_21
	Sample 30	0.004093	UPN1_pre	0.0642343	CASSLTLNTEAFF	CRG-CASIVGSYNEQFF_size_238
	Sample 30	0.004093	UPN1_pre	0.0642343	CASSQQGNYGYTF	CRG-CASSPGTNYGYTF_size_21
	Sample 38	0.002619	UPN1_pre	0.0642343	CASSQQGNYGYTF	CRG-CASSPGTNYGYTF_size_21
	Sample 31	0.233314	UPN18_post	0.0624895	CASSIGQNTEAFF	CRG-CASIVGSYNEQFF_size_238
	Sample 61	0.001527	UPN18_post	0.0624895	CASSIGQNTEAFF	CRG-CASIVGSYNEQFF_size_238
	Sample 21	0.007113	HD2	0.0620103	CASSLELYEQYF	CRG-CASRAGETEAFF_size_237
	Sample 54	0.007307	UPN19_pre	0.0619372	CASSPYNEQFF	CRG-CASSFEETQYF_size_242
	Sample 57	0.015955	UPN12_post	0.0610874	CASSLPAYEQYF	CRG-CASRAGETEAFF_size_237
	Sample 28	0.007847	UPN12_post	0.0610874	CASSGQGAYEQYF	CRG-CASSPGFSYEQYF_size_46
	Sample 65	0.006713	UPN12_post	0.0610874	CASSLPAYEQYF	CRG-CASRAGETEAFF_size_237
	Sample 39	0.004877	UPN12_post	0.0610874	CASSPGGTGELFF	CRG-CASIVGSYNEQFF_size_238
	Sample 34	0.004701	UPN12_post	0.0610874	CASSGQGAYEQYF	CRG-CASSPGFSYEQYF_size_46
	Sample 30	0.004093	UPN12_post	0.0610874	CASSGQGAYEQYF	CRG-CASSPGFSYEQYF_size_46
	Sample 24	0.003174	UPN12_post	0.0610874	CASSPGGTGELFF	CRG-CASIVGSYNEQFF_size_238
	Sample 73	0.003004	UPN12_post	0.0610874	CASSPGGTGELFF	CRG-CASIVGSYNEQFF_size_238
	Sample 33	0.056394	UPN19_post	0.0610421	CASSARTGELFF	CRG-CASRAGETEAFF_size_237
	Sample 31	0.012499	UPN19_post	0.0610421	CASSARTGELFF	CRG-CASRAGETEAFF_size_237
	Sample 69	0.003224	UPN19_post	0.0610421	CASSLTGAQHF	CRG-CASSFEETQYF_size_242
	Sample 54	0.021922	UPN19_post	0.0610419	CASSLGGNQPQHF	CRG-CASSIQGNQPQHF_size_26
	Sample 56	0.01225	UPN19_post	0.0610419	CASSLGGNQPQHF	CRG-CASSIQGNQPQHF_size_26
	Sample 31	0.008333	UPN19_post	0.0610419	CASSLGGNQPQHF	CRG-CASSIQGNQPQHF_size_26
	Sample 37	0.002561	UPN19_post	0.0610419	CASSLGGNQPQHF	CRG-CASSIQGNQPQHF_size_26
	Sample 70	0.002403	UPN19_post	0.0610419	CASSLGGNQPQHF	CRG-CASSIQGNQPQHF_size_26
	Sample 70	0.003204	UPN15_post	0.0605602	CASSSNPSYEQYF	CRG-CASSPGFSYEQYF_size_46
	Sample 10	0.030198	UPN14_post	0.0593824	CASSLGGTYEQYF	CRG-CASIVGSYNEQFF_size_238
	Sample 66	0.016485	UPN14_post	0.0593824	CASSLGSNQPQHF	CRG-CASSIQGNQPQHF_size_26
	Sample 15	0.012564	UPN14_post	0.0593824	CASSLAGYEQYF	CRG-CASRAGETEAFF_size_237
	Sample 54	0.010961	UPN14_post	0.0593824	CASSLGGTYEQYF	CRG-CASIVGSYNEQFF_size_238
	Sample 18	0.008412	UPN14_post	0.0593824	CASSLAGYEQYF	CRG-CASRAGETEAFF_size_237
	Sample 54	0.007307	UPN14_post	0.0593824	CASSQDRNYGYTF	CRG-CASSRDSNYGYTF_size_9
	Sample 34	0.007051	UPN14_post	0.0593824	CASSPRSDTQYF	CRG-CASRAGETEAFF_size_237
	Sample 8	0.006025	UPN14_post	0.0593824	CASSLGGTYEQYF	CRG-CASIVGSYNEQFF_size_238
	Sample 72	0.005616	UPN14_post	0.0593824	CASSLGGTYEQYF	CRG-CASIVGSYNEQFF_size_238
	Sample 36	0.005028	UPN14_post	0.0593824	CASSLGGTYEQYF	CRG-CASIVGSYNEQFF_size_238
	Sample 34	0.004701	UPN14_post	0.0593824	CASSVGGRTEAFF	CRG-CASIVGSYNEQFF_size_238
	Sample 23	0.00458	UPN14_post	0.0593824	CASSLAGYEQYF	CRG-CASRAGETEAFF_size_237
	Sample 29	0.004484	UPN14_post	0.0593824	CASSLAGYEQYF	CRG-CASRAGETEAFF_size_237
	Sample 16	0.004466	UPN14_post	0.0593824	CASSLAGYEQYF	CRG-CASRAGETEAFF_size_237
	Sample 16	0.004466	UPN14_post	0.0593824	CASSQAYEQYF	CRG-CASSFEETQYF_size_242
	Sample 22	0.003961	UPN14_post	0.0593824	CASSLAGYEQYF	CRG-CASRAGETEAFF_size_237
	Sample 39	0.003658	UPN14_post	0.0593824	CASSLAGYEQYF	CRG-CASRAGETEAFF_size_237
	Sample 71	0.003357	UPN14_post	0.0593824	CASSLGGTYEQYF	CRG-CASIVGSYNEQFF_size_238
	Sample 24	0.003174	UPN14_post	0.0593824	CASSLGSNQPQHF	CRG-CASSIQGNQPQHF_size_26
	Sample 37	0.002561	UPN14_post	0.0593824	CASSPRSDTQYF	CRG-CASRAGETEAFF_size_237
	Sample 61	0.001527	UPN14_post	0.0593824	CASSQDRNYGYTF	CRG-CASSRDSNYGYTF_size_9
	Sample 67	0.00119	UPN14_post	0.0593824	CASSLAGYEQYF	CRG-CASRAGETEAFF_size_237
	Sample 33	0.042295	UPN14_pre	0.0575209	CASSPGSSYEQYF	CRG-CASSPGFSYEQYF_size_46
	Sample 31	0.024998	UPN14_pre	0.0575209	CASSPGSSYEQYF	CRG-CASSPGFSYEQYF_size_46
	Sample 13	0.013545	UPN14_pre	0.0575209	CASSPGSSYEQYF	CRG-CASSPGFSYEQYF_size_46
	Sample 36	0.007542	UPN14_pre	0.0575209	CASSLKGSTDTQYF	CRG-CASSLGHNTDTQYF_size_43
	Sample 65	0.006713	UPN14_pre	0.0575209	CASSPGSSYEQYF	CRG-CASSPGFSYEQYF_size_46
	Sample 41	0.005619	UPN14_pre	0.0575209	CASSPGSSYEQYF	CRG-CASSPGFSYEQYF_size_46
	Sample 66	0.005495	UPN14_pre	0.0575209	CASSPGSSYEQYF	CRG-CASSPGFSYEQYF_size_46
	Sample 4	0.005253	UPN14_pre	0.0575209	CASSPGSSYEQYF	CRG-CASSPGFSYEQYF_size_46
	Sample 16	0.004466	UPN14_pre	0.0575209	CASSLVSTGELFF	CRG-CASIVGSYNEQFF_size_238
	Sample 38	0.002619	UPN14_pre	0.0575209	CASSPGSSYEQYF	CRG-CASSPGFSYEQYF_size_46
	Sample 28	0.007847	UPN24_post	0.0565245	CASSGSYEQYF	CRG-CASSFEETQYF_size_242
	Sample 57	0.343039	UPN24_post	0.0565196	CASSPRGGTEAFF	CRG-CASIVGSYNEQFF_size_238
	Sample 72	0.011231	UPN24_post	0.0565196	CASSPRGGTEAFF	CRG-CASIVGSYNEQFF_size_238
	Sample 66	0.008242	UPN24_post	0.0565196	CASSPRGGTEAFF	CRG-CASIVGSYNEQFF_size_238
	Sample 70	0.00801	UPN24_post	0.0565196	CASSPRGGTEAFF	CRG-CASIVGSYNEQFF_size_238
	Sample 22	0.002971	UPN24_post	0.0565196	CASSPRGGTEAFF	CRG-CASIVGSYNEQFF_size_238
	Sample 70	0.002403	HD3	0.0560852	CASSLVGGGYTF	CRG-CASRAGETEAFF_size_237
	Sample 43	0.006418	UPN18_post	0.0528723	CASSLYNEQFF	CRG-CASSFEETQYF_size_242
	Sample 6	0.004568	UPN18_post	0.0528723	CASSLYNEQFF	CRG-CASSFEETQYF_size_242
	Sample 66	0.041212	UPN10_post	0.0526022	CASSSTGGNQPQHF	CRG-CASRARGGNQPQHF_size_37
	Sample 71	0.0235	UPN10_post	0.0526022	CASSLGQGYGYTF	CRG-CASIVGSYNEQFF_size_238
	Sample 48	0.016519	UPN10_post	0.0526022	CASSLGQGYGYTF	CRG-CASIVGSYNEQFF_size_238
	Sample 42	0.016176	UPN10_post	0.0526022	CASSSTGGNQPQHF	CRG-CASRARGGNQPQHF_size_37
	Sample 34	0.014102	UPN10_post	0.0526022	CASSLGQGYGYTF	CRG-CASIVGSYNEQFF_size_238
	Sample 55	0.011177	UPN10_post	0.0526022	CASSLGQGYGYTF	CRG-CASIVGSYNEQFF_size_238
	Sample 12	0.010331	UPN10_post	0.0526022	CASSLGQGYGYTF	CRG-CASIVGSYNEQFF_size_238
	Sample 29	0.006726	UPN10_post	0.0526022	CASSLGQGYGYTF	CRG-CASIVGSYNEQFF_size_238
	Sample 65	0.006713	UPN10_post	0.0526022	CASSLQGSTDTQYF	CRG-CASSLGHNTDTQYF_size_43
	Sample 16	0.006699	UPN10_post	0.0526022	CASSLQGSTDTQYF	CRG-CASSLGHNTDTQYF_size_43
	Sample 30	0.005457	UPN10_post	0.0526022	CASSLGQGYGYTF	CRG-CASIVGSYNEQFF_size_238
	Sample 16	0.004466	UPN10_post	0.0526022	CASSLGQGYGYTF	CRG-CASIVGSYNEQFF_size_238
	Sample 52	0.004012	UPN10_post	0.0526022	CASSSTGGNQPQHF	CRG-CASRARGGNQPQHF_size_37
	Sample 24	0.003174	UPN10_post	0.0526022	CASSLGQGYGYTF	CRG-CASIVGSYNEQFF_size_238
	Sample 22	0.002971	UPN10_post	0.0526022	CASSLQGSTDTQYF	CRG-CASSLGHNTDTQYF_size_43
	Sample 38	0.002619	UPN10_post	0.0526022	CASSLGQGYGYTF	CRG-CASIVGSYNEQFF_size_238
	Sample 59	0.006081	UPN19_pre	0.0524084	CASSVSGSTDTQYF	CRG-CASSLGHNTDTQYF_size_43
	Sample 14	0.000768	UPN19_pre	0.0524084	CASSVSGSTDTQYF	CRG-CASSLGHNTDTQYF_size_43
	Sample 51	0.014843	UPN15_pre	0.0523743	CASSPGGGEQYF	CRG-CASRAGETEAFF_size_237
	Sample 46	0.022395	UPN12_post	0.0523606	CASSLGGPDTQYF	CRG-CASSLTSTDTQYF_size_43
	Sample 8	0.006025	UPN12_post	0.0523606	CASSLGGPDTQYF	CRG-CASSLTSTDTQYF_size_43
	Sample 69	0.003224	UPN12_post	0.0523606	CASSLGGPDTQYF	CRG-CASSLTSTDTQYF_size_43
	Sample 38	0.002619	UPN12_post	0.0523606	CASSWGGNTGELFF	CRG-CASSLAGNTGELFF_size_33
	Sample 6	0.003045	UPN19_post	0.0523218	CASSLSRGTEAFF	CRG-CASIVGSYNEQFF_size_238
	Sample 61	0.001527	UPN19_post	0.0523218	CASSLSRGTEAFF	CRG-CASIVGSYNEQFF_size_238
	Sample 54	0.014615	UPN4_post	0.0515791	CASSVTGGTDTQYF	CRG-CASSLGHNTDTQYF_size_43
	Sample 50	0.044867	UPN1_pre	0.0513875	CASSLAGSYNEQFF	CRG-CASSLAGNTGELFF_size_33
	Sample 45	0.01619	UPN1_pre	0.0513875	CASSLSGGAYNEQFF	CRG-CASSLAGYAYNEQFF_size_42
	Sample 54	0.007307	UPN1_pre	0.0513875	CASSLSGGAYNEQFF	CRG-CASSLAGYAYNEQFF_size_42
	Sample 38	0.002619	UPN1_pre	0.0513875	CASSLAGSYNEQFF	CRG-CASSLAGNTGELFF_size_33
	Sample 38	0.002619	UPN1_pre	0.0513875	CASSLGVNTEAFF	CRG-CASIVGSYNEQFF_size_238
	Sample 67	0.00119	UPN1_pre	0.0513875	CASSLGVNTEAFF	CRG-CASIVGSYNEQFF_size_238
	Sample 35	0.008406	UPN4_pre	0.0505312	CASSPGTAYNEQFF	CRG-CASSIGTAYNEQFF_size_6
	Sample 59	0.015202	UPN18_post	0.0504688	CASSLTSTDTQYF	CRG-CASSLTSTDTQYF_size_43
	Sample 36	0.007542	UPN18_post	0.0504688	CASSLTSTDTQYF	CRG-CASSLTSTDTQYF_size_43
	Sample 43	0.004814	UPN18_post	0.0504688	CASSLTSTDTQYF	CRG-CASSLTSTDTQYF_size_43
	Sample 37	0.002561	UPN10_post	0.0493145	CASSPTGDSYEQYF	CRG-CAISESGSSYEQYF_size_9
	Sample 32	0.052438	UPN12_post	0.0487686	CASSLGQNTEAFF	CRG-CASIVGSYNEQFF_size_238
	Sample 33	0.042295	UPN12_post	0.0487686	CASSLGQNTEAFF	CRG-CASIVGSYNEQFF_size_238
	Sample 46	0.040312	UPN12_post	0.0487686	CASSLGQNTEAFF	CRG-CASIVGSYNEQFF_size_238
	Sample 20	0.035877	UPN12_post	0.0487686	CASSFSYEQYF	CRG-CASSFEETQYF_size_242
	Sample 8	0.027112	UPN12_post	0.0487686	CASSLGQNTEAFF	CRG-CASIVGSYNEQFF_size_238
	Sample 19	0.023403	UPN12_post	0.0487686	CAWSVQGNQPQHF	CRG-CASSIQGNQPQHF_size_26
	Sample 31	0.016665	UPN12_post	0.0487686	CASSLGQNTEAFF	CRG-CASIVGSYNEQFF_size_238
	Sample 58	0.014899	UPN12_post	0.0487686	CAWSVQGNQPQHF	CRG-CASSIQGNQPQHF_size_26
	Sample 56	0.01225	UPN12_post	0.0487686	CASSLGQNTEAFF	CRG-CASIVGSYNEQFF_size_238
	Sample 38	0.009603	UPN12_post	0.0487686	CASSLGQNTEAFF	CRG-CASIVGSYNEQFF_size_238
	Sample 52	0.009361	UPN12_post	0.0487686	CAWSVQGNQPQHF	CRG-CASSIQGNQPQHF_size_26
	Sample 17	0.007949	UPN12_post	0.0487686	CASSLGQNTEAFF	CRG-CASIVGSYNEQFF_size_238
	Sample 36	0.007542	UPN12_post	0.0487686	CASSLGQNTEAFF	CRG-CASIVGSYNEQFF_size_238
	Sample 54	0.007307	UPN12_post	0.0487686	CASSPSNTEAFF	CRG-CSGGRLNTEAFF_size_16
	Sample 65	0.006713	UPN12_post	0.0487686	CASSLGGGAYEQYF	CRG-CASSLVGGSYEQYF_size_61
	Sample 65	0.006713	UPN12_post	0.0487686	CASSLGQNTEAFF	CRG-CASIVGSYNEQFF_size_238
	Sample 48	0.006607	UPN12_post	0.0487686	CASSLGQNTEAFF	CRG-CASIVGSYNEQFF_size_238
	Sample 37	0.006403	UPN12_post	0.0487686	CASSFSYEQYF	CRG-CASSFEETQYF_size_242
	Sample 7	0.006188	UPN12_post	0.0487686	CASSLGQNTEAFF	CRG-CASIVGSYNEQFF_size_238
	Sample 5	0.005747	UPN12_post	0.0487686	CASSLGQNTEAFF	CRG-CASIVGSYNEQFF_size_238
	Sample 41	0.005619	UPN12_post	0.0487686	CASSLGQNTEAFF	CRG-CASIVGSYNEQFF_size_238
	Sample 72	0.005616	UPN12_post	0.0487686	CASSLSDTQYF	CRG-CASSFEETQYF_size_242
	Sample 71	0.005036	UPN12_post	0.0487686	CASSFSYEQYF	CRG-CASSFEETQYF_size_242
	Sample 34	0.004701	UPN12_post	0.0487686	CASSPSNTEAFF	CRG-CSGGRLNTEAFF_size_16
	Sample 29	0.004484	UPN12_post	0.0487686	CASSLGQNTEAFF	CRG-CASIVGSYNEQFF_size_238
	Sample 16	0.004466	UPN12_post	0.0487686	CASSLGGGAYEQYF	CRG-CASSLVGGSYEQYF_size_61
	Sample 27	0.003363	UPN12_post	0.0487686	CASSLGQNTEAFF	CRG-CASIVGSYNEQFF_size_238
	Sample 69	0.003224	UPN12_post	0.0487686	CASSLGQNTEAFF	CRG-CASIVGSYNEQFF_size_238
	Sample 6	0.003045	UPN12_post	0.0487686	CAWSVQGNQPQHF	CRG-CASSIQGNQPQHF_size_26
	Sample 22	0.002971	UPN12_post	0.0487686	CASSFSYEQYF	CRG-CASSFEETQYF_size_242
	Sample 38	0.002619	UPN12_post	0.0487686	CASSLSDTQYF	CRG-CASSFEETQYF_size_242
	Sample 37	0.002561	UPN12_post	0.0487686	CAWSVQGNQPQHF	CRG-CASSIQGNQPQHF_size_26
	Sample 73	0.002003	UPN12_post	0.0487686	CASSPSNTEAFF	CRG-CSGGRLNTEAFF_size_16
	Sample 67	0.001786	UPN12_post	0.0487686	CASSLGQNTEAFF	CRG-CASIVGSYNEQFF_size_238
	Sample 61	0.001527	UPN12_post	0.0487686	CAWSVQGNQPQHF	CRG-CASSIQGNQPQHF_size_26
	Sample 54	0.007307	UPN12_pre	0.0485732	CASSPYNEQFF	CRG-CASSFEETQYF_size_242
	Sample 24	0.006348	UPN12_pre	0.0485732	CASSLGPSTEAFF	CRG-CASIVGSYNEQFF_size_238
	Sample 65	0.006713	UPN24_post	0.0484496	CASSLVGGESYEQYF	CRG-CASSLTAGSSYEQYF_size_9
	Sample 72	0.003744	UPN24_post	0.0484496	CASSPDLNEAFF	CRG-CASRAGETEAFF_size_237
	Sample 45	0.01619	UPN1_post	0.0483715	CASSAQGTEAFF	CRG-CASRAGETEAFF_size_237
	Sample 59	0.027364	UPN19_post	0.0479616	CASSGTAYEQYF	CRG-CASRAGETEAFF_size_237
	Sample 57	0.015955	UPN19_post	0.0479616	CASSLDRNYGYTF	CRG-CASSRDSNYGYTF_size_9
	Sample 43	0.012836	UPN19_post	0.0479616	CASSGTAYEQYF	CRG-CASRAGETEAFF_size_237
	Sample 15	0.012564	UPN19_post	0.0479616	CASSLDRNYGYTF	CRG-CASSRDSNYGYTF_size_9
	Sample 23	0.009161	UPN19_post	0.0479616	CASSLDRNYGYTF	CRG-CASSRDSNYGYTF_size_9
	Sample 35	0.008406	UPN19_post	0.0479616	CASSGTAYEQYF	CRG-CASRAGETEAFF_size_237
	Sample 12	0.006888	UPN19_post	0.0479616	CASSLDRNYGYTF	CRG-CASSRDSNYGYTF_size_9
	Sample 36	0.005028	UPN19_post	0.0479616	CASSGTAYEQYF	CRG-CASRAGETEAFF_size_237
	Sample 29	0.004484	UPN19_post	0.0479616	CASSGTAYEQYF	CRG-CASRAGETEAFF_size_237
	Sample 29	0.004484	UPN19_post	0.0479616	CASSLDRNYGYTF	CRG-CASSRDSNYGYTF_size_9
	Sample 71	0.003357	UPN19_post	0.0479616	CASSGTAYEQYF	CRG-CASRAGETEAFF_size_237
	Sample 71	0.003357	UPN19_post	0.0479616	CASSLDRNYGYTF	CRG-CASSRDSNYGYTF_size_9
	Sample 24	0.003174	UPN19_post	0.0479616	CASSLDRNYGYTF	CRG-CASSRDSNYGYTF_size_9
	Sample 14	0.000768	UPN19_post	0.0479616	CASSLDRNYGYTF	CRG-CASSRDSNYGYTF_size_9
	Sample 12	0.006888	UPN19_pre	0.0476396	CASSYSNEQFF	CRG-CASSFEETQYF_size_242
	Sample 54	0.007307	UPN17_pre	0.046875	CASSLESSYNEQFF	CRG-CASSLLSSYNEQFF_size_14
	Sample 65	0.006713	UPN17_pre	0.046875	CASSLESSYNEQFF	CRG-CASSLLSSYNEQFF_size_14
	Sample 12	0.196295	UPN17_pre	0.0468708	CASSLEETQYF	CRG-CASSFEETQYF_size_242
	Sample 39	0.006096	UPN17_pre	0.0468708	CASSLEETQYF	CRG-CASSFEETQYF_size_242
	Sample 28	0.027466	HD3	0.0467377	CASSQGASSYEQYF	CRG-CASSLVGGSYEQYF_size_61
	Sample 36	0.005028	HD3	0.0467377	CASSQGASSYEQYF	CRG-CASSLVGGSYEQYF_size_61
	Sample 20	0.035877	HD6	0.0461042	CASSFSYEQYF	CRG-CASSFEETQYF_size_242
	Sample 49	0.026378	HD6	0.0461042	CASSLAGGSYEQYF	CRG-CASSLVGGSYEQYF_size_61
	Sample 57	0.015955	HD6	0.0461042	CASSLAGETQYF	CRG-CASSLDWETQYF_size_35
	Sample 57	0.015955	HD6	0.0461042	CASSLDRNYGYTF	CRG-CASSRDSNYGYTF_size_9
	Sample 57	0.015955	HD6	0.0461042	CASSLGQGNTEAFF	CRG-CASSPPQGNTEAFF_size_9
	Sample 55	0.014903	HD6	0.0461042	CASSLGQGNTEAFF	CRG-CASSPPQGNTEAFF_size_9
	Sample 58	0.014899	HD6	0.0461042	CASSFGRNTEAFF	CRG-CASIVGSYNEQFF_size_238
	Sample 21	0.014226	HD6	0.0461042	CASSFGRNTEAFF	CRG-CASIVGSYNEQFF_size_238
	Sample 15	0.012564	HD6	0.0461042	CASSLDRNYGYTF	CRG-CASSRDSNYGYTF_size_9
	Sample 15	0.012564	HD6	0.0461042	CASSPRTDTQYF	CRG-CASRAGETEAFF_size_237
	Sample 28	0.011771	HD6	0.0461042	CASSFDTGELFF	CRG-CASRAGETEAFF_size_237
	Sample 54	0.010961	HD6	0.0461042	CASSLRETQYF	CRG-CASSFEETQYF_size_242
	Sample 21	0.01067	HD6	0.0461042	CASSLGQGNTEAFF	CRG-CASSPPQGNTEAFF_size_9
	Sample 65	0.01007	HD6	0.0461042	CASSFGRNTEAFF	CRG-CASIVGSYNEQFF_size_238
	Sample 23	0.009161	HD6	0.0461042	CASSLDRNYGYTF	CRG-CASSRDSNYGYTF_size_9
	Sample 8	0.009037	HD6	0.0461042	CASSLGQGNTEAFF	CRG-CASSPPQGNTEAFF_size_9
	Sample 51	0.008906	HD6	0.0461042	CASSLGQGNTEAFF	CRG-CASSPPQGNTEAFF_size_9
	Sample 35	0.008406	HD6	0.0461042	CASSLAGGSYEQYF	CRG-CASSLVGGSYEQYF_size_61
	Sample 17	0.007949	HD6	0.0461042	CASSPGLAGYEQYF	CRG-CASAPGLAGGEQFF_size_6
	Sample 28	0.007847	HD6	0.0461042	CASSLAGETQYF	CRG-CASSLDWETQYF_size_35
	Sample 28	0.007847	HD6	0.0461042	CASSLGQGNTEAFF	CRG-CASSPPQGNTEAFF_size_9
	Sample 36	0.007542	HD6	0.0461042	CASSLGQGNTEAFF	CRG-CASSPPQGNTEAFF_size_9
	Sample 21	0.007113	HD6	0.0461042	CASSLRETQYF	CRG-CASSFEETQYF_size_242
	Sample 12	0.006888	HD6	0.0461042	CASSLDRNYGYTF	CRG-CASSRDSNYGYTF_size_9
	Sample 13	0.006773	HD6	0.0461042	CASSLAGGSYEQYF	CRG-CASSLVGGSYEQYF_size_61
	Sample 29	0.006726	HD6	0.0461042	CASRRGSSYEQYF	CRG-CASRRDSSYEQYF_size_14
	Sample 29	0.006726	HD6	0.0461042	CASSLGQGNTEAFF	CRG-CASSPPQGNTEAFF_size_9
	Sample 71	0.006714	HD6	0.0461042	CASSPGLAGYEQYF	CRG-CASAPGLAGGEQFF_size_6
	Sample 43	0.006418	HD6	0.0461042	CASSLYNEQFF	CRG-CASSFEETQYF_size_242
	Sample 37	0.006403	HD6	0.0461042	CASSFSYEQYF	CRG-CASSFEETQYF_size_242
	Sample 59	0.006081	HD6	0.0461042	CASSLGQGNTEAFF	CRG-CASSPPQGNTEAFF_size_9
	Sample 5	0.005747	HD6	0.0461042	CASRQQETQYF	CRG-CASSFEETQYF_size_242
	Sample 41	0.005619	HD6	0.0461042	CASSLGQGNTEAFF	CRG-CASSPPQGNTEAFF_size_9
	Sample 71	0.005036	HD6	0.0461042	CASSFSYEQYF	CRG-CASSFEETQYF_size_242
	Sample 43	0.004814	HD6	0.0461042	CASSPGLAGYEQYF	CRG-CASAPGLAGGEQFF_size_6
	Sample 34	0.004701	HD6	0.0461042	CASSLRETQYF	CRG-CASSFEETQYF_size_242
	Sample 6	0.004568	HD6	0.0461042	CASSLYNEQFF	CRG-CASSFEETQYF_size_242
	Sample 29	0.004484	HD6	0.0461042	CASSLAGETQYF	CRG-CASSLDWETQYF_size_35
	Sample 29	0.004484	HD6	0.0461042	CASSLDRNYGYTF	CRG-CASSRDSNYGYTF_size_9
	Sample 16	0.004466	HD6	0.0461042	CASSLGQGNTEAFF	CRG-CASSPPQGNTEAFF_size_9
	Sample 38	0.004365	HD6	0.0461042	CASSLGQGNTEAFF	CRG-CASSPPQGNTEAFF_size_9
	Sample 22	0.003961	HD6	0.0461042	CASSLAGGSYEQYF	CRG-CASSLVGGSYEQYF_size_61
	Sample 38	0.003492	HD6	0.0461042	CASSLAGGSYEQYF	CRG-CASSLVGGSYEQYF_size_61
	Sample 27	0.003363	HD6	0.0461042	CASSLRETQYF	CRG-CASSFEETQYF_size_242
	Sample 71	0.003357	HD6	0.0461042	CASSLAGETQYF	CRG-CASSLDWETQYF_size_35
	Sample 71	0.003357	HD6	0.0461042	CASSLAGGSYEQYF	CRG-CASSLVGGSYEQYF_size_61
	Sample 71	0.003357	HD6	0.0461042	CASSLDRNYGYTF	CRG-CASSRDSNYGYTF_size_9
	Sample 24	0.003174	HD6	0.0461042	CASSLDRNYGYTF	CRG-CASSRDSNYGYTF_size_9
	Sample 6	0.003045	HD6	0.0461042	CASSLAGETQYF	CRG-CASSLDWETQYF_size_35
	Sample 6	0.003045	HD6	0.0461042	CASSLGQGNTEAFF	CRG-CASSPPQGNTEAFF_size_9
	Sample 22	0.002971	HD6	0.0461042	CASSFSYEQYF	CRG-CASSFEETQYF_size_242
	Sample 39	0.002439	HD6	0.0461042	CASRRRGEQFF	CRG-CASRRGGEQYF_size_8
	Sample 27	0.002242	HD6	0.0461042	CASSLAGETQYF	CRG-CASSLDWETQYF_size_35
	Sample 27	0.002242	HD6	0.0461042	CASSLAGGSYEQYF	CRG-CASSLVGGSYEQYF_size_61
	Sample 27	0.002242	HD6	0.0461042	CASSLGQGNTEAFF	CRG-CASSPPQGNTEAFF_size_9
	Sample 27	0.002242	HD6	0.0461042	CASSPGLAGYEQYF	CRG-CASAPGLAGGEQFF_size_6
	Sample 14	0.001535	HD6	0.0461042	CASSLGQGNTEAFF	CRG-CASSPPQGNTEAFF_size_9
	Sample 67	0.00119	HD6	0.0461042	CASSSGWETQYF	CRG-CASSLDWETQYF_size_35
	Sample 14	0.000768	HD6	0.0461042	CASSLDRNYGYTF	CRG-CASSRDSNYGYTF_size_9
	Sample 20	0.019569	UPN13_pre	0.0445434	CASSRSYEQYF	CRG-CASSFEETQYF_size_242
	Sample 12	0.013775	UPN13_pre	0.0445434	CASSRSYEQYF	CRG-CASSFEETQYF_size_242
	Sample 71	0.013429	UPN13_pre	0.0445434	CASSRSYEQYF	CRG-CASSFEETQYF_size_242
	Sample 24	0.012696	UPN13_pre	0.0445434	CASSRSYEQYF	CRG-CASSFEETQYF_size_242
	Sample 66	0.008242	UPN13_pre	0.0445434	CASSRSYEQYF	CRG-CASSFEETQYF_size_242
	Sample 55	0.007452	UPN13_pre	0.0445434	CASSRSYEQYF	CRG-CASSFEETQYF_size_242
	Sample 30	0.006821	UPN13_pre	0.0445434	CASSRSYEQYF	CRG-CASSFEETQYF_size_242
	Sample 72	0.005616	UPN13_pre	0.0445434	CASSRSYEQYF	CRG-CASSFEETQYF_size_242
	Sample 52	0.004012	UPN13_pre	0.0445434	CASSRSYEQYF	CRG-CASSFEETQYF_size_242
	Sample 48	0.013215	UPN12_post	0.0436338	CASSLGTGDTGELFF	CRG-CASSLGTVNTGELFF_size_13
	Sample 8	0.006025	UPN12_post	0.0436338	CASSLGTGDTGELFF	CRG-CASSLGTVNTGELFF_size_13
	Sample 34	0.004701	UPN12_post	0.0436338	CASSLGTGDTGELFF	CRG-CASSLGTVNTGELFF_size_13
	Sample 71	0.003357	UPN12_post	0.0436338	CASGLAGAYEQYF	CRG-CASIVGSYNEQFF_size_238
	Sample 24	0.003174	UPN12_post	0.0436338	CASGLAGAYEQYF	CRG-CASIVGSYNEQFF_size_238
	Sample 29	0.004484	UPN19_post	0.0436015	CASSLSGRNTEAFF	CRG-CASSFAGMNTEAFF_size_12
	Sample 67	0.00119	UPN19_pre	0.0428796	CASSYPNQPQHF	CRG-CASSLYNQPQHF_size_19
	Sample 12	0.006888	UPN19_pre	0.0428752	CAARDSNQPQHF	CRG-CASSLYNQPQHF_size_19
	Sample 24	0.006348	UPN19_pre	0.0428752	CAARDSNQPQHF	CRG-CASSLYNQPQHF_size_19
	Sample 30	0.002729	UPN19_pre	0.0428752	CAARDSNQPQHF	CRG-CASSLYNQPQHF_size_19
	Sample 28	0.007847	UPN10_post	0.0427393	CASSGQGAYEQYF	CRG-CASSPGFSYEQYF_size_46
	Sample 34	0.004701	UPN10_post	0.0427393	CASSGQGAYEQYF	CRG-CASSPGFSYEQYF_size_46
	Sample 30	0.004093	UPN10_post	0.0427393	CASSGQGAYEQYF	CRG-CASSPGFSYEQYF_size_46
	Sample 32	0.052438	UPN8_post	0.0427168	CASSLGQNTEAFF	CRG-CASIVGSYNEQFF_size_238
	Sample 33	0.042295	UPN8_post	0.0427168	CASSLGQNTEAFF	CRG-CASIVGSYNEQFF_size_238
	Sample 46	0.040312	UPN8_post	0.0427168	CASSLGQNTEAFF	CRG-CASIVGSYNEQFF_size_238
	Sample 8	0.027112	UPN8_post	0.0427168	CASSLGQNTEAFF	CRG-CASIVGSYNEQFF_size_238
	Sample 44	0.017976	UPN8_post	0.0427168	CASSFTYEQYF	CRG-CASSFEETQYF_size_242
	Sample 3	0.017227	UPN8_post	0.0427168	CASRLGETQYF	CRG-CASSFEETQYF_size_242
	Sample 31	0.016665	UPN8_post	0.0427168	CASSLGQNTEAFF	CRG-CASIVGSYNEQFF_size_238
	Sample 37	0.016649	UPN8_post	0.0427168	CASSSGLAGTDTQYF	CRG-CASSSGLAGTDTQYF_size_6
	Sample 56	0.01225	UPN8_post	0.0427168	CASSLGQNTEAFF	CRG-CASIVGSYNEQFF_size_238
	Sample 38	0.009603	UPN8_post	0.0427168	CASSLGQNTEAFF	CRG-CASIVGSYNEQFF_size_238
	Sample 59	0.009121	UPN8_post	0.0427168	CASSRTGGNQPQHF	CRG-CASRARGGNQPQHF_size_37
	Sample 66	0.008242	UPN8_post	0.0427168	CASSFPGGETQYF	CRG-CASSPTGWETQYF_size_15
	Sample 17	0.007949	UPN8_post	0.0427168	CASSLGQNTEAFF	CRG-CASIVGSYNEQFF_size_238
	Sample 28	0.007847	UPN8_post	0.0427168	CASSFTYEQYF	CRG-CASSFEETQYF_size_242
	Sample 36	0.007542	UPN8_post	0.0427168	CASSLGQNTEAFF	CRG-CASIVGSYNEQFF_size_238
	Sample 55	0.007452	UPN8_post	0.0427168	CASSFTYEQYF	CRG-CASSFEETQYF_size_242
	Sample 54	0.007307	UPN8_post	0.0427168	CASSFRGNYGYTF	CRG-CASSPGTNYGYTF_size_21
	Sample 65	0.006713	UPN8_post	0.0427168	CASSLGQNTEAFF	CRG-CASIVGSYNEQFF_size_238
	Sample 48	0.006607	UPN8_post	0.0427168	CASSLGQNTEAFF	CRG-CASIVGSYNEQFF_size_238
	Sample 7	0.006188	UPN8_post	0.0427168	CASSLGQNTEAFF	CRG-CASIVGSYNEQFF_size_238
	Sample 5	0.005747	UPN8_post	0.0427168	CASSLGQNTEAFF	CRG-CASIVGSYNEQFF_size_238
	Sample 41	0.005619	UPN8_post	0.0427168	CASSLGQNTEAFF	CRG-CASIVGSYNEQFF_size_238
	Sample 36	0.005028	UPN8_post	0.0427168	CASSLEGNTEAFF	CRG-CASIVGSYNEQFF_size_238
	Sample 36	0.005028	UPN8_post	0.0427168	CASSRTGGNQPQHF	CRG-CASRARGGNQPQHF_size_37
	Sample 29	0.004484	UPN8_post	0.0427168	CASSLEGNTEAFF	CRG-CASIVGSYNEQFF_size_238
	Sample 29	0.004484	UPN8_post	0.0427168	CASSLGQNTEAFF	CRG-CASIVGSYNEQFF_size_238
	Sample 30	0.004093	UPN8_post	0.0427168	CASSFTYEQYF	CRG-CASSFEETQYF_size_242
	Sample 72	0.003744	UPN8_post	0.0427168	CASSFRGNYGYTF	CRG-CASSPGTNYGYTF_size_21
	Sample 27	0.003363	UPN8_post	0.0427168	CASSLGQNTEAFF	CRG-CASIVGSYNEQFF_size_238
	Sample 71	0.003357	UPN8_post	0.0427168	CASSLEGNTEAFF	CRG-CASIVGSYNEQFF_size_238
	Sample 69	0.003224	UPN8_post	0.0427168	CASSLGQNTEAFF	CRG-CASIVGSYNEQFF_size_238
	Sample 70	0.003204	UPN8_post	0.0427168	CASSFRGNYGYTF	CRG-CASSPGTNYGYTF_size_21
	Sample 61	0.003054	UPN8_post	0.0427168	CASSRTGGNQPQHF	CRG-CASRARGGNQPQHF_size_37
	Sample 4	0.002626	UPN8_post	0.0427168	CASSVADTQYF	CRG-CASSFEETQYF_size_242
	Sample 67	0.001786	UPN8_post	0.0427168	CASSLGQNTEAFF	CRG-CASIVGSYNEQFF_size_238
	Sample 67	0.001786	UPN8_post	0.0427168	CASSRTGGNQPQHF	CRG-CASRARGGNQPQHF_size_37
	Sample 14	0.000768	UPN8_post	0.0427168	CASSRTGGNQPQHF	CRG-CASRARGGNQPQHF_size_37
	Sample 71	0.005036	UPN17_pre	0.0416583	CASSLGGYSNQPQHF	CRG-CASSLGGYSNQPQHF_size_7
	Sample 26	0.067295	HD7	0.0404531	CASRRDSSYNEQFF	CRG-CASSLLSSYNEQFF_size_14
	Sample 47	0.034122	HD7	0.0404531	CASSLGGTGELFF	CRG-CASIVGSYNEQFF_size_238
	Sample 20	0.022831	HD7	0.0404531	CASRARGGNQPQHF	CRG-CASRARGGNQPQHF_size_37
	Sample 46	0.017916	HD7	0.0404531	CASSLQGNTEAFF	CRG-CASIVGSYNEQFF_size_238
	Sample 45	0.01619	HD7	0.0404531	CASSLQGNTEAFF	CRG-CASIVGSYNEQFF_size_238
	Sample 5	0.015804	HD7	0.0404531	CASSLQGNTEAFF	CRG-CASIVGSYNEQFF_size_238
	Sample 3	0.014355	HD7	0.0404531	CASSLNNEQFF	CRG-CASSFEETQYF_size_242
	Sample 8	0.01205	HD7	0.0404531	CASSDRAYEQYF	CRG-CASRAGETEAFF_size_237
	Sample 54	0.010961	HD7	0.0404531	CASSLRETQYF	CRG-CASSFEETQYF_size_242
	Sample 47	0.010499	HD7	0.0404531	CASRARGGNQPQHF	CRG-CASRARGGNQPQHF_size_37
	Sample 5	0.00862	HD7	0.0404531	CASSLGQGSYNEQFF	CRG-CASSLAGYAYNEQFF_size_42
	Sample 3	0.008613	HD7	0.0404531	CASRARGGNQPQHF	CRG-CASRARGGNQPQHF_size_37
	Sample 66	0.008242	HD7	0.0404531	CASSDRAYEQYF	CRG-CASRAGETEAFF_size_237
	Sample 55	0.007452	HD7	0.0404531	CASSLQGNTEAFF	CRG-CASIVGSYNEQFF_size_238
	Sample 21	0.007113	HD7	0.0404531	CASSLQGNTEAFF	CRG-CASIVGSYNEQFF_size_238
	Sample 21	0.007113	HD7	0.0404531	CASSLRETQYF	CRG-CASSFEETQYF_size_242
	Sample 73	0.00701	HD7	0.0404531	CASRARGGNQPQHF	CRG-CASRARGGNQPQHF_size_37
	Sample 65	0.006713	HD7	0.0404531	CASGLSYEQYF	CRG-CASSFEETQYF_size_242
	Sample 22	0.005941	HD7	0.0404531	CASSLQGNTEAFF	CRG-CASIVGSYNEQFF_size_238
	Sample 36	0.005028	HD7	0.0404531	CASRQGNTEAFF	CRG-CASRAGETEAFF_size_237
	Sample 36	0.005028	HD7	0.0404531	CASSLGNTEAFF	CRG-CASRAGETEAFF_size_237
	Sample 39	0.004877	HD7	0.0404531	CASRARGGNQPQHF	CRG-CASRARGGNQPQHF_size_37
	Sample 24	0.004761	HD7	0.0404531	CASSDRAYEQYF	CRG-CASRAGETEAFF_size_237
	Sample 34	0.004701	HD7	0.0404531	CASSLRETQYF	CRG-CASSFEETQYF_size_242
	Sample 29	0.004484	HD7	0.0404531	CASSAGTGYGYTF	CRG-CASIVGSYNEQFF_size_238
	Sample 29	0.004484	HD7	0.0404531	CASSLQGNTEAFF	CRG-CASIVGSYNEQFF_size_238
	Sample 16	0.004466	HD7	0.0404531	CASRQGNTEAFF	CRG-CASRAGETEAFF_size_237
	Sample 16	0.004466	HD7	0.0404531	CASSLQGNTEAFF	CRG-CASIVGSYNEQFF_size_238
	Sample 16	0.004466	HD7	0.0404531	CASSQAYEQYF	CRG-CASSFEETQYF_size_242
	Sample 7	0.004125	HD7	0.0404531	CASSLQGNTEAFF	CRG-CASIVGSYNEQFF_size_238
	Sample 27	0.003363	HD7	0.0404531	CASSLRETQYF	CRG-CASSFEETQYF_size_242
	Sample 43	0.003209	HD7	0.0404531	CASRRDSSYNEQFF	CRG-CASSLLSSYNEQFF_size_14
	Sample 70	0.003204	HD7	0.0404531	CASSLGQGSYNEQFF	CRG-CASSLAGYAYNEQFF_size_42
	Sample 24	0.003174	HD7	0.0404531	CASGLSYEQYF	CRG-CASSFEETQYF_size_242
	Sample 24	0.003174	HD7	0.0404531	CASSLQGNTEAFF	CRG-CASIVGSYNEQFF_size_238
	Sample 6	0.003045	HD7	0.0404531	CASSLQGNTEAFF	CRG-CASIVGSYNEQFF_size_238
	Sample 38	0.002619	HD7	0.0404531	CASSLQGNTEAFF	CRG-CASIVGSYNEQFF_size_238
	Sample 27	0.002242	HD7	0.0404531	CASSLGNTEAFF	CRG-CASRAGETEAFF_size_237
	Sample 48	0.013215	UPN24_post	0.0403747	CASSPGETQYF	CRG-CASSFEETQYF_size_242
	Sample 15	0.012564	UPN24_post	0.0403747	CASRTSGTYEQYF	CRG-CASSPGFSYEQYF_size_46
	Sample 17	0.011923	UPN24_post	0.0403747	CASSPGETQYF	CRG-CASSFEETQYF_size_242
	Sample 65	0.006713	UPN24_post	0.0403747	CASSGGRTDTQYF	CRG-CASSLTSTDTQYF_size_43
	Sample 35	0.005604	UPN24_post	0.0403747	CASSPGETQYF	CRG-CASSFEETQYF_size_242
	Sample 36	0.005028	UPN24_post	0.0403747	CASSQGQLNTEAFF	CRG-CASSPPQGNTEAFF_size_9
	Sample 22	0.003961	UPN24_post	0.0403747	CASRTSGTYEQYF	CRG-CASSPGFSYEQYF_size_46
	Sample 71	0.003357	UPN24_post	0.0403747	CASSPGETQYF	CRG-CASSFEETQYF_size_242
	Sample 6	0.003045	UPN24_post	0.0403747	CASSPGETQYF	CRG-CASSFEETQYF_size_242
	Sample 30	0.002729	UPN24_post	0.0403747	CASSGGRTDTQYF	CRG-CASSLTSTDTQYF_size_43
	Sample 4	0.002626	UPN24_post	0.0403747	CASSVADTQYF	CRG-CASSFEETQYF_size_242
	Sample 38	0.002619	UPN24_post	0.0403747	CASSPGETQYF	CRG-CASSFEETQYF_size_242
	Sample 38	0.002619	UPN24_post	0.0403747	CASSQGQLNTEAFF	CRG-CASSPPQGNTEAFF_size_9
	Sample 16	0.004466	UPN4_post	0.0396762	CASSQAYEQYF	CRG-CASSFEETQYF_size_242
	Sample 37	0.007684	UPN19_post	0.0392413	CASSLVLQETQYF	CRG-CASSLGLQETQYF_size_16
	Sample 41	0.003746	UPN19_post	0.0392413	CASRSGGTYEQYF	CRG-CASSPGFSYEQYF_size_46
	Sample 15	0.018847	UPN24_pre	0.0386649	CASSSQETQYF	CRG-CASSFEETQYF_size_242
	Sample 66	0.01099	UPN24_pre	0.0386649	CASSSQETQYF	CRG-CASSFEETQYF_size_242
	Sample 12	0.006888	UPN24_pre	0.0386649	CASSSQETQYF	CRG-CASSFEETQYF_size_242
	Sample 65	0.006713	UPN24_pre	0.0386649	CASSSQETQYF	CRG-CASSFEETQYF_size_242
	Sample 59	0.006081	UPN24_pre	0.0386649	CASSSQETQYF	CRG-CASSFEETQYF_size_242
	Sample 71	0.005036	UPN24_pre	0.0386649	CASSSQETQYF	CRG-CASSFEETQYF_size_242
	Sample 23	0.00458	UPN24_pre	0.0386649	CASSSQETQYF	CRG-CASSFEETQYF_size_242
	Sample 24	0.003174	UPN24_pre	0.0386649	CASSSQETQYF	CRG-CASSFEETQYF_size_242
	Sample 22	0.002971	UPN24_pre	0.0386649	CASSSQETQYF	CRG-CASSFEETQYF_size_242
	Sample 72	0.024335	UPN24_pre	0.0386648	CASSLVGGNEQFF	CRG-CASIVGSYNEQFF_size_238
	Sample 20	0.016308	UPN24_pre	0.0386648	CASSLGGAGQPQHF	CRG-CASRARGGNQPQHF_size_37
	Sample 45	0.01619	UPN24_pre	0.0386648	CASSLTGEQYF	CRG-CASSFEETQYF_size_242
	Sample 54	0.010961	UPN24_pre	0.0386648	CASSLTGEQYF	CRG-CASSFEETQYF_size_242
	Sample 48	0.009911	UPN24_pre	0.0386648	CASSLTGEQYF	CRG-CASSFEETQYF_size_242
	Sample 41	0.007492	UPN24_pre	0.0386648	CASSLTGEQYF	CRG-CASSFEETQYF_size_242
	Sample 54	0.007307	UPN24_pre	0.0386648	CASSLVGGNEQFF	CRG-CASIVGSYNEQFF_size_238
	Sample 65	0.006713	UPN24_pre	0.0386648	CASSSRGNYGYTF	CRG-CASSPGTNYGYTF_size_21
	Sample 8	0.006025	UPN24_pre	0.0386648	CASSLTGEQYF	CRG-CASSFEETQYF_size_242
	Sample 36	0.005028	UPN24_pre	0.0386648	CASSQGQLNTEAFF	CRG-CASSPPQGNTEAFF_size_9
	Sample 16	0.004466	UPN24_pre	0.0386648	CASSLVGGNEQFF	CRG-CASIVGSYNEQFF_size_238
	Sample 73	0.004006	UPN24_pre	0.0386648	CASSLVGGNEQFF	CRG-CASIVGSYNEQFF_size_238
	Sample 38	0.002619	UPN24_pre	0.0386648	CASSQGQLNTEAFF	CRG-CASSPPQGNTEAFF_size_9
	Sample 14	0.000768	UPN24_pre	0.0386648	CASSLVGGNEQFF	CRG-CASIVGSYNEQFF_size_238
	Sample 32	0.052438	UPN1_pre	0.0385406	CASSLNSYEQYF	CRG-CASRAGETEAFF_size_237
	Sample 35	0.008406	UPN1_pre	0.0385406	CASSSGETQYF	CRG-CASSFEETQYF_size_242
	Sample 55	0.007452	UPN1_pre	0.0385406	CASSLGLAGPDTQYF	CRG-CASSSGLAGTDTQYF_size_6
	Sample 54	0.007307	UPN1_pre	0.0385406	CASSLNSYEQYF	CRG-CASRAGETEAFF_size_237
	Sample 29	0.006726	UPN1_pre	0.0385406	CASSSGETQYF	CRG-CASSFEETQYF_size_242
	Sample 65	0.006713	UPN1_pre	0.0385406	CASSSGETQYF	CRG-CASSFEETQYF_size_242
	Sample 43	0.004814	UPN1_pre	0.0385406	CASSSGETQYF	CRG-CASSFEETQYF_size_242
	Sample 23	0.00458	UPN1_pre	0.0385406	CASSSGETQYF	CRG-CASSFEETQYF_size_242
	Sample 24	0.003174	UPN1_pre	0.0385406	CASSSGETQYF	CRG-CASSFEETQYF_size_242
	Sample 38	0.002619	UPN1_pre	0.0385406	CASSLNSYEQYF	CRG-CASRAGETEAFF_size_237
	Sample 47	0.039371	UPN13_post	0.0382117	CASSLGGQETQYF	CRG-CASSLGLQETQYF_size_16
	Sample 3	0.017227	UPN13_post	0.0382117	CASSLGGQETQYF	CRG-CASSLGLQETQYF_size_16
	Sample 45	0.01619	UPN13_post	0.0382117	CASSDTGELFF	CRG-CASSFEETQYF_size_242
	Sample 59	0.015202	UPN13_post	0.0382117	CASSRDSSYEQYF	CRG-CASRRDSSYEQYF_size_14
	Sample 9	0.015093	UPN13_post	0.0382117	CASSLGGQETQYF	CRG-CASSLGLQETQYF_size_16
	Sample 65	0.013426	UPN13_post	0.0382117	CASSLQGYNEQFF	CRG-CASIVGSYNEQFF_size_238
	Sample 20	0.013046	UPN13_post	0.0382117	CASSLGASSYEQYF	CRG-CASSLVGGSYEQYF_size_61
	Sample 73	0.013019	UPN13_post	0.0382117	CASSLGGQETQYF	CRG-CASSLGLQETQYF_size_16
	Sample 18	0.012618	UPN13_post	0.0382117	CASSRDSSYEQYF	CRG-CASRRDSSYEQYF_size_14
	Sample 39	0.012193	UPN13_post	0.0382117	CASSLGGQETQYF	CRG-CASSLGLQETQYF_size_16
	Sample 8	0.01205	UPN13_post	0.0382117	CASSDRAYEQYF	CRG-CASRAGETEAFF_size_237
	Sample 22	0.010892	UPN13_post	0.0382117	CASSLQGYNEQFF	CRG-CASIVGSYNEQFF_size_238
	Sample 20	0.009785	UPN13_post	0.0382117	CASSLGGSSYNEQFF	CRG-CASSLAGYAYNEQFF_size_42
	Sample 72	0.009359	UPN13_post	0.0382117	CASSLGGQETQYF	CRG-CASSLGLQETQYF_size_16
	Sample 66	0.008242	UPN13_post	0.0382117	CASSDRAYEQYF	CRG-CASRAGETEAFF_size_237
	Sample 55	0.007452	UPN13_post	0.0382117	CASSRDSSYEQYF	CRG-CASRRDSSYEQYF_size_14
	Sample 54	0.007307	UPN13_post	0.0382117	CASSDTGELFF	CRG-CASSFEETQYF_size_242
	Sample 12	0.006888	UPN13_post	0.0382117	CASGTGGTYEQYF	CRG-CASRTGSTGELFF_size_11
	Sample 12	0.006888	UPN13_post	0.0382117	CASSLGGQETQYF	CRG-CASSLGLQETQYF_size_16
	Sample 12	0.006888	UPN13_post	0.0382117	CASSRDSSYEQYF	CRG-CASRRDSSYEQYF_size_14
	Sample 29	0.006726	UPN13_post	0.0382117	CASSLGGSSYNEQFF	CRG-CASSLAGYAYNEQFF_size_42
	Sample 59	0.006081	UPN13_post	0.0382117	CASSLGGSSYNEQFF	CRG-CASSLAGYAYNEQFF_size_42
	Sample 70	0.005607	UPN13_post	0.0382117	CASSRDSSYEQYF	CRG-CASRRDSSYEQYF_size_14
	Sample 52	0.005349	UPN13_post	0.0382117	CASSRDSSYEQYF	CRG-CASRRDSSYEQYF_size_14
	Sample 43	0.004814	UPN13_post	0.0382117	CASSLGGQETQYF	CRG-CASSLGLQETQYF_size_16
	Sample 24	0.004761	UPN13_post	0.0382117	CASSDRAYEQYF	CRG-CASRAGETEAFF_size_237
	Sample 16	0.004466	UPN13_post	0.0382117	CASSLGASSYEQYF	CRG-CASSLVGGSYEQYF_size_61
	Sample 41	0.003746	UPN13_post	0.0382117	CASSRDSSYEQYF	CRG-CASRRDSSYEQYF_size_14
	Sample 71	0.003357	UPN13_post	0.0382117	CASSLQGYNEQFF	CRG-CASIVGSYNEQFF_size_238
	Sample 6	0.003045	UPN13_post	0.0382117	CASSLGGQETQYF	CRG-CASSLGLQETQYF_size_16
	Sample 38	0.002619	UPN13_post	0.0382117	CASSASSTDTQYF	CRG-CASSLTSTDTQYF_size_43
	Sample 38	0.002619	UPN13_post	0.0382117	CASSLPGNTEAFF	CRG-CASIVGSYNEQFF_size_238
	Sample 37	0.002561	UPN13_post	0.0382117	CASRQGGETQYF	CRG-CASRGGGETQYF_size_6
	Sample 37	0.002561	UPN13_post	0.0382117	CASSLGGSSYNEQFF	CRG-CASSLAGYAYNEQFF_size_42
	Sample 27	0.002242	UPN13_post	0.0382117	CASSLGGQETQYF	CRG-CASSLGLQETQYF_size_16
	Sample 14	0.001535	UPN13_post	0.0382117	CASSLGGSSYNEQFF	CRG-CASSLAGYAYNEQFF_size_42
	Sample 67	0.00119	UPN13_post	0.0382117	CASSLGGSSYNEQFF	CRG-CASSLAGYAYNEQFF_size_42
	Sample 46	0.031354	UPN19_pre	0.0381108	CASSDSNQPQHF	CRG-CASSLYNQPQHF_size_19
	Sample 48	0.029733	UPN19_pre	0.0381108	CASSDSNQPQHF	CRG-CASSLYNQPQHF_size_19
	Sample 34	0.004701	UPN19_pre	0.0381108	CASSDSNQPQHF	CRG-CASSLYNQPQHF_size_19
	Sample 66	0.013737	HD3	0.0373926	CASSFGVQETQYF	CRG-CASSLGLQETQYF_size_16
	Sample 6	0.012182	UPN10_pre	0.0369322	CASSELYEQYF	CRG-CASSFEETQYF_size_242
	Sample 59	0.009121	UPN10_pre	0.0369322	CASSELYEQYF	CRG-CASSFEETQYF_size_242
	Sample 29	0.004484	UPN10_pre	0.0369322	CASSELYEQYF	CRG-CASSFEETQYF_size_242
	Sample 73	0.003004	UPN10_pre	0.0369322	CASSYQETQYF	CRG-CASSFEETQYF_size_242
	Sample 38	0.002619	UPN10_pre	0.0369322	CASSELYEQYF	CRG-CASSFEETQYF_size_242
	Sample 67	0.00119	UPN10_pre	0.0369322	CASSELYEQYF	CRG-CASSFEETQYF_size_242
	Sample 28	0.007847	UPN10_pre	0.0369321	CASSVAGGSYNEQFF	CRG-CASSLAGYAYNEQFF_size_42
	Sample 22	0.002971	UPN10_pre	0.0369321	CASSVAGGSYNEQFF	CRG-CASSLAGYAYNEQFF_size_42
	Sample 55	0.089419	UPN12_pre	0.0364299	CASSLRGNQPQHF	CRG-CASSIQGNQPQHF_size_26
	Sample 59	0.039526	UPN12_pre	0.0364299	CASSLGDTYEQYF	CRG-CASIVGSYNEQFF_size_238
	Sample 50	0.031407	UPN12_pre	0.0364299	CASSLQGTEAFF	CRG-CASRAGETEAFF_size_237
	Sample 58	0.029797	UPN12_pre	0.0364299	CASSLSSYNEQFF	CRG-CASIVGSYNEQFF_size_238
	Sample 1	0.019527	UPN12_pre	0.0364299	CASSLGGGTEAFF	CRG-CASIVGSYNEQFF_size_238
	Sample 36	0.010056	UPN12_pre	0.0364299	CASSLSTDTQYF	CRG-CASRAGETEAFF_size_237
	Sample 28	0.007847	UPN12_pre	0.0364299	CASSLQGTEAFF	CRG-CASRAGETEAFF_size_237
	Sample 36	0.007542	UPN12_pre	0.0364299	CASSLRRNTGELFF	CRG-CASSLAGNTGELFF_size_33
	Sample 55	0.007452	UPN12_pre	0.0364299	CASSLGDTYEQYF	CRG-CASIVGSYNEQFF_size_238
	Sample 21	0.007113	UPN12_pre	0.0364299	CASSLSTDTQYF	CRG-CASRAGETEAFF_size_237
	Sample 23	0.00687	UPN12_pre	0.0364299	CASSLGGGTEAFF	CRG-CASIVGSYNEQFF_size_238
	Sample 65	0.006713	UPN12_pre	0.0364299	CASSLQGTEAFF	CRG-CASRAGETEAFF_size_237
	Sample 7	0.006188	UPN12_pre	0.0364299	CASSLGYEQYF	CRG-CASSFEETQYF_size_242
	Sample 36	0.005028	UPN12_pre	0.0364299	CASSLGYEQYF	CRG-CASSFEETQYF_size_242
	Sample 36	0.005028	UPN12_pre	0.0364299	CASSLQGTEAFF	CRG-CASRAGETEAFF_size_237
	Sample 36	0.005028	UPN12_pre	0.0364299	CASSQGTYNEQFF	CRG-CASIVGSYNEQFF_size_238
	Sample 69	0.004836	UPN12_pre	0.0364299	CASSLGDTYEQYF	CRG-CASIVGSYNEQFF_size_238
	Sample 43	0.004814	UPN12_pre	0.0364299	CASSLSTDTQYF	CRG-CASRAGETEAFF_size_237
	Sample 29	0.004484	UPN12_pre	0.0364299	CASSLGGGTEAFF	CRG-CASIVGSYNEQFF_size_238
	Sample 16	0.004466	UPN12_pre	0.0364299	CASSLGGGTEAFF	CRG-CASIVGSYNEQFF_size_238
	Sample 1	0.004339	UPN12_pre	0.0364299	CASSLRGNQPQHF	CRG-CASSIQGNQPQHF_size_26
	Sample 30	0.004093	UPN12_pre	0.0364299	CASSLGGGTEAFF	CRG-CASIVGSYNEQFF_size_238
	Sample 30	0.004093	UPN12_pre	0.0364299	CASSLQGTEAFF	CRG-CASRAGETEAFF_size_237
	Sample 22	0.003961	UPN12_pre	0.0364299	CASSLGGGTEAFF	CRG-CASIVGSYNEQFF_size_238
	Sample 22	0.003961	UPN12_pre	0.0364299	CASSLQGTEAFF	CRG-CASRAGETEAFF_size_237
	Sample 22	0.003961	UPN12_pre	0.0364299	CASSLSTDTQYF	CRG-CASRAGETEAFF_size_237
	Sample 22	0.002971	UPN12_pre	0.0364299	CASSLRGNQPQHF	CRG-CASSIQGNQPQHF_size_26
	Sample 5	0.002873	UPN12_pre	0.0364299	CASSLGGGTEAFF	CRG-CASIVGSYNEQFF_size_238
	Sample 38	0.002619	UPN12_pre	0.0364299	CASSLGGGTEAFF	CRG-CASIVGSYNEQFF_size_238
	Sample 37	0.002561	UPN12_pre	0.0364299	CASSLGGGTEAFF	CRG-CASIVGSYNEQFF_size_238
	Sample 70	0.002403	UPN12_pre	0.0364299	CASSLGGGTEAFF	CRG-CASIVGSYNEQFF_size_238
	Sample 70	0.002403	UPN12_pre	0.0364299	CASSLQGTEAFF	CRG-CASRAGETEAFF_size_237
	Sample 27	0.002242	UPN12_pre	0.0364299	CASSLQGTEAFF	CRG-CASRAGETEAFF_size_237
	Sample 61	0.001527	UPN12_pre	0.0364299	CASSLGGGTEAFF	CRG-CASIVGSYNEQFF_size_238
	Sample 14	0.001151	UPN12_pre	0.0364299	CASSLSTDTQYF	CRG-CASRAGETEAFF_size_237
	Sample 14	0.000768	UPN12_pre	0.0364299	CSARDGSSYEQYF	CRG-CASRRDSSYEQYF_size_14
	Sample 38	0.005238	HD5	0.0360723	CASSLSGRDTQYF	CRG-CASSLTSTDTQYF_size_43
	Sample 49	0.105513	UPN18_post	0.0360516	CASSYSNQPQHF	CRG-CASSLYNQPQHF_size_19
	Sample 38	0.002619	UPN18_post	0.0360516	CASSYSNQPQHF	CRG-CASSLYNQPQHF_size_19
	Sample 9	0.181118	UPN15_pre	0.0349162	CASSFSGSPYNEQFF	CRG-CASSPLGSSYNEQFF_size_12
	Sample 10	0.075494	UPN15_pre	0.0349162	CASSLGRGYEQYF	CRG-CASIVGSYNEQFF_size_238
	Sample 36	0.010056	UPN15_pre	0.0349162	CASSLPGTDTQYF	CRG-CASSLTSTDTQYF_size_43
	Sample 59	0.009121	UPN15_pre	0.0349162	CASSLPGTDTQYF	CRG-CASSLTSTDTQYF_size_43
	Sample 17	0.007949	UPN15_pre	0.0349162	CASSPRGSTDTQYF	CRG-CASSLGHNTDTQYF_size_43
	Sample 38	0.007857	UPN15_pre	0.0349162	CASSPSGANVLTF	CRG-CASTYSGANVLTF_size_8
	Sample 28	0.007847	UPN15_pre	0.0349162	CASSLPGTDTQYF	CRG-CASSLTSTDTQYF_size_43
	Sample 28	0.007847	UPN15_pre	0.0349162	CASSPRGSTDTQYF	CRG-CASSLGHNTDTQYF_size_43
	Sample 22	0.006932	UPN15_pre	0.0349162	CASSLGPYEQYF	CRG-CASRAGETEAFF_size_237
	Sample 24	0.006348	UPN15_pre	0.0349162	CASSPSGANVLTF	CRG-CASTYSGANVLTF_size_8
	Sample 7	0.006188	UPN15_pre	0.0349162	CASSPSGANVLTF	CRG-CASTYSGANVLTF_size_8
	Sample 29	0.004484	UPN15_pre	0.0349162	CASSLPGTDTQYF	CRG-CASSLTSTDTQYF_size_43
	Sample 30	0.004093	UPN15_pre	0.0349162	CASSFSNTEAFF	CRG-CSGGRLNTEAFF_size_16
	Sample 22	0.002971	UPN15_pre	0.0349162	CASSERGNQPQHF	CRG-CASSIQGNQPQHF_size_26
	Sample 38	0.002619	UPN15_pre	0.0349162	CASSLGPYEQYF	CRG-CASRAGETEAFF_size_237
	Sample 38	0.002619	UPN15_pre	0.0349162	CASSPRPYEQYF	CRG-CASRAGETEAFF_size_237
	Sample 70	0.002403	UPN15_pre	0.0349162	CASSPSGANVLTF	CRG-CASTYSGANVLTF_size_8
	Sample 61	0.001527	UPN15_pre	0.0349162	CASSLGAGVYEQYF	CRG-CASSLVGGSYEQYF_size_61
	Sample 14	0.001151	UPN15_pre	0.0349162	CASSLGPYEQYF	CRG-CASRAGETEAFF_size_237
	Sample 7	0.006188	UPN12_post	0.0349103	CASSLGYEQYF	CRG-CASSFEETQYF_size_242
	Sample 36	0.005028	UPN12_post	0.0349103	CASSLGYEQYF	CRG-CASSFEETQYF_size_242
	Sample 58	0.044696	UPN12_post	0.0349071	CASSLGQSNQPQHF	CRG-CASRARGGNQPQHF_size_37
	Sample 15	0.012564	UPN12_post	0.0349071	CASSLGQSNQPQHF	CRG-CASRARGGNQPQHF_size_37
	Sample 65	0.006713	UPN12_post	0.0349071	CASSLGQSNQPQHF	CRG-CASRARGGNQPQHF_size_37
	Sample 35	0.005604	UPN12_post	0.0349071	CASSLGQSNQPQHF	CRG-CASRARGGNQPQHF_size_37
	Sample 67	0.005357	UPN12_post	0.0349071	CASSLGQSNQPQHF	CRG-CASRARGGNQPQHF_size_37
	Sample 69	0.004836	UPN12_post	0.0349071	CASSELAGGYNEQFF	CRG-CASSSQAGGYNEQFF_size_7
	Sample 43	0.004814	UPN12_post	0.0349071	CASSLGQSNQPQHF	CRG-CASRARGGNQPQHF_size_37
	Sample 29	0.004484	UPN12_post	0.0349071	CASSLGQSNQPQHF	CRG-CASRARGGNQPQHF_size_37
	Sample 14	0.001151	UPN12_post	0.0349071	CASSLGQSNQPQHF	CRG-CASRARGGNQPQHF_size_37
	Sample 8	0.159658	UPN19_post	0.0348812	CAISTGDSNQPQHF	CRG-CATDTGDSNQPQHF_size_10
	Sample 33	0.112787	UPN19_post	0.0348812	CAISTGDSNQPQHF	CRG-CATDTGDSNQPQHF_size_10
	Sample 31	0.108324	UPN19_post	0.0348812	CAISTGDSNQPQHF	CRG-CATDTGDSNQPQHF_size_10
	Sample 10	0.075494	UPN19_post	0.0348812	CAISTGDSNQPQHF	CRG-CATDTGDSNQPQHF_size_10
	Sample 19	0.070208	UPN19_post	0.0348812	CAISTGDSNQPQHF	CRG-CATDTGDSNQPQHF_size_10
	Sample 46	0.067186	UPN19_post	0.0348812	CAISTGDSNQPQHF	CRG-CATDTGDSNQPQHF_size_10
	Sample 48	0.06277	UPN19_post	0.0348812	CAISTGDSNQPQHF	CRG-CATDTGDSNQPQHF_size_10
	Sample 9	0.03396	UPN19_post	0.0348812	CASSLDGNQPQHF	CRG-CASSIQGNQPQHF_size_26
	Sample 3	0.022969	UPN19_post	0.0348812	CASSLDGNQPQHF	CRG-CASSIQGNQPQHF_size_26
	Sample 59	0.015202	UPN19_post	0.0348812	CASSLDGNQPQHF	CRG-CASSIQGNQPQHF_size_26
	Sample 73	0.015022	UPN19_post	0.0348812	CASSLDGNQPQHF	CRG-CASSIQGNQPQHF_size_26
	Sample 38	0.013095	UPN19_post	0.0348812	CASSLDGNQPQHF	CRG-CASSIQGNQPQHF_size_26
	Sample 47	0.010499	UPN19_post	0.0348812	CASSLDGNQPQHF	CRG-CASSIQGNQPQHF_size_26
	Sample 5	0.00862	UPN19_post	0.0348812	CAISTGDSNQPQHF	CRG-CATDTGDSNQPQHF_size_10
	Sample 72	0.007488	UPN19_post	0.0348812	CASSLDGNQPQHF	CRG-CASSIQGNQPQHF_size_26
	Sample 36	0.005028	UPN19_post	0.0348812	CASSLDGNQPQHF	CRG-CASSIQGNQPQHF_size_26
	Sample 70	0.004005	UPN19_post	0.0348812	CASSLTGNTIYF	CRG-CASSLDWETQYF_size_35
	Sample 39	0.003658	UPN19_post	0.0348812	CASSLDGNQPQHF	CRG-CASSIQGNQPQHF_size_26
	Sample 37	0.003842	UPN18_pre	0.0345742	CASSRGQNTEAFF	CRG-CASIVGSYNEQFF_size_238
	Sample 6	0.003045	UPN18_pre	0.0345742	CASSRGQNTEAFF	CRG-CASIVGSYNEQFF_size_238
	Sample 10	0.030198	HD2	0.0338238	CASSLTGGNQPQHF	CRG-CASRARGGNQPQHF_size_37
	Sample 46	0.026874	HD2	0.0338238	CASSLTGGNQPQHF	CRG-CASRARGGNQPQHF_size_37
	Sample 55	0.007452	HD2	0.0338238	CASSLTGGNQPQHF	CRG-CASRARGGNQPQHF_size_37
	Sample 12	0.006888	HD2	0.0338238	CASSLTGGNQPQHF	CRG-CASRARGGNQPQHF_size_37
	Sample 23	0.00687	HD2	0.0338238	CASSLTGGNQPQHF	CRG-CASRARGGNQPQHF_size_37
	Sample 8	0.006025	HD2	0.0338238	CASSLTGGNQPQHF	CRG-CASRARGGNQPQHF_size_37
	Sample 70	0.002403	HD2	0.0338238	CASSLTGGNQPQHF	CRG-CASRARGGNQPQHF_size_37
	Sample 14	0.000768	HD2	0.0338238	CASSLTGGNQPQHF	CRG-CASRARGGNQPQHF_size_37
	Sample 54	0.007307	UPN19_pre	0.0333508	CASSLGVSTDTQYF	CRG-CASSLGHNTDTQYF_size_43
	Sample 66	0.005495	UPN19_pre	0.0333508	CASSLGVSTDTQYF	CRG-CASSLGHNTDTQYF_size_43
	Sample 34	0.004701	UPN19_pre	0.0333508	CASSPGGDEQFF	CRG-CASRAGETEAFF_size_237
	Sample 28	0.007847	UPN10_post	0.0328764	CASRSSSYEQYF	CRG-CASRAGETEAFF_size_237
	Sample 38	0.005238	UPN10_post	0.0328764	CASSGTGGNQPQHF	CRG-CASRARGGNQPQHF_size_37
	Sample 36	0.005028	UPN10_post	0.0328764	CASSGTGGNQPQHF	CRG-CASRARGGNQPQHF_size_37
	Sample 29	0.004484	UPN10_post	0.0328764	CASSGTGGNQPQHF	CRG-CASRARGGNQPQHF_size_37
	Sample 71	0.003357	UPN10_post	0.0328764	CASSGTGGNQPQHF	CRG-CASRARGGNQPQHF_size_37
	Sample 69	0.003224	UPN10_post	0.0328764	CASSGTGGNQPQHF	CRG-CASRARGGNQPQHF_size_37
	Sample 70	0.002403	UPN10_post	0.0328764	CASSGTGGNQPQHF	CRG-CASRARGGNQPQHF_size_37
	Sample 66	0.01099	UPN24_post	0.0322997	CASSQGGYEQYF	CRG-CASRAGETEAFF_size_237
	Sample 65	0.01007	UPN24_post	0.0322997	CASSPWTGSYEQYF	CRG-CASSLVGGSYEQYF_size_61
	Sample 36	0.010056	UPN24_post	0.0322997	CASSLAGGYNEQFF	CRG-CASSLAGNTGELFF_size_33
	Sample 59	0.009121	UPN24_post	0.0322997	CASSQGGYEQYF	CRG-CASRAGETEAFF_size_237
	Sample 12	0.006888	UPN24_post	0.0322997	CASSPWTGSYEQYF	CRG-CASSLVGGSYEQYF_size_61
	Sample 36	0.005028	UPN24_post	0.0322997	CASSQGGYEQYF	CRG-CASRAGETEAFF_size_237
	Sample 52	0.004012	UPN24_post	0.0322997	CASSLAGGYNEQFF	CRG-CASSLAGNTGELFF_size_33
	Sample 22	0.003961	UPN24_post	0.0322997	CASSQGGYEQYF	CRG-CASRAGETEAFF_size_237
	Sample 71	0.003357	UPN24_post	0.0322997	CAATGMNTEAFF	CRG-CSGGRLNTEAFF_size_16
	Sample 14	0.001151	UPN24_post	0.0322997	CASSQGGYEQYF	CRG-CASRAGETEAFF_size_237
	Sample 20	0.009785	UPN24_post	0.0322948	CASSLGGPSYEQYF	CRG-CASSLVGGSYEQYF_size_61
	Sample 12	0.006888	UPN24_post	0.0322948	CASSLGGPSYEQYF	CRG-CASSLVGGSYEQYF_size_61
	Sample 66	0.005495	UPN24_post	0.0322948	CASSLGGPSYEQYF	CRG-CASSLVGGSYEQYF_size_61
	Sample 24	0.003174	UPN24_post	0.0322948	CASSLGGPSYEQYF	CRG-CASSLVGGSYEQYF_size_61
	Sample 61	0.001527	UPN24_post	0.0322948	CASSLGGPSYEQYF	CRG-CASSLVGGSYEQYF_size_61
	Sample 32	0.052438	HD4	0.0320479	CASSSGASYEQYF	CRG-CASSPGFSYEQYF_size_46
	Sample 44	0.017976	HD4	0.0320479	CASSSGASYEQYF	CRG-CASSPGFSYEQYF_size_46
	Sample 20	0.013046	HD4	0.0320479	CASSSGASYEQYF	CRG-CASSPGFSYEQYF_size_46
	Sample 36	0.012569	HD4	0.0320479	CASSLGVADTQYF	CRG-CASSLTSTDTQYF_size_43
	Sample 59	0.009121	HD4	0.0320479	CASSSGASYEQYF	CRG-CASSPGFSYEQYF_size_46
	Sample 28	0.007847	HD4	0.0320479	CASSLGVADTQYF	CRG-CASSLTSTDTQYF_size_43
	Sample 21	0.007113	HD4	0.0320479	CASSSGASYEQYF	CRG-CASSPGFSYEQYF_size_46
	Sample 66	0.01099	UPN4_post	0.031741	CASSFRGSSYEQYF	CRG-CAISESGSSYEQYF_size_9
	Sample 30	0.002729	UPN4_post	0.031741	CASSFRGSSYEQYF	CRG-CAISESGSSYEQYF_size_9
	Sample 59	0.012162	HD5	0.0315603	CASSSNTYEQYF	CRG-CASRAGETEAFF_size_237
	Sample 30	0.005457	UPN17_pre	0.03125	CASSTSGSSYNEQFF	CRG-CASSPLGSSYNEQFF_size_12
	Sample 27	0.002242	UPN18_post	0.0312447	CASSPGQGAAEQYF	CRG-CASSLVGGSYEQYF_size_61
	Sample 6	0.022841	HD1	0.0305345	CASSLTYEQYF	CRG-CASSFEETQYF_size_242
	Sample 35	0.008406	HD1	0.0305345	CASSLTYEQYF	CRG-CASSFEETQYF_size_242
	Sample 17	0.007949	HD1	0.0305345	CASSLTYEQYF	CRG-CASSFEETQYF_size_242
	Sample 28	0.007847	HD1	0.0305345	CASSLTYEQYF	CRG-CASSFEETQYF_size_242
	Sample 59	0.006081	HD1	0.0305345	CASSLTYEQYF	CRG-CASSFEETQYF_size_242
	Sample 5	0.005747	HD1	0.0305345	CASSLTYEQYF	CRG-CASSFEETQYF_size_242
	Sample 36	0.005028	HD1	0.0305345	CASSLTYEQYF	CRG-CASSFEETQYF_size_242
	Sample 30	0.004093	HD1	0.0305345	CASSLTYEQYF	CRG-CASSFEETQYF_size_242
	Sample 37	0.003842	HD1	0.0305345	CASSLTYEQYF	CRG-CASSFEETQYF_size_242
	Sample 65	0.006713	HD1	0.0305306	CASSPQGSTDTQYF	CRG-CASSLGHNTDTQYF_size_43
	Sample 34	0.004701	HD1	0.0305306	CAWSVQGDQPQHF	CRG-CASSIQGNQPQHF_size_26
	Sample 30	0.004093	HD1	0.0305306	CAWSVQGDQPQHF	CRG-CASSIQGNQPQHF_size_26
	Sample 27	0.003363	HD1	0.0305306	CAWSVQGDQPQHF	CRG-CASSIQGNQPQHF_size_26
	Sample 29	0.004484	UPN19_post	0.030521	CASSGQGTEAFF	CRG-CASRAGETEAFF_size_237
	Sample 38	0.003492	UPN19_post	0.030521	CASSAPNQPQHF	CRG-CASSLYNQPQHF_size_19
	Sample 58	0.052145	UPN13_pre	0.0296956	CASSSTDTQYF	CRG-CASSFEETQYF_size_242
	Sample 44	0.035952	UPN13_pre	0.0296956	CASSLGRAYEQYF	CRG-CASIVGSYNEQFF_size_238
	Sample 17	0.019872	UPN13_pre	0.0296956	CASSLRGSQETQYF	CRG-CASSLAQGSETQYF_size_6
	Sample 30	0.0191	UPN13_pre	0.0296956	CASSLDGETQYF	CRG-CASSLDWETQYF_size_35
	Sample 11	0.015745	UPN13_pre	0.0296956	CASSLGRAYEQYF	CRG-CASIVGSYNEQFF_size_238
	Sample 36	0.012569	UPN13_pre	0.0296956	CASSLGRAYEQYF	CRG-CASIVGSYNEQFF_size_238
	Sample 59	0.012162	UPN13_pre	0.0296956	CASSLAGNTEAFF	CRG-CASIVGSYNEQFF_size_238
	Sample 8	0.01205	UPN13_pre	0.0296956	CASSLRNYGYTF	CRG-CASSPDNYGYTF_size_18
	Sample 17	0.011923	UPN13_pre	0.0296956	CASSLAGNTEAFF	CRG-CASIVGSYNEQFF_size_238
	Sample 16	0.011165	UPN13_pre	0.0296956	CASSLGRAYEQYF	CRG-CASIVGSYNEQFF_size_238
	Sample 54	0.010961	UPN13_pre	0.0296956	CASSLRETQYF	CRG-CASSFEETQYF_size_242
	Sample 20	0.009785	UPN13_pre	0.0296956	CASSLGGSSYNEQFF	CRG-CASSLAGYAYNEQFF_size_42
	Sample 59	0.009121	UPN13_pre	0.0296956	CASSPGEKLFF	CRG-CASSFEETQYF_size_242
	Sample 52	0.008024	UPN13_pre	0.0296956	CASSLGRAYEQYF	CRG-CASIVGSYNEQFF_size_238
	Sample 54	0.007307	UPN13_pre	0.0296956	CASSLAGNTEAFF	CRG-CASIVGSYNEQFF_size_238
	Sample 21	0.007113	UPN13_pre	0.0296956	CASSLRETQYF	CRG-CASSFEETQYF_size_242
	Sample 12	0.006888	UPN13_pre	0.0296956	CASSLLSSYNEQFF	CRG-CASSLLSSYNEQFF_size_14
	Sample 29	0.006726	UPN13_pre	0.0296956	CASSLGGSSYNEQFF	CRG-CASSLAGYAYNEQFF_size_42
	Sample 59	0.006081	UPN13_pre	0.0296956	CASSLGGSSYNEQFF	CRG-CASSLAGYAYNEQFF_size_42
	Sample 8	0.006025	UPN13_pre	0.0296956	CASSLGREQYF	CRG-CASSFEETQYF_size_242
	Sample 47	0.005249	UPN13_pre	0.0296956	CASSPGEKLFF	CRG-CASSFEETQYF_size_242
	Sample 36	0.005028	UPN13_pre	0.0296956	CASSLAVSTDTQYF	CRG-CASSLGHNTDTQYF_size_43
	Sample 36	0.005028	UPN13_pre	0.0296956	CASSPGEKLFF	CRG-CASSFEETQYF_size_242
	Sample 34	0.004701	UPN13_pre	0.0296956	CASSLLSSYNEQFF	CRG-CASSLLSSYNEQFF_size_14
	Sample 34	0.004701	UPN13_pre	0.0296956	CASSLRETQYF	CRG-CASSFEETQYF_size_242
	Sample 29	0.004484	UPN13_pre	0.0296956	CASSLAGNTEAFF	CRG-CASIVGSYNEQFF_size_238
	Sample 29	0.004484	UPN13_pre	0.0296956	CASSLDRTDTQYF	CRG-CASSLTSTDTQYF_size_43
	Sample 29	0.004484	UPN13_pre	0.0296956	CASSLGRAYEQYF	CRG-CASIVGSYNEQFF_size_238
	Sample 29	0.004484	UPN13_pre	0.0296956	CASSLQGQNSPLHF	CRG-CASRARGGNQPQHF_size_37
	Sample 16	0.004466	UPN13_pre	0.0296956	CASSLDGETQYF	CRG-CASSLDWETQYF_size_35
	Sample 22	0.003961	UPN13_pre	0.0296956	CASSLAGNTEAFF	CRG-CASIVGSYNEQFF_size_238
	Sample 41	0.003746	UPN13_pre	0.0296956	CASSSTDTQYF	CRG-CASSFEETQYF_size_242
	Sample 27	0.003363	UPN13_pre	0.0296956	CASSLRETQYF	CRG-CASSFEETQYF_size_242
	Sample 71	0.003357	UPN13_pre	0.0296956	CASGLAGAYEQYF	CRG-CASIVGSYNEQFF_size_238
	Sample 71	0.003357	UPN13_pre	0.0296956	CASSLGRAYEQYF	CRG-CASIVGSYNEQFF_size_238
	Sample 71	0.003357	UPN13_pre	0.0296956	CASSLSGGEQFF	CRG-CASRAGETEAFF_size_237
	Sample 43	0.003209	UPN13_pre	0.0296956	CASSPGEKLFF	CRG-CASSFEETQYF_size_242
	Sample 24	0.003174	UPN13_pre	0.0296956	CASGLAGAYEQYF	CRG-CASIVGSYNEQFF_size_238
	Sample 24	0.003174	UPN13_pre	0.0296956	CASSLAGNTEAFF	CRG-CASIVGSYNEQFF_size_238
	Sample 6	0.003045	UPN13_pre	0.0296956	CASSLGRAYEQYF	CRG-CASIVGSYNEQFF_size_238
	Sample 4	0.002626	UPN13_pre	0.0296956	CASSSTDTQYF	CRG-CASSFEETQYF_size_242
	Sample 38	0.002619	UPN13_pre	0.0296956	CASSLAGNTEAFF	CRG-CASIVGSYNEQFF_size_238
	Sample 38	0.002619	UPN13_pre	0.0296956	CASSLGREQYF	CRG-CASSFEETQYF_size_242
	Sample 38	0.002619	UPN13_pre	0.0296956	CASSLRNYGYTF	CRG-CASSPDNYGYTF_size_18
	Sample 37	0.002561	UPN13_pre	0.0296956	CASSLGGSSYNEQFF	CRG-CASSLAGYAYNEQFF_size_42
	Sample 70	0.002403	UPN13_pre	0.0296956	CASSLAGNTEAFF	CRG-CASIVGSYNEQFF_size_238
	Sample 70	0.002403	UPN13_pre	0.0296956	CASSSTDTQYF	CRG-CASSFEETQYF_size_242
	Sample 27	0.002242	UPN13_pre	0.0296956	CASSLAGNTEAFF	CRG-CASIVGSYNEQFF_size_238
	Sample 67	0.001786	UPN13_pre	0.0296956	CASSLGREQYF	CRG-CASSFEETQYF_size_242
	Sample 14	0.001535	UPN13_pre	0.0296956	CASSLGGSSYNEQFF	CRG-CASSLAGYAYNEQFF_size_42
	Sample 61	0.001527	UPN13_pre	0.0296956	CASSLGREQYF	CRG-CASSFEETQYF_size_242
	Sample 64	0.001423	UPN13_pre	0.0296956	CASSLGTVNTGELFF	CRG-CASSLGTVNTGELFF_size_13
	Sample 67	0.00119	UPN13_pre	0.0296956	CASSLGGSSYNEQFF	CRG-CASSLAGYAYNEQFF_size_42
	Sample 14	0.000768	UPN13_pre	0.0296956	CASSLAGNTEAFF	CRG-CASIVGSYNEQFF_size_238
	Sample 12	0.196295	UPN14_post	0.0296912	CASSLEETQYF	CRG-CASSFEETQYF_size_242
	Sample 35	0.030821	UPN14_post	0.0296912	CASSLGGETQYF	CRG-CASSLDWETQYF_size_35
	Sample 57	0.015955	UPN14_post	0.0296912	CASSLGQGNTEAFF	CRG-CASSPPQGNTEAFF_size_9
	Sample 55	0.014903	UPN14_post	0.0296912	CASSLGGETQYF	CRG-CASSLDWETQYF_size_35
	Sample 55	0.014903	UPN14_post	0.0296912	CASSLGQGNTEAFF	CRG-CASSPPQGNTEAFF_size_9
	Sample 59	0.012162	UPN14_post	0.0296912	CASSPGTDTQYF	CRG-CASRAGETEAFF_size_237
	Sample 73	0.012017	UPN14_post	0.0296912	CASRDSSYEQYF	CRG-CASRAGETEAFF_size_237
	Sample 21	0.01067	UPN14_post	0.0296912	CASSLGQGNTEAFF	CRG-CASSPPQGNTEAFF_size_9
	Sample 59	0.009121	UPN14_post	0.0296912	CASRLAGGNEQFF	CRG-CASIVGSYNEQFF_size_238
	Sample 8	0.009037	UPN14_post	0.0296912	CASSLGQGNTEAFF	CRG-CASSPPQGNTEAFF_size_9
	Sample 51	0.008906	UPN14_post	0.0296912	CASSLGQGNTEAFF	CRG-CASSPPQGNTEAFF_size_9
	Sample 69	0.00806	UPN14_post	0.0296912	CASSPGTDTQYF	CRG-CASRAGETEAFF_size_237
	Sample 47	0.007874	UPN14_post	0.0296912	CASRDSSYEQYF	CRG-CASRAGETEAFF_size_237
	Sample 28	0.007847	UPN14_post	0.0296912	CASSLGQGNTEAFF	CRG-CASSPPQGNTEAFF_size_9
	Sample 36	0.007542	UPN14_post	0.0296912	CASSLGQGNTEAFF	CRG-CASSPPQGNTEAFF_size_9
	Sample 12	0.006888	UPN14_post	0.0296912	CASSRDSNYGYTF	CRG-CASSRDSNYGYTF_size_9
	Sample 29	0.006726	UPN14_post	0.0296912	CASSLGQGNTEAFF	CRG-CASSPPQGNTEAFF_size_9
	Sample 65	0.006713	UPN14_post	0.0296912	CASRDSSYEQYF	CRG-CASRAGETEAFF_size_237
	Sample 65	0.006713	UPN14_post	0.0296912	CASSLGGETQYF	CRG-CASSLDWETQYF_size_35
	Sample 65	0.006713	UPN14_post	0.0296912	CASSPGTDTQYF	CRG-CASRAGETEAFF_size_237
	Sample 39	0.006096	UPN14_post	0.0296912	CASRDSSYEQYF	CRG-CASRAGETEAFF_size_237
	Sample 39	0.006096	UPN14_post	0.0296912	CASSLEETQYF	CRG-CASSFEETQYF_size_242
	Sample 59	0.006081	UPN14_post	0.0296912	CASSLGQGNTEAFF	CRG-CASSPPQGNTEAFF_size_9
	Sample 41	0.005619	UPN14_post	0.0296912	CASSLGQGNTEAFF	CRG-CASSPPQGNTEAFF_size_9
	Sample 35	0.005604	UPN14_post	0.0296912	CASSPGTDTQYF	CRG-CASRAGETEAFF_size_237
	Sample 43	0.004814	UPN14_post	0.0296912	CASSLGGETQYF	CRG-CASSLDWETQYF_size_35
	Sample 43	0.004814	UPN14_post	0.0296912	CASSPGTDTQYF	CRG-CASRAGETEAFF_size_237
	Sample 29	0.004484	UPN14_post	0.0296912	CASSLGGETQYF	CRG-CASSLDWETQYF_size_35
	Sample 29	0.004484	UPN14_post	0.0296912	CASSLTGTGELFF	CRG-CASIVGSYNEQFF_size_238
	Sample 16	0.004466	UPN14_post	0.0296912	CASSLGQGNTEAFF	CRG-CASSPPQGNTEAFF_size_9
	Sample 16	0.004466	UPN14_post	0.0296912	CASSLTGTGELFF	CRG-CASIVGSYNEQFF_size_238
	Sample 38	0.004365	UPN14_post	0.0296912	CASSLGQGNTEAFF	CRG-CASSPPQGNTEAFF_size_9
	Sample 72	0.003744	UPN14_post	0.0296912	CASSLFGETQYF	CRG-CASSLDWETQYF_size_35
	Sample 71	0.003357	UPN14_post	0.0296912	CASSLTGTGELFF	CRG-CASIVGSYNEQFF_size_238
	Sample 70	0.003204	UPN14_post	0.0296912	CASSRDSNYGYTF	CRG-CASSRDSNYGYTF_size_9
	Sample 24	0.003174	UPN14_post	0.0296912	CASSLGGETQYF	CRG-CASSLDWETQYF_size_35
	Sample 6	0.003045	UPN14_post	0.0296912	CASSLGQGNTEAFF	CRG-CASSPPQGNTEAFF_size_9
	Sample 22	0.002971	UPN14_post	0.0296912	CASRDSSYEQYF	CRG-CASRAGETEAFF_size_237
	Sample 38	0.002619	UPN14_post	0.0296912	CASSPGTDTQYF	CRG-CASRAGETEAFF_size_237
	Sample 27	0.002242	UPN14_post	0.0296912	CASSLGQGNTEAFF	CRG-CASSPPQGNTEAFF_size_9
	Sample 27	0.002242	UPN14_post	0.0296912	CASSRDSNYGYTF	CRG-CASSRDSNYGYTF_size_9
	Sample 14	0.001535	UPN14_post	0.0296912	CASSLGQGNTEAFF	CRG-CASSPPQGNTEAFF_size_9
	Sample 67	0.00119	UPN14_post	0.0296912	CASSLGGETQYF	CRG-CASSLDWETQYF_size_35
	Sample 14	0.000768	UPN14_post	0.0296912	CASSPGTDTQYF	CRG-CASRAGETEAFF_size_237
	Sample 14	0.000768	UPN14_post	0.0296912	CASSRDSNYGYTF	CRG-CASSRDSNYGYTF_size_9
	Sample 22	0.004951	UPN18_post	0.0288444	CASSLDTGSSYEQYF	CRG-CASSLTAGSSYEQYF_size_9
	Sample 32	0.052438	UPN14_pre	0.0287604	CASSLGQNTEAFF	CRG-CASIVGSYNEQFF_size_238
	Sample 33	0.042295	UPN14_pre	0.0287604	CASSLGQNTEAFF	CRG-CASIVGSYNEQFF_size_238
	Sample 46	0.040312	UPN14_pre	0.0287604	CASSLGQNTEAFF	CRG-CASIVGSYNEQFF_size_238
	Sample 2	0.036638	UPN14_pre	0.0287604	CASSLGSYEQYF	CRG-CASRAGETEAFF_size_237
	Sample 9	0.03396	UPN14_pre	0.0287604	CASSLDGNQPQHF	CRG-CASSIQGNQPQHF_size_26
	Sample 20	0.032616	UPN14_pre	0.0287604	CASSLGSYEQYF	CRG-CASRAGETEAFF_size_237
	Sample 8	0.027112	UPN14_pre	0.0287604	CASSLGQNTEAFF	CRG-CASIVGSYNEQFF_size_238
	Sample 3	0.022969	UPN14_pre	0.0287604	CASSLDGNQPQHF	CRG-CASSIQGNQPQHF_size_26
	Sample 46	0.022395	UPN14_pre	0.0287604	CASSPGGSYEQYF	CRG-CASSPGFSYEQYF_size_46
	Sample 59	0.021283	UPN14_pre	0.0287604	CASSLGGYNEQFF	CRG-CASIVGSYNEQFF_size_238
	Sample 66	0.019232	UPN14_pre	0.0287604	CASSPGGSYEQYF	CRG-CASSPGFSYEQYF_size_46
	Sample 15	0.018847	UPN14_pre	0.0287604	CASSSQETQYF	CRG-CASSFEETQYF_size_242
	Sample 44	0.017976	UPN14_pre	0.0287604	CASRGQGNTEAFF	CRG-CASIVGSYNEQFF_size_238
	Sample 31	0.016665	UPN14_pre	0.0287604	CASSLGQNTEAFF	CRG-CASIVGSYNEQFF_size_238
	Sample 45	0.01619	UPN14_pre	0.0287604	CASSLTENTEAFF	CRG-CASIVGSYNEQFF_size_238
	Sample 59	0.015202	UPN14_pre	0.0287604	CASSLDGNQPQHF	CRG-CASSIQGNQPQHF_size_26
	Sample 73	0.015022	UPN14_pre	0.0287604	CASSLDGNQPQHF	CRG-CASSIQGNQPQHF_size_26
	Sample 48	0.013215	UPN14_pre	0.0287604	CASSPGGSYEQYF	CRG-CASSPGFSYEQYF_size_46
	Sample 38	0.013095	UPN14_pre	0.0287604	CASSLDGNQPQHF	CRG-CASSIQGNQPQHF_size_26
	Sample 15	0.012564	UPN14_pre	0.0287604	CASSLGSYEQYF	CRG-CASRAGETEAFF_size_237
	Sample 31	0.012499	UPN14_pre	0.0287604	CASSPGGSYEQYF	CRG-CASSPGFSYEQYF_size_46
	Sample 56	0.01225	UPN14_pre	0.0287604	CASSLGQNTEAFF	CRG-CASIVGSYNEQFF_size_238
	Sample 66	0.01099	UPN14_pre	0.0287604	CASSSQETQYF	CRG-CASSFEETQYF_size_242
	Sample 47	0.010499	UPN14_pre	0.0287604	CASSLDGNQPQHF	CRG-CASSIQGNQPQHF_size_26
	Sample 36	0.010056	UPN14_pre	0.0287604	CASSLSTDTQYF	CRG-CASRAGETEAFF_size_237
	Sample 38	0.009603	UPN14_pre	0.0287604	CASSLGQNTEAFF	CRG-CASIVGSYNEQFF_size_238
	Sample 52	0.008024	UPN14_pre	0.0287604	CASSPGGSYEQYF	CRG-CASSPGFSYEQYF_size_46
	Sample 43	0.008023	UPN14_pre	0.0287604	CASSLGSYEQYF	CRG-CASRAGETEAFF_size_237
	Sample 17	0.007949	UPN14_pre	0.0287604	CASSLGQNTEAFF	CRG-CASIVGSYNEQFF_size_238
	Sample 36	0.007542	UPN14_pre	0.0287604	CASSLGQNTEAFF	CRG-CASIVGSYNEQFF_size_238
	Sample 72	0.007488	UPN14_pre	0.0287604	CASSLDGNQPQHF	CRG-CASSIQGNQPQHF_size_26
	Sample 72	0.007488	UPN14_pre	0.0287604	CASSLGSYEQYF	CRG-CASRAGETEAFF_size_237
	Sample 55	0.007452	UPN14_pre	0.0287604	CASSLGGYNEQFF	CRG-CASIVGSYNEQFF_size_238
	Sample 54	0.007307	UPN14_pre	0.0287604	CASRTDSYEQYF	CRG-CSVDGSSYEQYF_size_10
	Sample 5	0.007184	UPN14_pre	0.0287604	CASSLGPGTQYF	CRG-CASRAGETEAFF_size_237
	Sample 21	0.007113	UPN14_pre	0.0287604	CASSLGGYNEQFF	CRG-CASIVGSYNEQFF_size_238
	Sample 21	0.007113	UPN14_pre	0.0287604	CASSLSTDTQYF	CRG-CASRAGETEAFF_size_237
	Sample 12	0.006888	UPN14_pre	0.0287604	CASSSQETQYF	CRG-CASSFEETQYF_size_242
	Sample 65	0.006713	UPN14_pre	0.0287604	CASSLGQNTEAFF	CRG-CASIVGSYNEQFF_size_238
	Sample 65	0.006713	UPN14_pre	0.0287604	CASSSQETQYF	CRG-CASSFEETQYF_size_242
	Sample 48	0.006607	UPN14_pre	0.0287604	CASSLGQNTEAFF	CRG-CASIVGSYNEQFF_size_238
	Sample 43	0.006418	UPN14_pre	0.0287604	CASSLGGYNEQFF	CRG-CASIVGSYNEQFF_size_238
	Sample 43	0.006418	UPN14_pre	0.0287604	CASSLYNEQFF	CRG-CASSFEETQYF_size_242
	Sample 7	0.006188	UPN14_pre	0.0287604	CASSLGQNTEAFF	CRG-CASIVGSYNEQFF_size_238
	Sample 39	0.006096	UPN14_pre	0.0287604	CASSLESTDTQYF	CRG-CASSLTSTDTQYF_size_43
	Sample 59	0.006081	UPN14_pre	0.0287604	CASSPGGSYEQYF	CRG-CASSPGFSYEQYF_size_46
	Sample 59	0.006081	UPN14_pre	0.0287604	CASSSQETQYF	CRG-CASSFEETQYF_size_242
	Sample 5	0.005747	UPN14_pre	0.0287604	CASSLGQNTEAFF	CRG-CASIVGSYNEQFF_size_238
	Sample 41	0.005619	UPN14_pre	0.0287604	CASSLGQNTEAFF	CRG-CASIVGSYNEQFF_size_238
	Sample 66	0.005495	UPN14_pre	0.0287604	CASSLGSYEQYF	CRG-CASRAGETEAFF_size_237
	Sample 47	0.005249	UPN14_pre	0.0287604	CASSLESTDTQYF	CRG-CASSLTSTDTQYF_size_43
	Sample 71	0.005036	UPN14_pre	0.0287604	CASSSQETQYF	CRG-CASSFEETQYF_size_242
	Sample 36	0.005028	UPN14_pre	0.0287604	CASSLDGNQPQHF	CRG-CASSIQGNQPQHF_size_26
	Sample 36	0.005028	UPN14_pre	0.0287604	CASSLGNTEAFF	CRG-CASRAGETEAFF_size_237
	Sample 43	0.004814	UPN14_pre	0.0287604	CASSLSTDTQYF	CRG-CASRAGETEAFF_size_237
	Sample 24	0.004761	UPN14_pre	0.0287604	CASSLGSYEQYF	CRG-CASRAGETEAFF_size_237
	Sample 34	0.004701	UPN14_pre	0.0287604	CASSVGGRTEAFF	CRG-CASIVGSYNEQFF_size_238
	Sample 23	0.00458	UPN14_pre	0.0287604	CASSPGGSYEQYF	CRG-CASSPGFSYEQYF_size_46
	Sample 23	0.00458	UPN14_pre	0.0287604	CASSSQETQYF	CRG-CASSFEETQYF_size_242
	Sample 6	0.004568	UPN14_pre	0.0287604	CASSLYNEQFF	CRG-CASSFEETQYF_size_242
	Sample 29	0.004484	UPN14_pre	0.0287604	CASSLGPGTQYF	CRG-CASRAGETEAFF_size_237
	Sample 29	0.004484	UPN14_pre	0.0287604	CASSLGQNTEAFF	CRG-CASIVGSYNEQFF_size_238
	Sample 16	0.004466	UPN14_pre	0.0287604	CASRGQGNTEAFF	CRG-CASIVGSYNEQFF_size_238
	Sample 70	0.004005	UPN14_pre	0.0287604	CASSPGGSYEQYF	CRG-CASSPGFSYEQYF_size_46
	Sample 22	0.003961	UPN14_pre	0.0287604	CASSLSTDTQYF	CRG-CASRAGETEAFF_size_237
	Sample 37	0.003842	UPN14_pre	0.0287604	CASSPGGSYEQYF	CRG-CASSPGFSYEQYF_size_46
	Sample 39	0.003658	UPN14_pre	0.0287604	CASSLDGNQPQHF	CRG-CASSIQGNQPQHF_size_26
	Sample 27	0.003363	UPN14_pre	0.0287604	CASSLGQNTEAFF	CRG-CASIVGSYNEQFF_size_238
	Sample 69	0.003224	UPN14_pre	0.0287604	CASSLGQNTEAFF	CRG-CASIVGSYNEQFF_size_238
	Sample 70	0.003204	UPN14_pre	0.0287604	CASSLGGYNEQFF	CRG-CASIVGSYNEQFF_size_238
	Sample 24	0.003174	UPN14_pre	0.0287604	CASSSQETQYF	CRG-CASSFEETQYF_size_242
	Sample 22	0.002971	UPN14_pre	0.0287604	CASSSQETQYF	CRG-CASSFEETQYF_size_242
	Sample 30	0.002729	UPN14_pre	0.0287604	CASRGQGNTEAFF	CRG-CASIVGSYNEQFF_size_238
	Sample 38	0.002619	UPN14_pre	0.0287604	CASSLGGYNEQFF	CRG-CASIVGSYNEQFF_size_238
	Sample 38	0.002619	UPN14_pre	0.0287604	CASSPGGSYEQYF	CRG-CASSPGFSYEQYF_size_46
	Sample 70	0.002403	UPN14_pre	0.0287604	CASRGQGNTEAFF	CRG-CASIVGSYNEQFF_size_238
	Sample 27	0.002242	UPN14_pre	0.0287604	CASSLGNTEAFF	CRG-CASRAGETEAFF_size_237
	Sample 67	0.001786	UPN14_pre	0.0287604	CASSLGQNTEAFF	CRG-CASIVGSYNEQFF_size_238
	Sample 14	0.001151	UPN14_pre	0.0287604	CASSLSTDTQYF	CRG-CASRAGETEAFF_size_237
	Sample 14	0.000768	UPN14_pre	0.0287604	CASSPGGSYEQYF	CRG-CASSPGFSYEQYF_size_46
	Sample 70	0.004005	UPN17_pre	0.0286458	CASSLGGNTIYF	CRG-CASSLDWETQYF_size_35
	Sample 65	0.006713	UPN17_pre	0.0286375	CASSPGPGYEQYF	CRG-CASSPGFSYEQYF_size_46
	Sample 15	0.031411	UPN19_pre	0.0285864	CASSPGAETQYF	CRG-CASSLDWETQYF_size_35
	Sample 27	0.031385	UPN19_pre	0.0285864	CASSPGAETQYF	CRG-CASSLDWETQYF_size_35
	Sample 24	0.033328	HD2	0.0281865	CASSSGPSYEQYF	CRG-CASSPGFSYEQYF_size_46
	Sample 12	0.030994	HD2	0.0281865	CASSSGPSYEQYF	CRG-CASSPGFSYEQYF_size_46
	Sample 71	0.008393	HD2	0.0281865	CASSPTGWETQYF	CRG-CASSPTGWETQYF_size_15
	Sample 62	0.008044	HD2	0.0281865	CASSSGPSYEQYF	CRG-CASSPGFSYEQYF_size_46
	Sample 49	0.026378	HD3	0.02805	CASSLAGGSYEQYF	CRG-CASSLVGGSYEQYF_size_61
	Sample 36	0.010056	HD3	0.02805	CASSLSTDTQYF	CRG-CASRAGETEAFF_size_237
	Sample 35	0.008406	HD3	0.02805	CASSLAGGSYEQYF	CRG-CASSLVGGSYEQYF_size_61
	Sample 21	0.007113	HD3	0.02805	CASSLSTDTQYF	CRG-CASRAGETEAFF_size_237
	Sample 13	0.006773	HD3	0.02805	CASSLAGGSYEQYF	CRG-CASSLVGGSYEQYF_size_61
	Sample 43	0.004814	HD3	0.02805	CASSLSTDTQYF	CRG-CASRAGETEAFF_size_237
	Sample 22	0.003961	HD3	0.02805	CASSLAGGSYEQYF	CRG-CASSLVGGSYEQYF_size_61
	Sample 22	0.003961	HD3	0.02805	CASSLSTDTQYF	CRG-CASRAGETEAFF_size_237
	Sample 38	0.003492	HD3	0.02805	CASSLAGGSYEQYF	CRG-CASSLVGGSYEQYF_size_61
	Sample 71	0.003357	HD3	0.02805	CASSLAGGSYEQYF	CRG-CASSLVGGSYEQYF_size_61
	Sample 27	0.002242	HD3	0.02805	CASSLAGGSYEQYF	CRG-CASSLVGGSYEQYF_size_61
	Sample 14	0.001151	HD3	0.02805	CASSLSTDTQYF	CRG-CASRAGETEAFF_size_237
	Sample 21	0.007113	HD3	0.0280451	CASSQGGEQYF	CRG-CASSFEETQYF_size_242
	Sample 21	0.007113	HD3	0.0280451	CASSQGTGNTEAFF	CRG-CASSPPQGNTEAFF_size_9
	Sample 27	0.003363	HD3	0.0280451	CASSQGGEQYF	CRG-CASSFEETQYF_size_242
	Sample 73	0.003004	HD3	0.0280451	CASSYQETQYF	CRG-CASSFEETQYF_size_242
	Sample 38	0.002619	HD3	0.0280451	CASSRNTGELFF	CRG-CASRAGETEAFF_size_237
	Sample 9	0.018867	HD3	0.0280426	CASSEGNEQFF	CRG-CASSFEETQYF_size_242
	Sample 21	0.007113	HD3	0.0280426	CASSSTGGETQYF	CRG-CASSPTGWETQYF_size_15
	Sample 72	0.005616	HD3	0.0280426	CASSEGNEQFF	CRG-CASSFEETQYF_size_242
	Sample 73	0.004006	HD3	0.0280426	CASSEGNEQFF	CRG-CASSFEETQYF_size_242
	Sample 58	0.022348	UPN4_post	0.0277734	CASSQRGTYEQYF	CRG-CASIVGSYNEQFF_size_238
	Sample 52	0.016048	UPN4_post	0.0277734	CASSQRGTYEQYF	CRG-CASIVGSYNEQFF_size_238
	Sample 54	0.007307	UPN4_post	0.0277734	CASSLRTSYEQYF	CRG-CASSPGFSYEQYF_size_46
	Sample 7	0.006188	HD5	0.0270492	CASSLGYEQYF	CRG-CASSFEETQYF_size_242
	Sample 36	0.005028	HD5	0.0270492	CASSLGYEQYF	CRG-CASSFEETQYF_size_242
	Sample 56	0.01225	UPN18_post	0.026441	CASSFGYNEQFF	CRG-CASRAGETEAFF_size_237
	Sample 29	0.004484	UPN18_post	0.026441	CASSFGYNEQFF	CRG-CASRAGETEAFF_size_237
	Sample 24	0.003174	UPN18_post	0.0264275	CASSPGQGPYEQYF	CRG-CASSLVGGSYEQYF_size_61
	Sample 27	0.002242	UPN18_post	0.0264275	CASSPGQGPYEQYF	CRG-CASSLVGGSYEQYF_size_61
	Sample 64	0.002134	UPN18_post	0.0264275	CASSPGQGPYEQYF	CRG-CASSLVGGSYEQYF_size_61
	Sample 73	0.002003	UPN18_post	0.0264275	CASSPGQGPYEQYF	CRG-CASSLVGGSYEQYF_size_61
	Sample 59	0.006081	UPN10_post	0.0263034	CASSRDSSYNEQFF	CRG-CASSLLSSYNEQFF_size_14
	Sample 24	0.006348	UPN12_post	0.0261803	CASSLGPSTEAFF	CRG-CASIVGSYNEQFF_size_238
	Sample 38	0.002619	UPN12_post	0.0261803	CASSFGLNTEAFF	CRG-CASIVGSYNEQFF_size_238
	Sample 70	0.002403	UPN12_post	0.0261803	CASSFSRNTEAFF	CRG-CASIVGSYNEQFF_size_238
	Sample 67	0.00119	UPN12_post	0.0261803	CASSFSRNTEAFF	CRG-CASIVGSYNEQFF_size_238
	Sample 59	0.018243	UPN19_post	0.0261609	CASSLQGQETQYF	CRG-CASSLGLQETQYF_size_16
	Sample 56	0.01225	UPN19_post	0.0261609	CASSSQGYEQYF	CRG-CASRAGETEAFF_size_237
	Sample 66	0.008242	UPN19_post	0.0261609	CASSPDNYGYTF	CRG-CASSPDNYGYTF_size_18
	Sample 65	0.006713	UPN19_post	0.0261609	CASSQSNEQFF	CRG-CASSFEETQYF_size_242
	Sample 1	0.004339	UPN19_post	0.0261609	CASSSQGYEQYF	CRG-CASRAGETEAFF_size_237
	Sample 30	0.004093	UPN19_post	0.0261609	CASSSQGYEQYF	CRG-CASRAGETEAFF_size_237
	Sample 73	0.004006	UPN19_post	0.0261609	CASSSQGYEQYF	CRG-CASRAGETEAFF_size_237
	Sample 43	0.003209	UPN19_post	0.0261609	CASSLQGQETQYF	CRG-CASSLGLQETQYF_size_16
	Sample 67	0.001786	UPN19_post	0.0261609	CASSSQGYEQYF	CRG-CASRAGETEAFF_size_237
	Sample 14	0.000768	UPN19_post	0.0261609	CASSSQGYEQYF	CRG-CASRAGETEAFF_size_237
	Sample 54	0.007307	UPN17_pre	0.0260417	CASSFSGSTDTQYF	CRG-CASSLGHNTDTQYF_size_43
	Sample 22	0.002971	UPN17_pre	0.0260417	CASSTGPNTEAFF	CRG-CASIVGSYNEQFF_size_238
	Sample 37	0.002561	UPN17_pre	0.0260417	CASSFSGSTDTQYF	CRG-CASSLGHNTDTQYF_size_43
	Sample 14	0.000768	UPN17_pre	0.0260417	CASSFSGSTDTQYF	CRG-CASSLGHNTDTQYF_size_43
	Sample 70	0.002403	UPN17_pre	0.0260292	CASSLGGNGYTF	CRG-CASSLDWETQYF_size_35
	Sample 20	0.035877	UPN24_pre	0.0257766	CASSFSYEQYF	CRG-CASSFEETQYF_size_242
	Sample 15	0.012564	UPN24_pre	0.0257766	CASSLQGDTEAFF	CRG-CASIVGSYNEQFF_size_238
	Sample 59	0.012162	UPN24_pre	0.0257766	CASSLAGNTEAFF	CRG-CASIVGSYNEQFF_size_238
	Sample 17	0.011923	UPN24_pre	0.0257766	CASSLAGNTEAFF	CRG-CASIVGSYNEQFF_size_238
	Sample 21	0.01067	UPN24_pre	0.0257766	CASSLGYGYTF	CRG-CASSFEETQYF_size_242
	Sample 54	0.007307	UPN24_pre	0.0257766	CASSLAGNTEAFF	CRG-CASIVGSYNEQFF_size_238
	Sample 37	0.006403	UPN24_pre	0.0257766	CASSFSYEQYF	CRG-CASSFEETQYF_size_242
	Sample 51	0.005937	UPN24_pre	0.0257766	CASSLQGDTEAFF	CRG-CASIVGSYNEQFF_size_238
	Sample 5	0.005747	UPN24_pre	0.0257766	CASSLQGDTEAFF	CRG-CASIVGSYNEQFF_size_238
	Sample 71	0.005036	UPN24_pre	0.0257766	CASSFSYEQYF	CRG-CASSFEETQYF_size_242
	Sample 29	0.004484	UPN24_pre	0.0257766	CASSLAGNTEAFF	CRG-CASIVGSYNEQFF_size_238
	Sample 29	0.004484	UPN24_pre	0.0257766	CASSLQGDTEAFF	CRG-CASIVGSYNEQFF_size_238
	Sample 22	0.003961	UPN24_pre	0.0257766	CASSLAGNTEAFF	CRG-CASIVGSYNEQFF_size_238
	Sample 24	0.003174	UPN24_pre	0.0257766	CASSLAGNTEAFF	CRG-CASIVGSYNEQFF_size_238
	Sample 22	0.002971	UPN24_pre	0.0257766	CASSFSYEQYF	CRG-CASSFEETQYF_size_242
	Sample 38	0.002619	UPN24_pre	0.0257766	CASSLAGNTEAFF	CRG-CASIVGSYNEQFF_size_238
	Sample 70	0.002403	UPN24_pre	0.0257766	CASSLAGNTEAFF	CRG-CASIVGSYNEQFF_size_238
	Sample 27	0.002242	UPN24_pre	0.0257766	CASSLAGNTEAFF	CRG-CASIVGSYNEQFF_size_238
	Sample 14	0.000768	UPN24_pre	0.0257766	CASSLAGNTEAFF	CRG-CASIVGSYNEQFF_size_238
	Sample 63	0.414446	UPN24_pre	0.0257765	CASSLAGGEQYF	CRG-CASRAGETEAFF_size_237
	Sample 18	0.294415	UPN24_pre	0.0257765	CASSLAGGEQYF	CRG-CASRAGETEAFF_size_237
	Sample 51	0.204839	UPN24_pre	0.0257765	CASSLAGGEQYF	CRG-CASRAGETEAFF_size_237
	Sample 1	0.125838	UPN24_pre	0.0257765	CASSLAGGEQYF	CRG-CASRAGETEAFF_size_237
	Sample 23	0.082446	UPN24_pre	0.0257765	CASSLAGGEQYF	CRG-CASRAGETEAFF_size_237
	Sample 16	0.006699	UPN24_pre	0.0257765	CASSLGQLNTEAFF	CRG-CASSPPQGNTEAFF_size_9
	Sample 72	0.003744	UPN24_pre	0.0257765	CASSPDLNEAFF	CRG-CASRAGETEAFF_size_237
	Sample 71	0.003357	UPN24_pre	0.0257765	CASSLAGGEQYF	CRG-CASRAGETEAFF_size_237
	Sample 67	0.00119	UPN24_pre	0.0257765	CASSDGQGNQPQHF	CRG-CASRARGGNQPQHF_size_37
	Sample 14	0.001151	UPN24_pre	0.0257765	CASSLAGGEQYF	CRG-CASRAGETEAFF_size_237
	Sample 14	0.000768	UPN24_pre	0.0257765	CASSDGQGNQPQHF	CRG-CASRARGGNQPQHF_size_37
	Sample 16	0.008932	UPN1_pre	0.0256938	CASSLTRTDTQYF	CRG-CASSLTSTDTQYF_size_43
	Sample 12	0.006888	UPN1_pre	0.0256938	CASSLTRTDTQYF	CRG-CASSLTSTDTQYF_size_43
	Sample 24	0.004761	UPN1_pre	0.0256938	CASSLTRTDTQYF	CRG-CASSLTSTDTQYF_size_43
	Sample 70	0.004005	UPN1_pre	0.0256938	CASSLGGNTIYF	CRG-CASSLDWETQYF_size_35
	Sample 66	0.016485	UPN1_pre	0.0256937	CASSPDRNYGYTF	CRG-CASSRDSNYGYTF_size_9
	Sample 20	0.016308	UPN1_pre	0.0256937	CASSQGLQETQYF	CRG-CASSLGLQETQYF_size_16
	Sample 66	0.01099	UPN1_pre	0.0256937	CASSLAGSQETQYF	CRG-CASSLAQGSETQYF_size_6
	Sample 59	0.009121	UPN1_pre	0.0256937	CASSPDRNYGYTF	CRG-CASSRDSNYGYTF_size_9
	Sample 47	0.007874	UPN1_pre	0.0256937	CASSPDRNYGYTF	CRG-CASSRDSNYGYTF_size_9
	Sample 54	0.007307	UPN1_pre	0.0256937	CASSPYNEQFF	CRG-CASSFEETQYF_size_242
	Sample 65	0.006713	UPN1_pre	0.0256937	CASSQGLQETQYF	CRG-CASSLGLQETQYF_size_16
	Sample 29	0.004484	UPN1_pre	0.0256937	CASSLAGSQETQYF	CRG-CASSLAQGSETQYF_size_6
	Sample 73	0.004006	UPN1_pre	0.0256937	CASSPDRNYGYTF	CRG-CASSRDSNYGYTF_size_9
	Sample 24	0.003174	UPN1_pre	0.0256937	CASSPDRNYGYTF	CRG-CASSRDSNYGYTF_size_9
	Sample 30	0.002729	UPN1_pre	0.0256937	CASGQGTYEQYF	CRG-CASRAGETEAFF_size_237
	Sample 67	0.001786	UPN1_pre	0.0256937	CASSLADTQYF	CRG-CASSFEETQYF_size_242
	Sample 70	0.001602	UPN1_pre	0.0256937	CASGQGTYEQYF	CRG-CASRAGETEAFF_size_237
	Sample 20	0.029354	UPN10_pre	0.0246214	CASSLGQGAYEQYF	CRG-CASSLVGGSYEQYF_size_61
	Sample 45	0.024286	UPN10_pre	0.0246214	CASSLGQGAYEQYF	CRG-CASSLVGGSYEQYF_size_61
	Sample 42	0.016176	UPN10_pre	0.0246214	CASSLGQGAYEQYF	CRG-CASSLVGGSYEQYF_size_61
	Sample 52	0.009361	UPN10_pre	0.0246214	CASSLTDTQYF	CRG-CASSFEETQYF_size_242
	Sample 66	0.008242	UPN10_pre	0.0246214	CASSLTDTQYF	CRG-CASSFEETQYF_size_242
	Sample 47	0.007874	UPN10_pre	0.0246214	CASSLTDTQYF	CRG-CASSFEETQYF_size_242
	Sample 55	0.007452	UPN10_pre	0.0246214	CASSLGLAGADTQYF	CRG-CASSSGLAGTDTQYF_size_6
	Sample 54	0.007307	UPN10_pre	0.0246214	CASSLGQGAYEQYF	CRG-CASSLVGGSYEQYF_size_61
	Sample 29	0.006726	UPN10_pre	0.0246214	CASSLGQGAYEQYF	CRG-CASSLVGGSYEQYF_size_61
	Sample 65	0.006713	UPN10_pre	0.0246214	CASSLTDTQYF	CRG-CASSFEETQYF_size_242
	Sample 36	0.005028	UPN10_pre	0.0246214	CASSLGLAGADTQYF	CRG-CASSSGLAGTDTQYF_size_6
	Sample 36	0.005028	UPN10_pre	0.0246214	CASSLGQGAYEQYF	CRG-CASSLVGGSYEQYF_size_61
	Sample 34	0.004701	UPN10_pre	0.0246214	CASSLGLAGADTQYF	CRG-CASSSGLAGTDTQYF_size_6
	Sample 34	0.004701	UPN10_pre	0.0246214	CASSLGQGAYEQYF	CRG-CASSLVGGSYEQYF_size_61
	Sample 34	0.004701	UPN10_pre	0.0246214	CASSLTDTQYF	CRG-CASSFEETQYF_size_242
	Sample 16	0.004466	UPN10_pre	0.0246214	CASSLGQGAYEQYF	CRG-CASSLVGGSYEQYF_size_61
	Sample 27	0.003363	UPN10_pre	0.0246214	CASSLTDTQYF	CRG-CASSFEETQYF_size_242
	Sample 71	0.003357	UPN10_pre	0.0246214	CASSLGQGAYEQYF	CRG-CASSLVGGSYEQYF_size_61
	Sample 24	0.003174	UPN10_pre	0.0246214	CASSLGQGAYEQYF	CRG-CASSLVGGSYEQYF_size_61
	Sample 73	0.003004	UPN10_pre	0.0246214	CASSLGQGAYEQYF	CRG-CASSLVGGSYEQYF_size_61
	Sample 22	0.002971	UPN10_pre	0.0246214	CASSLGQGAYEQYF	CRG-CASSLVGGSYEQYF_size_61
	Sample 38	0.002619	UPN10_pre	0.0246214	CASSLDGNTEAFF	CRG-CASIVGSYNEQFF_size_238
	Sample 38	0.002619	UPN10_pre	0.0246214	CASSLGQGAYEQYF	CRG-CASSLVGGSYEQYF_size_61
	Sample 38	0.002619	UPN10_pre	0.0246214	CASSLPGNTEAFF	CRG-CASIVGSYNEQFF_size_238
	Sample 38	0.002619	UPN10_pre	0.0246214	CASSLTDTQYF	CRG-CASSFEETQYF_size_242
	Sample 27	0.002242	UPN10_pre	0.0246214	CASSLDGNTEAFF	CRG-CASIVGSYNEQFF_size_238
	Sample 14	0.000768		0.0246214	CASSLGLAGADTQYF	CRG-CASSSGLAGTDTQYF_size_6
	Sample 9	0.01132	HD1	0.0244245	CASSPGTANTGELFF	CRG-CASSLGTVNTGELFF_size_13
	Sample 24	0.003174	HD1	0.0244245	CASSPGTANTGELFF	CRG-CASSLGTVNTGELFF_size_13
	Sample 12	0.196295	UPN12_post	0.0243843	CASSLEETQYF	CRG-CASSFEETQYF_size_242
	Sample 21	0.099584	UPN12_post	0.0243843	CASRRDSSYEQYF	CRG-CASRRDSSYEQYF_size_14
	Sample 30	0.0191	UPN12_post	0.0243843	CASSAGQGYGYTF	CRG-CASIVGSYNEQFF_size_238
	Sample 45	0.01619	UPN12_post	0.0243843	CASSLGLAGYNEQFF	CRG-CASSLGLAGYNEQFF_size_8
	Sample 57	0.015955	UPN12_post	0.0243843	CASSLGQSTDTQYF	CRG-CASSLGHNTDTQYF_size_43
	Sample 55	0.014903	UPN12_post	0.0243843	CASSLGETQYF	CRG-CASSFEETQYF_size_242
	Sample 12	0.013775	UPN12_post	0.0243843	CASSAGQGYGYTF	CRG-CASIVGSYNEQFF_size_238
	Sample 56	0.01225	UPN12_post	0.0243843	CASSLISYEQYF	CRG-CASRAGETEAFF_size_237
	Sample 24	0.011109	UPN12_post	0.0243843	CASSAGQGYGYTF	CRG-CASIVGSYNEQFF_size_238
	Sample 36	0.010056	UPN12_post	0.0243843	CASSLGLAGYNEQFF	CRG-CASSLGLAGYNEQFF_size_8
	Sample 28	0.007847	UPN12_post	0.0243843	CASSLGLAGYNEQFF	CRG-CASSLGLAGYNEQFF_size_8
	Sample 36	0.007542	UPN12_post	0.0243843	CASSLGETQYF	CRG-CASSFEETQYF_size_242
	Sample 36	0.007542	UPN12_post	0.0243843	CASSLGQSTDTQYF	CRG-CASSLGHNTDTQYF_size_43
	Sample 55	0.007452	UPN12_post	0.0243843	CASSAGQGYGYTF	CRG-CASIVGSYNEQFF_size_238
	Sample 54	0.007307	UPN12_post	0.0243843	CASSLGETQYF	CRG-CASSFEETQYF_size_242
	Sample 54	0.007307	UPN12_post	0.0243843	CASSLGVSTDTQYF	CRG-CASSLGHNTDTQYF_size_43
	Sample 21	0.007113	UPN12_post	0.0243843	CASSLGQSTDTQYF	CRG-CASSLGHNTDTQYF_size_43
	Sample 29	0.006726	UPN12_post	0.0243843	CASSAGQGYGYTF	CRG-CASIVGSYNEQFF_size_238
	Sample 65	0.006713	UPN12_post	0.0243843	CASRSYNEQFF	CRG-CASSFEETQYF_size_242
	Sample 65	0.006713	UPN12_post	0.0243843	CASSLGETQYF	CRG-CASSFEETQYF_size_242
	Sample 16	0.006699	UPN12_post	0.0243843	CASSAGQGYGYTF	CRG-CASIVGSYNEQFF_size_238
	Sample 16	0.006699	UPN12_post	0.0243843	CASSLGQLNTEAFF	CRG-CASSPPQGNTEAFF_size_9
	Sample 20	0.006523	UPN12_post	0.0243843	CASSLGQSTDTQYF	CRG-CASSLGHNTDTQYF_size_43
	Sample 43	0.006418	UPN12_post	0.0243843	CASRGLSYEQYF	CRG-CASRGDGYEQYF_size_7
	Sample 39	0.006096	UPN12_post	0.0243843	CASSLEETQYF	CRG-CASSFEETQYF_size_242
	Sample 35	0.005604	UPN12_post	0.0243843	CASRRDSSYEQYF	CRG-CASRRDSSYEQYF_size_14
	Sample 66	0.005495	UPN12_post	0.0243843	CASRGLSYEQYF	CRG-CASRGDGYEQYF_size_7
	Sample 66	0.005495	UPN12_post	0.0243843	CASSLGVSTDTQYF	CRG-CASSLGHNTDTQYF_size_43
	Sample 71	0.005036	UPN12_post	0.0243843	CASSAGQGYGYTF	CRG-CASIVGSYNEQFF_size_238
	Sample 71	0.005036	UPN12_post	0.0243843	CASSLGGYSNQPQHF	CRG-CASSLGGYSNQPQHF_size_7
	Sample 36	0.005028	UPN12_post	0.0243843	CASSLEGNTEAFF	CRG-CASIVGSYNEQFF_size_238
	Sample 34	0.004701	UPN12_post	0.0243843	CASSAGQGYGYTF	CRG-CASIVGSYNEQFF_size_238
	Sample 29	0.004484	UPN12_post	0.0243843	CASSLEGNTEAFF	CRG-CASIVGSYNEQFF_size_238
	Sample 29	0.004484	UPN12_post	0.0243843	CASSLGETQYF	CRG-CASSFEETQYF_size_242
	Sample 29	0.004484	UPN12_post	0.0243843	CASSLGQSTDTQYF	CRG-CASSLGHNTDTQYF_size_43
	Sample 29	0.004484	UPN12_post	0.0243843	CASSLISYEQYF	CRG-CASRAGETEAFF_size_237
	Sample 16	0.004466	UPN12_post	0.0243843	CASSLISYEQYF	CRG-CASRAGETEAFF_size_237
	Sample 22	0.003961	UPN12_post	0.0243843	CASRSYNEQFF	CRG-CASSFEETQYF_size_242
	Sample 37	0.003842	UPN12_post	0.0243843	CASRGLSYEQYF	CRG-CASRGDGYEQYF_size_7
	Sample 27	0.003363	UPN12_post	0.0243843	CASSLGETQYF	CRG-CASSFEETQYF_size_242
	Sample 71	0.003357	UPN12_post	0.0243843	CASRRDSSYEQYF	CRG-CASRRDSSYEQYF_size_14
	Sample 71	0.003357	UPN12_post	0.0243843	CASSLEGNTEAFF	CRG-CASIVGSYNEQFF_size_238
	Sample 6	0.003045	UPN12_post	0.0243843	CASSLISYEQYF	CRG-CASRAGETEAFF_size_237
	Sample 22	0.002971	UPN12_post	0.0243843	CASSLGETQYF	CRG-CASSFEETQYF_size_242
	Sample 4	0.001313	UPN12_post	0.0243843	CASSLGQSTDTQYF	CRG-CASSLGHNTDTQYF_size_43
	Sample 67	0.00119	UPN12_post	0.0243843	CASRRDSSYEQYF	CRG-CASRRDSSYEQYF_size_14
	Sample 8	0.58742	UPN12_pre	0.0242866	CASSLRQNTEAFF	CRG-CASIVGSYNEQFF_size_238
	Sample 31	0.233314	UPN12_pre	0.0242866	CASSIGQNTEAFF	CRG-CASIVGSYNEQFF_size_238
	Sample 50	0.152548	UPN12_pre	0.0242866	CASSPGQGNTEAFF	CRG-CASSPPQGNTEAFF_size_9
	Sample 32	0.052438	UPN12_pre	0.0242866	CASSPGQGNTEAFF	CRG-CASSPPQGNTEAFF_size_9
	Sample 44	0.04494	UPN12_pre	0.0242866	CASSLDSYEQYF	CRG-CASRAGETEAFF_size_237
	Sample 12	0.037881	UPN12_pre	0.0242866	CASSLDPSSYEQYF	CRG-CASSLVGGSYEQYF_size_61
	Sample 24	0.036502	UPN12_pre	0.0242866	CASSLDPSSYEQYF	CRG-CASSLVGGSYEQYF_size_61
	Sample 66	0.035717	UPN12_pre	0.0242866	CASSLDSYEQYF	CRG-CASRAGETEAFF_size_237
	Sample 57	0.023933	UPN12_pre	0.0242866	CASSLTAYEQYF	CRG-CASRAGETEAFF_size_237
	Sample 46	0.022395	UPN12_pre	0.0242866	CASSPGGSYEQYF	CRG-CASSPGFSYEQYF_size_46
	Sample 47	0.020998	UPN12_pre	0.0242866	CASSPGQGNTEAFF	CRG-CASSPPQGNTEAFF_size_9
	Sample 66	0.019232	UPN12_pre	0.0242866	CASSPGGSYEQYF	CRG-CASSPGFSYEQYF_size_46
	Sample 30	0.017735	UPN12_pre	0.0242866	CASSLDPSSYEQYF	CRG-CASSLVGGSYEQYF_size_61
	Sample 20	0.016308	UPN12_pre	0.0242866	CASSLGGLAYEQYF	CRG-CASSLVGGSYEQYF_size_61
	Sample 45	0.01619	UPN12_pre	0.0242866	CASSGGGQETQYF	CRG-CASSLGLQETQYF_size_16
	Sample 45	0.01619	UPN12_pre	0.0242866	CASSLAGGSYNEQFF	CRG-CASSLAGYAYNEQFF_size_42
	Sample 45	0.01619	UPN12_pre	0.0242866	CASSLGLAGYNEQFF	CRG-CASSLGLAGYNEQFF_size_8
	Sample 45	0.01619	UPN12_pre	0.0242866	CASSLRQNTEAFF	CRG-CASIVGSYNEQFF_size_238
	Sample 57	0.015955	UPN12_pre	0.0242866	CASSLAGETQYF	CRG-CASSLDWETQYF_size_35
	Sample 57	0.015955	UPN12_pre	0.0242866	CASSLAGGTEAFF	CRG-CASIVGSYNEQFF_size_238
	Sample 57	0.015955	UPN12_pre	0.0242866	CASSPGQGNTEAFF	CRG-CASSPPQGNTEAFF_size_9
	Sample 5	0.015804	UPN12_pre	0.0242866	CASSLDGSSYEQYF	CRG-CASSLVGGSYEQYF_size_61
	Sample 28	0.015695	UPN12_pre	0.0242866	CASSETSYEQYF	CRG-CASRAGETEAFF_size_237
	Sample 9	0.015093	UPN12_pre	0.0242866	CASSLAGGRNEQFF	CRG-CASSLAGNTGELFF_size_33
	Sample 55	0.014903	UPN12_pre	0.0242866	CASSLDPSSYEQYF	CRG-CASSLVGGSYEQYF_size_61
	Sample 48	0.013215	UPN12_pre	0.0242866	CASSLDSYEQYF	CRG-CASRAGETEAFF_size_237
	Sample 48	0.013215	UPN12_pre	0.0242866	CASSPGGSYEQYF	CRG-CASSPGFSYEQYF_size_46
	Sample 31	0.012499	UPN12_pre	0.0242866	CASSPGGSYEQYF	CRG-CASSPGFSYEQYF_size_46
	Sample 56	0.01225	UPN12_pre	0.0242866	CASSPGQGNTEAFF	CRG-CASSPPQGNTEAFF_size_9
	Sample 3	0.011484	UPN12_pre	0.0242866	CASSPGQGNTEAFF	CRG-CASSPPQGNTEAFF_size_9
	Sample 12	0.010331	UPN12_pre	0.0242866	CASSLNTGELFF	CRG-CASRAGETEAFF_size_237
	Sample 65	0.01007	UPN12_pre	0.0242866	CASSFSETQYF	CRG-CASSFEETQYF_size_242
	Sample 36	0.010056	UPN12_pre	0.0242866	CASSLGLAGYNEQFF	CRG-CASSLGLAGYNEQFF_size_8
	Sample 48	0.009911	UPN12_pre	0.0242866	CASSLAGGRNEQFF	CRG-CASSLAGNTGELFF_size_33
	Sample 20	0.009785	UPN12_pre	0.0242866	CASSLAGGTEAFF	CRG-CASIVGSYNEQFF_size_238
	Sample 20	0.009785	UPN12_pre	0.0242866	CASSLGGSSYNEQFF	CRG-CASSLAGYAYNEQFF_size_42
	Sample 59	0.009121	UPN12_pre	0.0242866	CASSLAGGSYNEQFF	CRG-CASSLAGYAYNEQFF_size_42
	Sample 16	0.008932	UPN12_pre	0.0242866	CASSQGLNTEAFF	CRG-CASIVGSYNEQFF_size_238
	Sample 39	0.008535	UPN12_pre	0.0242866	CASSLGGFQPQHF	CRG-CASSIQGNQPQHF_size_26
	Sample 31	0.008333	UPN12_pre	0.0242866	CASSFSGSSYEQYF	CRG-CAISESGSSYEQYF_size_9
	Sample 31	0.008333	UPN12_pre	0.0242866	CASSLAGGTEAFF	CRG-CASIVGSYNEQFF_size_238
	Sample 52	0.008024	UPN12_pre	0.0242866	CASSPGGSYEQYF	CRG-CASSPGFSYEQYF_size_46
	Sample 28	0.007847	UPN12_pre	0.0242866	CASSLAGETQYF	CRG-CASSLDWETQYF_size_35
	Sample 28	0.007847	UPN12_pre	0.0242866	CASSLGLAGYNEQFF	CRG-CASSLGLAGYNEQFF_size_8
	Sample 28	0.007847	UPN12_pre	0.0242866	CASSLNTGELFF	CRG-CASRAGETEAFF_size_237
	Sample 28	0.007847	UPN12_pre	0.0242866	CASSPGQGNTEAFF	CRG-CASSPPQGNTEAFF_size_9
	Sample 36	0.007542	UPN12_pre	0.0242866	CASSLGGNTGELFF	CRG-CASSLAGNTGELFF_size_33
	Sample 55	0.007452	UPN12_pre	0.0242866	CASSLNTGELFF	CRG-CASRAGETEAFF_size_237
	Sample 54	0.007307	UPN12_pre	0.0242866	CASSLDPSSYEQYF	CRG-CASSLVGGSYEQYF_size_61
	Sample 54	0.007307	UPN12_pre	0.0242866	CASSLDSYEQYF	CRG-CASRAGETEAFF_size_237
	Sample 54	0.007307	UPN12_pre	0.0242866	CASSLGGNTGELFF	CRG-CASSLAGNTGELFF_size_33
	Sample 54	0.007307	UPN12_pre	0.0242866	CASSPGQGNTEAFF	CRG-CASSPPQGNTEAFF_size_9
	Sample 54	0.007307	UPN12_pre	0.0242866	CASSPRGNEQFF	CRG-CASRAGETEAFF_size_237
	Sample 21	0.007113	UPN12_pre	0.0242866	CASSADSSYEQYF	CRG-CASRRDSSYEQYF_size_14
	Sample 12	0.006888	UPN12_pre	0.0242866	CASSFSETQYF	CRG-CASSFEETQYF_size_242
	Sample 12	0.006888	UPN12_pre	0.0242866	CASSLAGGSYNEQFF	CRG-CASSLAGYAYNEQFF_size_42
	Sample 12	0.006888	UPN12_pre	0.0242866	CASSLAGGTEAFF	CRG-CASIVGSYNEQFF_size_238
	Sample 12	0.006888	UPN12_pre	0.0242866	CASSLDSYEQYF	CRG-CASRAGETEAFF_size_237
	Sample 29	0.006726	UPN12_pre	0.0242866	CASSLDPSSYEQYF	CRG-CASSLVGGSYEQYF_size_61
	Sample 29	0.006726	UPN12_pre	0.0242866	CASSLGGSSYNEQFF	CRG-CASSLAGYAYNEQFF_size_42
	Sample 65	0.006713	UPN12_pre	0.0242866	CASSFSGSSYEQYF	CRG-CAISESGSSYEQYF_size_9
	Sample 65	0.006713	UPN12_pre	0.0242866	CASSLAQGSETQYF	CRG-CASSLAQGSETQYF_size_6
	Sample 65	0.006713	UPN12_pre	0.0242866	CASSLDSYEQYF	CRG-CASRAGETEAFF_size_237
	Sample 65	0.006713	UPN12_pre	0.0242866	CASSLGGSNQPQHF	CRG-CASRARGGNQPQHF_size_37
	Sample 52	0.006687	UPN12_pre	0.0242866	CASSLAGGTEAFF	CRG-CASIVGSYNEQFF_size_238
	Sample 59	0.006081	UPN12_pre	0.0242866	CASSLAGGTEAFF	CRG-CASIVGSYNEQFF_size_238
	Sample 59	0.006081	UPN12_pre	0.0242866	CASSLGGSSYNEQFF	CRG-CASSLAGYAYNEQFF_size_42
	Sample 59	0.006081	UPN12_pre	0.0242866	CASSPGGSYEQYF	CRG-CASSPGFSYEQYF_size_46
	Sample 71	0.005036	UPN12_pre	0.0242866	CASSLAGGTEAFF	CRG-CASIVGSYNEQFF_size_238
	Sample 36	0.005028	UPN12_pre	0.0242866	CASSLAGGSYNEQFF	CRG-CASSLAGYAYNEQFF_size_42
	Sample 36	0.005028	UPN12_pre	0.0242866	CASSLAGGTEAFF	CRG-CASIVGSYNEQFF_size_238
	Sample 36	0.005028	UPN12_pre	0.0242866	CASSLDSYEQYF	CRG-CASRAGETEAFF_size_237
	Sample 36	0.005028	UPN12_pre	0.0242866	CASSPGQGNTEAFF	CRG-CASSPPQGNTEAFF_size_9
	Sample 22	0.004951	UPN12_pre	0.0242866	CASSLAGGSYNEQFF	CRG-CASSLAGYAYNEQFF_size_42
	Sample 24	0.004761	UPN12_pre	0.0242866	CASSLNTGELFF	CRG-CASRAGETEAFF_size_237
	Sample 34	0.004701	UPN12_pre	0.0242866	CASSLDPSSYEQYF	CRG-CASSLVGGSYEQYF_size_61
	Sample 34	0.004701	UPN12_pre	0.0242866	CASSLDSYEQYF	CRG-CASRAGETEAFF_size_237
	Sample 23	0.00458	UPN12_pre	0.0242866	CASSLDGSSYEQYF	CRG-CASSLVGGSYEQYF_size_61
	Sample 23	0.00458	UPN12_pre	0.0242866	CASSPGGSYEQYF	CRG-CASSPGFSYEQYF_size_46
	Sample 29	0.004484	UPN12_pre	0.0242866	CASSLAGETQYF	CRG-CASSLDWETQYF_size_35
	Sample 29	0.004484	UPN12_pre	0.0242866	CASSLGGSNQPQHF	CRG-CASRARGGNQPQHF_size_37
	Sample 29	0.004484	UPN12_pre	0.0242866	CASSLVGSTDTQYF	CRG-CASSLGHNTDTQYF_size_43
	Sample 16	0.004466	UPN12_pre	0.0242866	CASSLAGSYEQYF	CRG-CASIVGSYNEQFF_size_238
	Sample 16	0.004466	UPN12_pre	0.0242866	CASSPGQGNTEAFF	CRG-CASSPPQGNTEAFF_size_9
	Sample 38	0.004365	UPN12_pre	0.0242866	CASSLAGSYEQYF	CRG-CASIVGSYNEQFF_size_238
	Sample 38	0.004365	UPN12_pre	0.0242866	CASSLGGSNQPQHF	CRG-CASRARGGNQPQHF_size_37
	Sample 1	0.004339	UPN12_pre	0.0242866	CASSLDSYEQYF	CRG-CASRAGETEAFF_size_237
	Sample 64	0.004268	UPN12_pre	0.0242866	CASSLTAYEQYF	CRG-CASRAGETEAFF_size_237
	Sample 30	0.004093	UPN12_pre	0.0242866	CASSETSYEQYF	CRG-CASRAGETEAFF_size_237
	Sample 70	0.004005	UPN12_pre	0.0242866	CASSPGGSYEQYF	CRG-CASSPGFSYEQYF_size_46
	Sample 37	0.003842	UPN12_pre	0.0242866	CASSPGGSYEQYF	CRG-CASSPGFSYEQYF_size_46
	Sample 39	0.003658	UPN12_pre	0.0242866	CASSLAGGSYNEQFF	CRG-CASSLAGYAYNEQFF_size_42
	Sample 64	0.003557	UPN12_pre	0.0242866	CASSLAGSYEQYF	CRG-CASIVGSYNEQFF_size_238
	Sample 71	0.003357	UPN12_pre	0.0242866	CASSLAGETQYF	CRG-CASSLDWETQYF_size_35
	Sample 71	0.003357	UPN12_pre	0.0242866	CASSLDPSSYEQYF	CRG-CASSLVGGSYEQYF_size_61
	Sample 71	0.003357	UPN12_pre	0.0242866	CASSLDSYEQYF	CRG-CASRAGETEAFF_size_237
	Sample 69	0.003224	UPN12_pre	0.0242866	CASSLAGSYEQYF	CRG-CASIVGSYNEQFF_size_238
	Sample 43	0.003209	UPN12_pre	0.0242866	CASSFSGSSYEQYF	CRG-CAISESGSSYEQYF_size_9
	Sample 70	0.003204	UPN12_pre	0.0242866	CASSLGDSPLHF	CRG-CASSLDTSPLHF_size_6
	Sample 24	0.003174	UPN12_pre	0.0242866	CASSFSGSSYEQYF	CRG-CAISESGSSYEQYF_size_9
	Sample 24	0.003174	UPN12_pre	0.0242866	CASSGGGQETQYF	CRG-CASSLGLQETQYF_size_16
	Sample 24	0.003174	UPN12_pre	0.0242866	CASSLDSYEQYF	CRG-CASRAGETEAFF_size_237
	Sample 6	0.003045	UPN12_pre	0.0242866	CASSLAGETQYF	CRG-CASSLDWETQYF_size_35
	Sample 6	0.003045	UPN12_pre	0.0242866	CASSLDSYEQYF	CRG-CASRAGETEAFF_size_237
	Sample 6	0.003045	UPN12_pre	0.0242866	CASSQGLNTEAFF	CRG-CASIVGSYNEQFF_size_238
	Sample 73	0.003004	UPN12_pre	0.0242866	CASSLGGSNQPQHF	CRG-CASRARGGNQPQHF_size_37
	Sample 64	0.002846	UPN12_pre	0.0242866	CASSPGQGNTEAFF	CRG-CASSPPQGNTEAFF_size_9
	Sample 38	0.002619	UPN12_pre	0.0242866	CASSLAGGSYNEQFF	CRG-CASSLAGYAYNEQFF_size_42
	Sample 38	0.002619	UPN12_pre	0.0242866	CASSPGGSYEQYF	CRG-CASSPGFSYEQYF_size_46
	Sample 38	0.002619	UPN12_pre	0.0242866	CASSPGQGNTEAFF	CRG-CASSPPQGNTEAFF_size_9
	Sample 37	0.002561	UPN12_pre	0.0242866	CASSLGGSSYNEQFF	CRG-CASSLAGYAYNEQFF_size_42
	Sample 70	0.002403	UPN12_pre	0.0242866	CASSLNTGELFF	CRG-CASRAGETEAFF_size_237
	Sample 27	0.002242	UPN12_pre	0.0242866	CASSLAGETQYF	CRG-CASSLDWETQYF_size_35
	Sample 73	0.002003	UPN12_pre	0.0242866	CASSLAGGSYNEQFF	CRG-CASSLAGYAYNEQFF_size_42
	Sample 73	0.002003	UPN12_pre	0.0242866	CASSLDSYEQYF	CRG-CASRAGETEAFF_size_237
	Sample 14	0.001535	UPN12_pre	0.0242866	CASSLGGSSYNEQFF	CRG-CASSLAGYAYNEQFF_size_42
	Sample 61	0.001527	UPN12_pre	0.0242866	CASSIGQNTEAFF	CRG-CASIVGSYNEQFF_size_238
	Sample 61	0.001527	UPN12_pre	0.0242866	CASSLAGSYEQYF	CRG-CASIVGSYNEQFF_size_238
	Sample 61	0.001527	UPN12_pre	0.0242866	CASSLDSYEQYF	CRG-CASRAGETEAFF_size_237
	Sample 61	0.001527	UPN12_pre	0.0242866	CASSQGLNTEAFF	CRG-CASIVGSYNEQFF_size_238
	Sample 64	0.001423	UPN12_pre	0.0242866	CASSLAGGTEAFF	CRG-CASIVGSYNEQFF_size_238
	Sample 67	0.00119	UPN12_pre	0.0242866	CASSLAGGSYNEQFF	CRG-CASSLAGYAYNEQFF_size_42
	Sample 67	0.00119	UPN12_pre	0.0242866	CASSLGGSSYNEQFF	CRG-CASSLAGYAYNEQFF_size_42
	Sample 67	0.00119	UPN12_pre	0.0242866	CASSPGQGNTEAFF	CRG-CASSPPQGNTEAFF_size_9
	Sample 14	0.001151	UPN12_pre	0.0242866	CASSLAGGSYNEQFF	CRG-CASSLAGYAYNEQFF_size_42
	Sample 14	0.001151	UPN12_pre	0.0242866	CASSLDGSSYEQYF	CRG-CASSLVGGSYEQYF_size_61
	Sample 14	0.000768	UPN12_pre	0.0242866	CASSLAGGRNEQFF	CRG-CASSLAGNTGELFF_size_33
	Sample 14	0.000768	UPN12_pre	0.0242866	CASSPGGSYEQYF	CRG-CASSPGFSYEQYF_size_46
	Sample 14	0.000768	UPN12_pre	0.0242866	CASSPGQGNTEAFF	CRG-CASSPPQGNTEAFF_size_9
	Sample 36	0.007542	UPN1_post	0.0241838	CASSLERGTEAFF	CRG-CASIVGSYNEQFF_size_238
	Sample 54	0.007307	UPN1_post	0.0241838	CASSLERGTEAFF	CRG-CASIVGSYNEQFF_size_238
	Sample 41	0.005619	UPN18_post	0.0240344	CASSSDSYEQYF	CRG-CASRAGETEAFF_size_237
	Sample 22	0.002971	UPN18_post	0.0240344	CSAQYNEQFF	CRG-CASGPNTIYF_size_6
	Sample 67	0.00119	UPN18_post	0.0240344	CASSSGWETQYF	CRG-CASSLDWETQYF_size_35
	Sample 36	0.007542	UPN18_post	0.024031	CASSWDSSYEQYF	CRG-CASRRDSSYEQYF_size_14
	Sample 54	0.007307	UPN18_post	0.024031	CASSWDSSYEQYF	CRG-CASRRDSSYEQYF_size_14
	Sample 21	0.007113	UPN18_post	0.024031	CASSWDSSYEQYF	CRG-CASRRDSSYEQYF_size_14
	Sample 5	0.00431	UPN18_post	0.024031	CASSWDSSYEQYF	CRG-CASRRDSSYEQYF_size_14
	Sample 22	0.003961	UPN18_post	0.024031	CASSWDSSYEQYF	CRG-CASRRDSSYEQYF_size_14
	Sample 61	0.001527	UPN18_post	0.024031	CASSWDSSYEQYF	CRG-CASRRDSSYEQYF_size_14
	Sample 19	0.128715	UPN19_pre	0.023822	CASSTGDSNQPQHF	CRG-CATDTGDSNQPQHF_size_10
	Sample 46	0.076144	UPN19_pre	0.023822	CASSTGDSNQPQHF	CRG-CATDTGDSNQPQHF_size_10
	Sample 31	0.04583	UPN19_pre	0.023822	CASSTGDSNQPQHF	CRG-CATDTGDSNQPQHF_size_10
	Sample 10	0.045297	UPN19_pre	0.023822	CASSTGDSNQPQHF	CRG-CATDTGDSNQPQHF_size_10
	Sample 48	0.036341	UPN19_pre	0.023822	CASSTGDSNQPQHF	CRG-CATDTGDSNQPQHF_size_10
	Sample 8	0.036149	UPN19_pre	0.023822	CASSTGDSNQPQHF	CRG-CATDTGDSNQPQHF_size_10
	Sample 5	0.010057	UPN19_pre	0.023822	CASSTGDSNQPQHF	CRG-CATDTGDSNQPQHF_size_10
	Sample 48	0.009911	UPN19_pre	0.023822	CASSLVGGSSYEQYF	CRG-CASSLTAGSSYEQYF_size_9
	Sample 7	0.006188	UPN19_pre	0.023822	CSAGQGGTEAFF	CRG-CASRAGETEAFF_size_237
	Sample 16	0.004466	UPN19_pre	0.023822	CASSLVGGSSYEQYF	CRG-CASSLTAGSSYEQYF_size_9
	Sample 73	0.003004	UPN19_pre	0.023822	CASSDQGSYEQYF	CRG-CASSPGFSYEQYF_size_46
	Sample 27	0.002242	UPN19_pre	0.023822	CASRLAGNNEQFF	CRG-CASIVGSYNEQFF_size_238
	Sample 64	0.002134	UPN19_pre	0.023822	CASSLVGGSSYEQYF	CRG-CASSLTAGSSYEQYF_size_9
	Sample 8	0.006025	UPN19_pre	0.0238176	CAWSVGGETQYF	CRG-CASSLDWETQYF_size_35
	Sample 52	0.004012	UPN19_pre	0.0238176	CASGGSSYEQYF	CRG-CSVDGSSYEQYF_size_10
	Sample 37	0.002561	UPN19_pre	0.0238176	CASGGSSYEQYF	CRG-CSVDGSSYEQYF_size_10
	Sample 55	0.007452	UPN4_post	0.0238057	CASSEPGYEQYF	CRG-CASRAGETEAFF_size_237
	Sample 16	0.004466	UPN17_pre	0.0234375	CASSVGGDTEAFF	CRG-CASIVGSYNEQFF_size_238
	Sample 6	0.003045	UPN17_pre	0.0234375	CASSVGGDTEAFF	CRG-CASIVGSYNEQFF_size_238
	Sample 31	0.233314	UPN18_pre	0.0230463	CASSIGQNTEAFF	CRG-CASIVGSYNEQFF_size_238
	Sample 61	0.001527	UPN18_pre	0.0230463	CASSIGQNTEAFF	CRG-CASIVGSYNEQFF_size_238
	Sample 44	0.035952	UPN18_pre	0.02304	CASSLGAYEQYF	CRG-CASRAGETEAFF_size_237
	Sample 56	0.01225	UPN18_pre	0.02304	CASSLGAYEQYF	CRG-CASRAGETEAFF_size_237
	Sample 12	0.006888	UPN18_pre	0.02304	CASSLGAYEQYF	CRG-CASRAGETEAFF_size_237
	Sample 27	0.003363	UPN18_pre	0.02304	CASSLGAYEQYF	CRG-CASRAGETEAFF_size_237
	Sample 43	0.003209	UPN18_pre	0.02304	CASSLGAYEQYF	CRG-CASRAGETEAFF_size_237
	Sample 24	0.003174	UPN18_pre	0.02304	CASSLGAYEQYF	CRG-CASRAGETEAFF_size_237
	Sample 21	0.014226	UPN10_post	0.0230134	CASSSQGAYEQYF	CRG-CASSPGFSYEQYF_size_46
	Sample 20	0.013046	UPN10_post	0.0230134	CASSSQGAYEQYF	CRG-CASSPGFSYEQYF_size_46
	Sample 57	0.015955	HD2	0.0225519	CASSLGQGNTEAFF	CRG-CASSPPQGNTEAFF_size_9
	Sample 55	0.014903	HD2	0.0225519	CASSLGQGNTEAFF	CRG-CASSPPQGNTEAFF_size_9
	Sample 21	0.01067	HD2	0.0225519	CASSLGQGNTEAFF	CRG-CASSPPQGNTEAFF_size_9
	Sample 21	0.01067	HD2	0.0225519	CASSPDRNTEAFF	CRG-CASIVGSYNEQFF_size_238
	Sample 8	0.009037	HD2	0.0225519	CASSLGQGNTEAFF	CRG-CASSPPQGNTEAFF_size_9
	Sample 51	0.008906	HD2	0.0225519	CASSLGQGNTEAFF	CRG-CASSPPQGNTEAFF_size_9
	Sample 28	0.007847	HD2	0.0225519	CASSLGQGNTEAFF	CRG-CASSPPQGNTEAFF_size_9
	Sample 36	0.007542	HD2	0.0225519	CASSLGQGNTEAFF	CRG-CASSPPQGNTEAFF_size_9
	Sample 29	0.006726	HD2	0.0225519	CASSLGQGNTEAFF	CRG-CASSPPQGNTEAFF_size_9
	Sample 65	0.006713	HD2	0.0225519	CASSPDRNTEAFF	CRG-CASIVGSYNEQFF_size_238
	Sample 59	0.006081	HD2	0.0225519	CASSLGQGNTEAFF	CRG-CASSPPQGNTEAFF_size_9
	Sample 22	0.005941	HD2	0.0225519	CASSLAGNTGELFF	CRG-CASSLAGNTGELFF_size_33
	Sample 41	0.005619	HD2	0.0225519	CASSLGQGNTEAFF	CRG-CASSPPQGNTEAFF_size_9
	Sample 34	0.004701	HD2	0.0225519	CASSLAGNTGELFF	CRG-CASSLAGNTGELFF_size_33
	Sample 16	0.004466	HD2	0.0225519	CASSLGQGNTEAFF	CRG-CASSPPQGNTEAFF_size_9
	Sample 38	0.004365	HD2	0.0225519	CASSLGQGNTEAFF	CRG-CASSPPQGNTEAFF_size_9
	Sample 30	0.004093	HD2	0.0225519	CASSPDRNTEAFF	CRG-CASIVGSYNEQFF_size_238
	Sample 6	0.003045	HD2	0.0225519	CASSLGQGNTEAFF	CRG-CASSPPQGNTEAFF_size_9
	Sample 38	0.002619	HD2	0.0225519	CASSLAGNTGELFF	CRG-CASSLAGNTGELFF_size_33
	Sample 27	0.002242	HD2	0.0225519	CASSLGQGNTEAFF	CRG-CASSPPQGNTEAFF_size_9
	Sample 14	0.001535	HD2	0.0225519	CASSLGQGNTEAFF	CRG-CASSPPQGNTEAFF_size_9
	Sample 67	0.00119	HD2	0.0225519	CASSPDRNTEAFF	CRG-CASIVGSYNEQFF_size_238
	Sample 14	0.000768	HD2	0.0225519	CASSPDRNTEAFF	CRG-CASIVGSYNEQFF_size_238
	Sample 20	0.019569	HD2	0.0225492	CASSLDGSSYNEQFF	CRG-CASSLAGYAYNEQFF_size_42
	Sample 45	0.01619	HD2	0.0225492	CASSLGGTSNQPQHF	CRG-CASSLGGYSNQPQHF_size_7
	Sample 31	0.012499	HD2	0.0225492	CASSYTENTEAFF	CRG-CASIVGSYNEQFF_size_238
	Sample 54	0.010961	HD2	0.0225492	CASSLGGTSNQPQHF	CRG-CASSLGGYSNQPQHF_size_7
	Sample 31	0.008333	HD2	0.0225492	CASRAGGTYEQYF	CRG-CASSPGFSYEQYF_size_46
	Sample 55	0.007452	HD2	0.0225492	CASSLAREQFF	CRG-CASSFEETQYF_size_242
	Sample 12	0.006888	HD2	0.0225492	CASSRDSNYGYTF	CRG-CASSRDSNYGYTF_size_9
	Sample 8	0.006025	HD2	0.0225492	CASSYTENTEAFF	CRG-CASIVGSYNEQFF_size_238
	Sample 70	0.003204	HD2	0.0225492	CASSRDSNYGYTF	CRG-CASSRDSNYGYTF_size_9
	Sample 27	0.002242	HD2	0.0225492	CASSRDSNYGYTF	CRG-CASSRDSNYGYTF_size_9
	Sample 64	0.002134	HD2	0.0225492	CASRAGGTYEQYF	CRG-CASSPGFSYEQYF_size_46
	Sample 14	0.000768	HD2	0.0225492	CASSRDSNYGYTF	CRG-CASSRDSNYGYTF_size_9
	Sample 50	0.017947	HD5	0.0225362	CASSLTGGTEAFF	CRG-CASIVGSYNEQFF_size_238
	Sample 21	0.01067	HD5	0.0225362	CASSLTGGTEAFF	CRG-CASIVGSYNEQFF_size_238
	Sample 16	0.006699	HD5	0.0225362	CASSLTGGTEAFF	CRG-CASIVGSYNEQFF_size_238
	Sample 73	0.006009	HD5	0.0225362	CASSLTGGTEAFF	CRG-CASIVGSYNEQFF_size_238
	Sample 47	0.005249	HD5	0.0225362	CASSLTGGTEAFF	CRG-CASIVGSYNEQFF_size_238
	Sample 43	0.004814	HD5	0.0225362	CASSLTGGTEAFF	CRG-CASIVGSYNEQFF_size_238
	Sample 71	0.003357	HD5	0.0225362	CASSLTGGTEAFF	CRG-CASIVGSYNEQFF_size_238
	Sample 6	0.003045	HD5	0.0225362	CASSLTGGTEAFF	CRG-CASIVGSYNEQFF_size_238
	Sample 38	0.002619	HD5	0.0225362	CASSLTGGTEAFF	CRG-CASIVGSYNEQFF_size_238
	Sample 37	0.003842	UPN18_post	0.021631	CASSRGQNTEAFF	CRG-CASIVGSYNEQFF_size_238
	Sample 6	0.003045	UPN18_post	0.021631	CASSRGQNTEAFF	CRG-CASIVGSYNEQFF_size_238
	Sample 38	0.002619	UPN18_post	0.0216272	CASSRSSYNEQFF	CRG-CASIVGSYNEQFF_size_238
	Sample 8	0.58742	HD4	0.0213652	CASSLRQNTEAFF	CRG-CASIVGSYNEQFF_size_238
	Sample 26	0.067295	HD4	0.0213652	CASSLAGGQETQYF	CRG-CASSLAQGSETQYF_size_6
	Sample 32	0.052438	HD4	0.0213652	CASSLAGGQETQYF	CRG-CASSLAQGSETQYF_size_6
	Sample 32	0.052438	HD4	0.0213652	CASSLRNTEAFF	CRG-CASRAGETEAFF_size_237
	Sample 44	0.035952	HD4	0.0213652	CASSPAYEQYF	CRG-CASSFEETQYF_size_242
	Sample 20	0.035877	HD4	0.0213652	CASSFSYEQYF	CRG-CASSFEETQYF_size_242
	Sample 19	0.035104	HD4	0.0213652	CASSLAGGQETQYF	CRG-CASSLAQGSETQYF_size_6
	Sample 2	0.02931	HD4	0.0213652	CASSLGGTDTQYF	CRG-CASSLTSTDTQYF_size_43
	Sample 44	0.026964	HD4	0.0213652	CASSPGQGSYEQYF	CRG-CASSLVGGSYEQYF_size_61
	Sample 44	0.026964	HD4	0.0213652	CASSPGSYEQYF	CRG-CASRAGETEAFF_size_237
	Sample 49	0.026378	HD4	0.0213652	CASSLGVYEQYF	CRG-CASRAGETEAFF_size_237
	Sample 20	0.022831	HD4	0.0213652	CASSPGQGSYEQYF	CRG-CASSLVGGSYEQYF_size_61
	Sample 42	0.021568	HD4	0.0213652	CASSLGVYEQYF	CRG-CASRAGETEAFF_size_237
	Sample 59	0.021283	HD4	0.0213652	CASSFGGTDTQYF	CRG-CASSLTSTDTQYF_size_43
	Sample 20	0.016308	HD4	0.0213652	CASSLAGGQETQYF	CRG-CASSLAQGSETQYF_size_6
	Sample 45	0.01619	HD4	0.0213652	CASSLRQNTEAFF	CRG-CASIVGSYNEQFF_size_238
	Sample 57	0.015955	HD4	0.0213652	CASSLGQGNTEAFF	CRG-CASSPPQGNTEAFF_size_9
	Sample 57	0.015955	HD4	0.0213652	CASSPGSYEQYF	CRG-CASRAGETEAFF_size_237
	Sample 59	0.015202	HD4	0.0213652	CASSRDSSYEQYF	CRG-CASRRDSSYEQYF_size_14
	Sample 55	0.014903	HD4	0.0213652	CASSLGQGNTEAFF	CRG-CASSPPQGNTEAFF_size_9
	Sample 49	0.013189	HD4	0.0213652	CASSFGGTDTQYF	CRG-CASSLTSTDTQYF_size_43
	Sample 20	0.013046	HD4	0.0213652	CASSLGASSYEQYF	CRG-CASSLVGGSYEQYF_size_61
	Sample 18	0.012618	HD4	0.0213652	CASSLGVYEQYF	CRG-CASRAGETEAFF_size_237
	Sample 18	0.012618	HD4	0.0213652	CASSRDSSYEQYF	CRG-CASRRDSSYEQYF_size_14
	Sample 15	0.012564	HD4	0.0213652	CASSRQGNTEAFF	CRG-CASIVGSYNEQFF_size_238
	Sample 3	0.011484	HD4	0.0213652	CASSFGTGNQPQHF	CRG-CASRARGGNQPQHF_size_37
	Sample 66	0.01099	HD4	0.0213652	CASSPAYEQYF	CRG-CASSFEETQYF_size_242
	Sample 66	0.01099	HD4	0.0213652	CASSPDRAYGYTF	CRG-CASSRDSNYGYTF_size_9
	Sample 21	0.01067	HD4	0.0213652	CASSLGQGNTEAFF	CRG-CASSPPQGNTEAFF_size_9
	Sample 21	0.01067	HD4	0.0213652	CASSPAYEQYF	CRG-CASSFEETQYF_size_242
	Sample 13	0.010159	HD4	0.0213652	CASSLAGGQETQYF	CRG-CASSLAQGSETQYF_size_6
	Sample 8	0.009037	HD4	0.0213652	CASSLGQGNTEAFF	CRG-CASSPPQGNTEAFF_size_9
	Sample 51	0.008906	HD4	0.0213652	CASSLGQGNTEAFF	CRG-CASSPPQGNTEAFF_size_9
	Sample 35	0.008406	HD4	0.0213652	CASSPGQGSYEQYF	CRG-CASSLVGGSYEQYF_size_61
	Sample 66	0.008242	HD4	0.0213652	CASSPGQGSYEQYF	CRG-CASSLVGGSYEQYF_size_61
	Sample 52	0.008024	HD4	0.0213652	CASSRQGNTEAFF	CRG-CASIVGSYNEQFF_size_238
	Sample 47	0.007874	HD4	0.0213652	CASSFGTGNQPQHF	CRG-CASRARGGNQPQHF_size_37
	Sample 28	0.007847	HD4	0.0213652	CASSFGTGNQPQHF	CRG-CASRARGGNQPQHF_size_37
	Sample 28	0.007847	HD4	0.0213652	CASSLGQGNTEAFF	CRG-CASSPPQGNTEAFF_size_9
	Sample 28	0.007847	HD4	0.0213652	CASSLGQSSYNEQFF	CRG-CASSLAGYAYNEQFF_size_42
	Sample 36	0.007542	HD4	0.0213652	CASSLGQGNTEAFF	CRG-CASSPPQGNTEAFF_size_9
	Sample 55	0.007452	HD4	0.0213652	CASSFGGTDTQYF	CRG-CASSLTSTDTQYF_size_43
	Sample 55	0.007452	HD4	0.0213652	CASSRDSSYEQYF	CRG-CASRRDSSYEQYF_size_14
	Sample 54	0.007307	HD4	0.0213652	CASSLAGGQETQYF	CRG-CASSLAQGSETQYF_size_6
	Sample 21	0.007113	HD4	0.0213652	CASSRGGNQPQHF	CRG-CASSIQGNQPQHF_size_26
	Sample 21	0.007113	HD4	0.0213652	CASSSTGGETQYF	CRG-CASSPTGWETQYF_size_15
	Sample 12	0.006888	HD4	0.0213652	CASSRDSSYEQYF	CRG-CASRRDSSYEQYF_size_14
	Sample 29	0.006726	HD4	0.0213652	CASSLGQGNTEAFF	CRG-CASSPPQGNTEAFF_size_9
	Sample 65	0.006713	HD4	0.0213652	CASSFGGTDTQYF	CRG-CASSLTSTDTQYF_size_43
	Sample 65	0.006713	HD4	0.0213652	CASSLAGGQETQYF	CRG-CASSLAQGSETQYF_size_6
	Sample 16	0.006699	HD4	0.0213652	CASSRQGNTEAFF	CRG-CASIVGSYNEQFF_size_238
	Sample 37	0.006403	HD4	0.0213652	CASSFSYEQYF	CRG-CASSFEETQYF_size_242
	Sample 6	0.006091	HD4	0.0213652	CASSPDRAYGYTF	CRG-CASSRDSNYGYTF_size_9
	Sample 6	0.006091	HD4	0.0213652	CASSPGSYEQYF	CRG-CASRAGETEAFF_size_237
	Sample 59	0.006081	HD4	0.0213652	CASSLGQGNTEAFF	CRG-CASSPPQGNTEAFF_size_9
	Sample 5	0.005747	HD4	0.0213652	CASSLAGGQETQYF	CRG-CASSLAQGSETQYF_size_6
	Sample 41	0.005619	HD4	0.0213652	CASSLGQGNTEAFF	CRG-CASSPPQGNTEAFF_size_9
	Sample 70	0.005607	HD4	0.0213652	CASSRDSSYEQYF	CRG-CASRRDSSYEQYF_size_14
	Sample 27	0.005605	HD4	0.0213652	CASSRQGNTEAFF	CRG-CASIVGSYNEQFF_size_238
	Sample 66	0.005495	HD4	0.0213652	CASSLAGGQETQYF	CRG-CASSLAQGSETQYF_size_6
	Sample 52	0.005349	HD4	0.0213652	CASSRDSSYEQYF	CRG-CASRRDSSYEQYF_size_14
	Sample 71	0.005036	HD4	0.0213652	CASSFSYEQYF	CRG-CASSFEETQYF_size_242
	Sample 71	0.005036	HD4	0.0213652	CASSLRNTEAFF	CRG-CASRAGETEAFF_size_237
	Sample 36	0.005028	HD4	0.0213652	CASSLGNTEAFF	CRG-CASRAGETEAFF_size_237
	Sample 69	0.004836	HD4	0.0213652	CASSLRNTEAFF	CRG-CASRAGETEAFF_size_237
	Sample 34	0.004701	HD4	0.0213652	CASSFGGTDTQYF	CRG-CASSLTSTDTQYF_size_43
	Sample 34	0.004701	HD4	0.0213652	CASSLAGGQETQYF	CRG-CASSLAQGSETQYF_size_6
	Sample 29	0.004484	HD4	0.0213652	CAISEGQGSYNEQFF	CRG-CASSLAGYAYNEQFF_size_42
	Sample 29	0.004484	HD4	0.0213652	CASSLAGGQETQYF	CRG-CASSLAQGSETQYF_size_6
	Sample 29	0.004484	HD4	0.0213652	CASSLRNTEAFF	CRG-CASRAGETEAFF_size_237
	Sample 29	0.004484	HD4	0.0213652	CASSLSGNTGELFF	CRG-CASSLAGNTGELFF_size_33
	Sample 29	0.004484	HD4	0.0213652	CASSLVGNTEAFF	CRG-CASIVGSYNEQFF_size_238
	Sample 16	0.004466	HD4	0.0213652	CASSLGASSYEQYF	CRG-CASSLVGGSYEQYF_size_61
	Sample 16	0.004466	HD4	0.0213652	CASSLGQGNTEAFF	CRG-CASSPPQGNTEAFF_size_9
	Sample 16	0.004466	HD4	0.0213652	CASSPGQGSYEQYF	CRG-CASSLVGGSYEQYF_size_61
	Sample 38	0.004365	HD4	0.0213652	CASSLGQGNTEAFF	CRG-CASSPPQGNTEAFF_size_9
	Sample 61	0.003817	HD4	0.0213652	CASSPGSYEQYF	CRG-CASRAGETEAFF_size_237
	Sample 41	0.003746	HD4	0.0213652	CASSRDSSYEQYF	CRG-CASRRDSSYEQYF_size_14
	Sample 27	0.003363	HD4	0.0213652	CASSLSGNTGELFF	CRG-CASSLAGNTGELFF_size_33
	Sample 27	0.003363	HD4	0.0213652	CASSPDRAYGYTF	CRG-CASSRDSNYGYTF_size_9
	Sample 71	0.003357	HD4	0.0213652	CASSLGQSSYNEQFF	CRG-CASSLAGYAYNEQFF_size_42
	Sample 71	0.003357	HD4	0.0213652	CASSPAYEQYF	CRG-CASSFEETQYF_size_242
	Sample 71	0.003357	HD4	0.0213652	CASSPGSYEQYF	CRG-CASRAGETEAFF_size_237
	Sample 6	0.003045	HD4	0.0213652	CASSLGGTDTQYF	CRG-CASSLTSTDTQYF_size_43
	Sample 6	0.003045	HD4	0.0213652	CASSLGQGNTEAFF	CRG-CASSPPQGNTEAFF_size_9
	Sample 6	0.003045	HD4	0.0213652	CASSPGQGSYEQYF	CRG-CASSLVGGSYEQYF_size_61
	Sample 22	0.002971	HD4	0.0213652	CASSFSYEQYF	CRG-CASSFEETQYF_size_242
	Sample 22	0.002971	HD4	0.0213652	CASSRQGNTEAFF	CRG-CASIVGSYNEQFF_size_238
	Sample 30	0.002729	HD4	0.0213652	CASSFGGTDTQYF	CRG-CASSLTSTDTQYF_size_43
	Sample 30	0.002729	HD4	0.0213652	CASSFGTGNQPQHF	CRG-CASRARGGNQPQHF_size_37
	Sample 38	0.002619	HD4	0.0213652	CASSLAGGQETQYF	CRG-CASSLAQGSETQYF_size_6
	Sample 38	0.002619	HD4	0.0213652	CASSPDRAYGYTF	CRG-CASSRDSNYGYTF_size_9
	Sample 38	0.002619	HD4	0.0213652	CASSPGQGSYEQYF	CRG-CASSLVGGSYEQYF_size_61
	Sample 38	0.002619	HD4	0.0213652	CASSWGGNTGELFF	CRG-CASSLAGNTGELFF_size_33
	Sample 37	0.002561	HD4	0.0213652	CASSPDSNTEAFF	CRG-CASIVGSYNEQFF_size_238
	Sample 37	0.002561	HD4	0.0213652	CASSPGQGSYEQYF	CRG-CASSLVGGSYEQYF_size_61
	Sample 70	0.002403	HD4	0.0213652	CASSPDSNTEAFF	CRG-CASIVGSYNEQFF_size_238
	Sample 70	0.002403	HD4	0.0213652	CASSPGSYEQYF	CRG-CASRAGETEAFF_size_237
	Sample 70	0.002403	HD4	0.0213652	CASSRQGNTEAFF	CRG-CASIVGSYNEQFF_size_238
	Sample 61	0.00229	HD4	0.0213652	CASSRGGNQPQHF	CRG-CASSIQGNQPQHF_size_26
	Sample 27	0.002242	HD4	0.0213652	CASSLGNTEAFF	CRG-CASRAGETEAFF_size_237
	Sample 27	0.002242	HD4	0.0213652	CASSLGQGNTEAFF	CRG-CASSPPQGNTEAFF_size_9
	Sample 73	0.002003	HD4	0.0213652	CASSFGGTDTQYF	CRG-CASSLTSTDTQYF_size_43
	Sample 73	0.002003	HD4	0.0213652	CASSFGTGNQPQHF	CRG-CASRARGGNQPQHF_size_37
	Sample 14	0.001535	HD4	0.0213652	CASSLGQGNTEAFF	CRG-CASSPPQGNTEAFF_size_9
	Sample 61	0.001527	HD4	0.0213652	CASSLAGGQETQYF	CRG-CASSLAQGSETQYF_size_6
	Sample 61	0.001527	HD4	0.0213652	CASSLRNTEAFF	CRG-CASRAGETEAFF_size_237
	Sample 67	0.00119	HD4	0.0213652	CASSPGQGSYEQYF	CRG-CASSLVGGSYEQYF_size_61
	Sample 14	0.001151	HD4	0.0213652	CASSPGQGSYEQYF	CRG-CASSLVGGSYEQYF_size_61
	Sample 14	0.001151	HD4	0.0213652	CASSRGGNQPQHF	CRG-CASSIQGNQPQHF_size_26
	Sample 65	0.006713	HD5	0.0210362	CASSLAGAYEQYF	CRG-CASIVGSYNEQFF_size_238
	Sample 47	0.005249	HD5	0.0210362	CASSLAGAYEQYF	CRG-CASIVGSYNEQFF_size_238
	Sample 16	0.004466	HD5	0.0210362	CASSLAGAYEQYF	CRG-CASIVGSYNEQFF_size_238
	Sample 37	0.003842	HD5	0.0210362	CASSLAGAYEQYF	CRG-CASIVGSYNEQFF_size_238
	Sample 64	0.003557	HD5	0.0210362	CASSLAGAYEQYF	CRG-CASIVGSYNEQFF_size_238
	Sample 71	0.003357	HD5	0.0210362	CASSLAGAYEQYF	CRG-CASIVGSYNEQFF_size_238
	Sample 33	0.042295	UPN17_pre	0.0208333	CASSLLANTGELFF	CRG-CASSLAGNTGELFF_size_33
	Sample 29	0.008969	UPN17_pre	0.0208333	CASSEQGTEAFF	CRG-CASRAGETEAFF_size_237
	Sample 17	0.007949	UPN17_pre	0.0208333	CASSIGTAYNEQFF	CRG-CASSIGTAYNEQFF_size_6
	Sample 54	0.007307	UPN17_pre	0.0208333	CASSADRNYGYTF	CRG-CASSRDSNYGYTF_size_9
	Sample 22	0.003961	UPN17_pre	0.0208333	CASSLLANTGELFF	CRG-CASSLAGNTGELFF_size_33
	Sample 64	0.002134	UPN17_pre	0.0208333	CASSQGLAGGNEQFF	CRG-CASSLGLAGYNEQFF_size_8
	Sample 61	0.001527	UPN17_pre	0.0208333	CASSADRNYGYTF	CRG-CASSRDSNYGYTF_size_9
	Sample 14	0.000768	UPN17_pre	0.0208333	CASSADRNYGYTF	CRG-CASSRDSNYGYTF_size_9
	Sample 14	0.003838	UPN4_pre	0.0199465	CASSRGLGEQYF	CRG-CASRAGETEAFF_size_237
	Sample 61	0.00229	UPN4_pre	0.0199465	CASSRGLGEQYF	CRG-CASRAGETEAFF_size_237
	Sample 67	0.001786	UPN4_pre	0.0199465	CASSRGLGEQYF	CRG-CASRAGETEAFF_size_237
	Sample 6	0.003045	UPN4_post	0.0198381	CASSQGGHEQYF	CRG-CASRAGETEAFF_size_237
	Sample 59	0.009121	UPN10_post	0.01973	CASSRTGGNQPQHF	CRG-CASRARGGNQPQHF_size_37
	Sample 36	0.005028	UPN10_post	0.01973	CASSRTGGNQPQHF	CRG-CASRARGGNQPQHF_size_37
	Sample 61	0.003054	UPN10_post	0.01973	CASSRTGGNQPQHF	CRG-CASRARGGNQPQHF_size_37
	Sample 67	0.001786	UPN10_post	0.01973	CASSRTGGNQPQHF	CRG-CASRARGGNQPQHF_size_37
	Sample 14	0.000768	UPN10_post	0.01973	CASSRTGGNQPQHF	CRG-CASRARGGNQPQHF_size_37
	Sample 29	0.004484	UPN10_post	0.0197258	CASSLTGTGELFF	CRG-CASIVGSYNEQFF_size_238
	Sample 16	0.004466	UPN10_post	0.0197258	CASSLQGGNSPLHF	CRG-CASRARGGNQPQHF_size_37
	Sample 16	0.004466	UPN10_post	0.0197258	CASSLTGTGELFF	CRG-CASIVGSYNEQFF_size_238
	Sample 71	0.003357	UPN10_post	0.0197258	CASSLTGTGELFF	CRG-CASIVGSYNEQFF_size_238
	Sample 6	0.003045	UPN10_post	0.0197258	CASSLQGGNSPLHF	CRG-CASRARGGNQPQHF_size_37
	Sample 67	0.00119	UPN10_post	0.0197258	CASSLQGGNSPLHF	CRG-CASRARGGNQPQHF_size_37
	Sample 38	0.003492	HD5	0.0195362	CASSEADTQYF	CRG-CASSFEETQYF_size_242
	Sample 20	0.029354	HD5	0.0195331	CASSLGQGAYEQYF	CRG-CASSLVGGSYEQYF_size_61
	Sample 45	0.024286	HD5	0.0195331	CASSLGQGAYEQYF	CRG-CASSLVGGSYEQYF_size_61
	Sample 42	0.016176	HD5	0.0195331	CASSLGQGAYEQYF	CRG-CASSLVGGSYEQYF_size_61
	Sample 54	0.007307	HD5	0.0195331	CASSLGQGAYEQYF	CRG-CASSLVGGSYEQYF_size_61
	Sample 29	0.006726	HD5	0.0195331	CASSLGQGAYEQYF	CRG-CASSLVGGSYEQYF_size_61
	Sample 36	0.005028	HD5	0.0195331	CASSLGQGAYEQYF	CRG-CASSLVGGSYEQYF_size_61
	Sample 34	0.004701	HD5	0.0195331	CASSLGQGAYEQYF	CRG-CASSLVGGSYEQYF_size_61
	Sample 16	0.004466	HD5	0.0195331	CASSLGQGAYEQYF	CRG-CASSLVGGSYEQYF_size_61
	Sample 71	0.003357	HD5	0.0195331	CASSLGQGAYEQYF	CRG-CASSLVGGSYEQYF_size_61
	Sample 24	0.003174	HD5	0.0195331	CASSLGQGAYEQYF	CRG-CASSLVGGSYEQYF_size_61
	Sample 73	0.003004	HD5	0.0195331	CASSLGQGAYEQYF	CRG-CASSLVGGSYEQYF_size_61
	Sample 22	0.002971	HD5	0.0195331	CASSLGQGAYEQYF	CRG-CASSLVGGSYEQYF_size_61
	Sample 38	0.002619	HD5	0.0195331	CASSLGQGAYEQYF	CRG-CASSLVGGSYEQYF_size_61
	Sample 57	0.015955	UPN18_post	0.01922	CASSLAGETQYF	CRG-CASSLDWETQYF_size_35
	Sample 28	0.007847	UPN18_post	0.01922	CASSLAGETQYF	CRG-CASSLDWETQYF_size_35
	Sample 29	0.004484	UPN18_post	0.01922	CASSLAGETQYF	CRG-CASSLDWETQYF_size_35
	Sample 71	0.003357	UPN18_post	0.01922	CASSLAGETQYF	CRG-CASSLDWETQYF_size_35
	Sample 6	0.003045	UPN18_post	0.01922	CASSLAGETQYF	CRG-CASSLDWETQYF_size_35
	Sample 27	0.002242	UPN18_post	0.01922	CASSLAGETQYF	CRG-CASSLDWETQYF_size_35
	Sample 59	0.015202	UPN18_pre	0.0192079	CASSLTSTDTQYF	CRG-CASSLTSTDTQYF_size_43
	Sample 28	0.007847	UPN18_pre	0.0192079	CASSRANYGYTF	CRG-CASSPDNYGYTF_size_18
	Sample 36	0.007542	UPN18_pre	0.0192079	CASSLTSTDTQYF	CRG-CASSLTSTDTQYF_size_43
	Sample 36	0.007542	UPN18_pre	0.0192079	CASSWDSSYEQYF	CRG-CASRRDSSYEQYF_size_14
	Sample 54	0.007307	UPN18_pre	0.0192079	CASSSGQAYEQYF	CRG-CASIVGSYNEQFF_size_238
	Sample 54	0.007307	UPN18_pre	0.0192079	CASSWDSSYEQYF	CRG-CASRRDSSYEQYF_size_14
	Sample 21	0.007113	UPN18_pre	0.0192079	CASSLGGFSNQPQHF	CRG-CASSLGGYSNQPQHF_size_7
	Sample 21	0.007113	UPN18_pre	0.0192079	CASSRANYGYTF	CRG-CASSPDNYGYTF_size_18
	Sample 21	0.007113	UPN18_pre	0.0192079	CASSWDSSYEQYF	CRG-CASRRDSSYEQYF_size_14
	Sample 43	0.004814	UPN18_pre	0.0192079	CASSLTSTDTQYF	CRG-CASSLTSTDTQYF_size_43
	Sample 5	0.00431	UPN18_pre	0.0192079	CASSWDSSYEQYF	CRG-CASRRDSSYEQYF_size_14
	Sample 22	0.003961	UPN18_pre	0.0192079	CASSWDSSYEQYF	CRG-CASRRDSSYEQYF_size_14
	Sample 61	0.00229	UPN18_pre	0.0192079	CASSSGQAYEQYF	CRG-CASIVGSYNEQFF_size_238
	Sample 61	0.001527	UPN18_pre	0.0192079	CASSWDSSYEQYF	CRG-CASRRDSSYEQYF_size_14
	Sample 61	0.048859	UPN18_pre	0.0192063	CASSQRETQYF	CRG-CASSFEETQYF_size_242
	Sample 15	0.012564	UPN18_pre	0.0192063	CASSLGTGNEQFF	CRG-CASIVGSYNEQFF_size_238
	Sample 12	0.006888	UPN18_pre	0.0192063	CASSQRETQYF	CRG-CASSFEETQYF_size_242
	Sample 24	0.004761	UPN18_pre	0.0192063	CASSLGTGNEQFF	CRG-CASIVGSYNEQFF_size_238
	Sample 27	0.003363	UPN18_pre	0.0192063	CASSQRETQYF	CRG-CASSFEETQYF_size_242
	Sample 14	0.001151	UPN18_pre	0.0192063	CASSQRETQYF	CRG-CASSFEETQYF_size_242
	Sample 13	0.040635	UPN19_pre	0.0190576	CASSIGENTEAFF	CRG-CASIVGSYNEQFF_size_238
	Sample 44	0.017976	UPN19_pre	0.0190576	CASSLGLSSYEQYF	CRG-CASSLVGGSYEQYF_size_61
	Sample 55	0.014903	UPN19_pre	0.0190576	CASSLQGSYNEQFF	CRG-CASSLAGNTGELFF_size_33
	Sample 24	0.012696	UPN19_pre	0.0190576	CASSLQGSYNEQFF	CRG-CASSLAGNTGELFF_size_33
	Sample 30	0.012278	UPN19_pre	0.0190576	CASSLQGSYNEQFF	CRG-CASSLAGNTGELFF_size_33
	Sample 71	0.010072	UPN19_pre	0.0190576	CASSLQGSYNEQFF	CRG-CASSLAGNTGELFF_size_33
	Sample 34	0.009401	UPN19_pre	0.0190576	CASSLQGSYNEQFF	CRG-CASSLAGNTGELFF_size_33
	Sample 52	0.009361	UPN19_pre	0.0190576	CASSLTDTQYF	CRG-CASSFEETQYF_size_242
	Sample 66	0.008242	UPN19_pre	0.0190576	CASSLTDTQYF	CRG-CASSFEETQYF_size_242
	Sample 47	0.007874	UPN19_pre	0.0190576	CASSLTDTQYF	CRG-CASSFEETQYF_size_242
	Sample 21	0.007113	UPN19_pre	0.0190576	CASSLGLSSYEQYF	CRG-CASSLVGGSYEQYF_size_61
	Sample 12	0.006888	UPN19_pre	0.0190576	CASSLQGSYNEQFF	CRG-CASSLAGNTGELFF_size_33
	Sample 65	0.006713	UPN19_pre	0.0190576	CASSLTDTQYF	CRG-CASSFEETQYF_size_242
	Sample 51	0.005937	UPN19_pre	0.0190576	CASSLGLSSYEQYF	CRG-CASSLVGGSYEQYF_size_61
	Sample 34	0.004701	UPN19_pre	0.0190576	CASSLTDTQYF	CRG-CASSFEETQYF_size_242
	Sample 27	0.003363	UPN19_pre	0.0190576	CASSLTDTQYF	CRG-CASSFEETQYF_size_242
	Sample 38	0.002619	UPN19_pre	0.0190576	CASSLTDTQYF	CRG-CASSFEETQYF_size_242
	Sample 70	0.002403	UPN19_pre	0.0190576	CASSLQGSYNEQFF	CRG-CASSLAGNTGELFF_size_33
	Sample 67	0.00119	UPN19_pre	0.0190576	CASSLQGSYNEQFF	CRG-CASSLAGNTGELFF_size_33
	Sample 55	0.014903	UPN19_pre	0.01904	CASSLGETQYF	CRG-CASSFEETQYF_size_242
	Sample 36	0.007542	UPN19_pre	0.01904	CASSLGETQYF	CRG-CASSFEETQYF_size_242
	Sample 54	0.007307	UPN19_pre	0.01904	CASSLGETQYF	CRG-CASSFEETQYF_size_242
	Sample 65	0.006713	UPN19_pre	0.01904	CASSLGETQYF	CRG-CASSFEETQYF_size_242
	Sample 29	0.004484	UPN19_pre	0.01904	CASSLGETQYF	CRG-CASSFEETQYF_size_242
	Sample 27	0.003363	UPN19_pre	0.01904	CASSLGETQYF	CRG-CASSFEETQYF_size_242
	Sample 22	0.002971	UPN19_pre	0.01904	CASSLGETQYF	CRG-CASSFEETQYF_size_242
	Sample 30	0.036835	HD3	0.0187	CASSPQGSYEQYF	CRG-CASSPGFSYEQYF_size_46
	Sample 58	0.022348	HD3	0.0187	CASSLGQGDGYTF	CRG-CASIVGSYNEQFF_size_238
	Sample 20	0.019569	HD3	0.0187	CASSLGPNTEAFF	CRG-CASIVGSYNEQFF_size_238
	Sample 31	0.016665	HD3	0.0187	CASSPQGSYEQYF	CRG-CASSPGFSYEQYF_size_46
	Sample 45	0.01619	HD3	0.0187	CASSVGGNYGYTF	CRG-CASSPGTNYGYTF_size_21
	Sample 55	0.014903	HD3	0.0187	CASSLTSGSYEQYF	CRG-CASSLVGGSYEQYF_size_61
	Sample 54	0.014615	HD3	0.0187	CASSVGGNYGYTF	CRG-CASSPGTNYGYTF_size_21
	Sample 18	0.012618	HD3	0.0187	CASSLGQGDGYTF	CRG-CASIVGSYNEQFF_size_238
	Sample 59	0.012162	HD3	0.0187	CASSLGQGDGYTF	CRG-CASIVGSYNEQFF_size_238
	Sample 17	0.011923	HD3	0.0187	CASRTGGTEAFF	CRG-CASRAGETEAFF_size_237
	Sample 54	0.010961	HD3	0.0187	CASSLTSGSYEQYF	CRG-CASSLVGGSYEQYF_size_61
	Sample 65	0.01007	HD3	0.0187	CASSLTSGSYEQYF	CRG-CASSLVGGSYEQYF_size_61
	Sample 55	0.007452	HD3	0.0187	CASSLYQETQYF	CRG-CASSLDWETQYF_size_35
	Sample 54	0.007307	HD3	0.0187	CASSLGGTEAFF	CRG-CASRAGETEAFF_size_237
	Sample 54	0.007307	HD3	0.0187	CASSLGQGDGYTF	CRG-CASIVGSYNEQFF_size_238
	Sample 21	0.007113	HD3	0.0187	CASSLTSGSYEQYF	CRG-CASSLVGGSYEQYF_size_61
	Sample 12	0.006888	HD3	0.0187	CASRTGGTEAFF	CRG-CASRAGETEAFF_size_237
	Sample 13	0.006773	HD3	0.0187	CASSPQGSYEQYF	CRG-CASSPGFSYEQYF_size_46
	Sample 65	0.006713	HD3	0.0187	CASSLGGTEAFF	CRG-CASRAGETEAFF_size_237
	Sample 65	0.006713	HD3	0.0187	CASSLYQETQYF	CRG-CASSLDWETQYF_size_35
	Sample 43	0.006418	HD3	0.0187	CASSLGPNTEAFF	CRG-CASIVGSYNEQFF_size_238
	Sample 43	0.006418	HD3	0.0187	CASSLYNEQFF	CRG-CASSFEETQYF_size_242
	Sample 24	0.006348	HD3	0.0187	CASSLTSGSYEQYF	CRG-CASSLVGGSYEQYF_size_61
	Sample 30	0.005457	HD3	0.0187	CASSLTSGSYEQYF	CRG-CASSLVGGSYEQYF_size_61
	Sample 43	0.004814	HD3	0.0187	CASSLTSGSYEQYF	CRG-CASSLVGGSYEQYF_size_61
	Sample 34	0.004701	HD3	0.0187	CASRTGGTEAFF	CRG-CASRAGETEAFF_size_237
	Sample 34	0.004701	HD3	0.0187	CASSLTSGSYEQYF	CRG-CASSLVGGSYEQYF_size_61
	Sample 23	0.00458	HD3	0.0187	CASSLGQGDGYTF	CRG-CASIVGSYNEQFF_size_238
	Sample 6	0.004568	HD3	0.0187	CASSLYNEQFF	CRG-CASSFEETQYF_size_242
	Sample 29	0.004484	HD3	0.0187	CASSLGGTEAFF	CRG-CASRAGETEAFF_size_237
	Sample 29	0.004484	HD3	0.0187	CASSLGQGDGYTF	CRG-CASIVGSYNEQFF_size_238
	Sample 29	0.004484	HD3	0.0187	CASSLTSGSYEQYF	CRG-CASSLVGGSYEQYF_size_61
	Sample 7	0.004125	HD3	0.0187	CASSLYTDTQYF	CRG-CASRAGETEAFF_size_237
	Sample 71	0.003357	HD3	0.0187	CASSLGQGDGYTF	CRG-CASIVGSYNEQFF_size_238
	Sample 71	0.003357	HD3	0.0187	CASSLTSGSYEQYF	CRG-CASSLVGGSYEQYF_size_61
	Sample 43	0.003209	HD3	0.0187	CASSPQGSYEQYF	CRG-CASSPGFSYEQYF_size_46
	Sample 22	0.002971	HD3	0.0187	CASSLGGTEAFF	CRG-CASRAGETEAFF_size_237
	Sample 38	0.002619	HD3	0.0187	CASSLGQGDGYTF	CRG-CASIVGSYNEQFF_size_238
	Sample 38	0.002619	HD3	0.0187	CASSLGVNTEAFF	CRG-CASIVGSYNEQFF_size_238
	Sample 27	0.002242	HD3	0.0187	CASSLGGTEAFF	CRG-CASRAGETEAFF_size_237
	Sample 64	0.002134	HD3	0.0187	CASSPQGSYEQYF	CRG-CASSPGFSYEQYF_size_46
	Sample 73	0.002003	HD3	0.0187	CASSLGPNTEAFF	CRG-CASIVGSYNEQFF_size_238
	Sample 61	0.001527	HD3	0.0187	CASSLGPNTEAFF	CRG-CASIVGSYNEQFF_size_238
	Sample 61	0.001527	HD3	0.0187	CASSPQGSYEQYF	CRG-CASSPGFSYEQYF_size_46
	Sample 67	0.00119	HD3	0.0187	CASSLGVNTEAFF	CRG-CASIVGSYNEQFF_size_238
	Sample 14	0.001151	HD3	0.0187	CASSLGQGDGYTF	CRG-CASIVGSYNEQFF_size_238
[truncated: 5,674 more rows]
