# Supplementary material for: Single-cell RNA sequencing coupled to TCR profiling of large granular lymphocyte leukemia T cells
Source: Nat Commun. 2022 Apr 11;13:1982. doi: 10.1038/s41467-022-29175-x (PMC9001664; doi:10.1038/s41467-022-29175-x)
Supplement: Supplementary file 5 — Supplementary Data 3 [file 41467_2022_29175_MOESM5_ESM.xlsx]

## Sheet: Combined
	Supplementary Data 3 A clone specific gene list.
	Rank	Gene	P value	Avg_log2FC	pct.1	pct.2	TCR cluster
	1	CTB-17P3.4	1.97249e-283	0.316689	0.143	0	CRG-CAISEGGEQETQYF_size_6
	2	WNT6	1.47656e-95	0.316142	0.143	0	CRG-CAISEGGEQETQYF_size_6
	3	CELF4	4.85368e-72	0.315868	0.143	0	CRG-CAISEGGEQETQYF_size_6
	4	AGAP14P	6.41327e-58	0.315595	0.143	0	CRG-CAISEGGEQETQYF_size_6
	5	RP4-530I15.9	6.41327e-58	0.315595	0.143	0	CRG-CAISEGGEQETQYF_size_6
	6	RP11-466F5.8	3.44717e-50	0.569006	0.286	0.002	CRG-CAISEGGEQETQYF_size_6
	7	KDM4D	9.18204e-42	0.315049	0.143	0.001	CRG-CAISEGGEQETQYF_size_6
	8	AC007879.5	6.79958e-25	0.313683	0.143	0.001	CRG-CAISEGGEQETQYF_size_6
	9	CAGE1	4.50728e-23	0.31341	0.143	0.001	CRG-CAISEGGEQETQYF_size_6
	10	ENKD1	3.72749e-20	0.312864	0.143	0.002	CRG-CAISEGGEQETQYF_size_6
	11	RP11-275I4.2	5.72818e-19	0.312591	0.143	0.002	CRG-CAISEGGEQETQYF_size_6
	12	ZNF19	6.3944e-18	0.312319	0.143	0.002	CRG-CAISEGGEQETQYF_size_6
	13	GINS3	5.51208e-17	0.311305	0.143	0.002	CRG-CAISEGGEQETQYF_size_6
	14	FHAD1	2.10909e-15	0.311501	0.143	0.002	CRG-CAISEGGEQETQYF_size_6
	15	AFMID	4.20586e-14	0.310956	0.143	0.002	CRG-CAISEGGEQETQYF_size_6
	16	ATP13A4	1.55709e-13	0.309943	0.143	0.002	CRG-CAISEGGEQETQYF_size_6
	17	LACC1	1.55709e-13	0.309943	0.143	0.002	CRG-CAISEGGEQETQYF_size_6
	18	ZNF175	1.54491e-12	0.309398	0.143	0.003	CRG-CAISEGGEQETQYF_size_6
	19	RP11-713M15.2	1.08841e-11	0.309594	0.143	0.003	CRG-CAISEGGEQETQYF_size_6
	20	CTD-2302E22.6	2.61125e-11	0.309322	0.143	0.003	CRG-CAISEGGEQETQYF_size_6
	21	SAMD4A	5.90138e-11	0.30905	0.143	0.003	CRG-CAISEGGEQETQYF_size_6
	22	RPGRIP1L	5.90138e-11	0.30905	0.143	0.003	CRG-CAISEGGEQETQYF_size_6
	23	RP11-301O19.1	2.57822e-10	0.308506	0.143	0.003	CRG-CAISEGGEQETQYF_size_6
	24	SRXN1	2.57822e-10	0.308506	0.143	0.003	CRG-CAISEGGEQETQYF_size_6
	25	USP3-AS1	2.59018e-10	0.307766	0.143	0.003	CRG-CAISEGGEQETQYF_size_6
	26	SCCPDH	6.91602e-10	0.720541	0.429	0.03	CRG-CAISEGGEQETQYF_size_6
	27	LRFN1	9.47925e-10	0.307223	0.143	0.004	CRG-CAISEGGEQETQYF_size_6
	28	RP11-488L18.10	1.11036e-09	0.541431	0.286	0.014	CRG-CAISEGGEQETQYF_size_6
	29	CTD-2506P8.6	1.71364e-09	0.306951	0.143	0.004	CRG-CAISEGGEQETQYF_size_6
	30	C3AR1	5.07997e-09	0.306408	0.143	0.004	CRG-CAISEGGEQETQYF_size_6
	31	CCDC167	1.26599e-08	0.8852	0.714	0.09	CRG-CAISEGGEQETQYF_size_6
	32	TMEM244	1.33996e-08	0.306603	0.143	0.004	CRG-CAISEGGEQETQYF_size_6
	33	NDC80	1.48956e-08	0.51565	0.286	0.016	CRG-CAISEGGEQETQYF_size_6
	34	IQCH-AS1	3.22334e-08	0.30606	0.143	0.004	CRG-CAISEGGEQETQYF_size_6
	35	USP31	3.23494e-08	0.305322	0.143	0.004	CRG-CAISEGGEQETQYF_size_6
	36	CTD-2630F21.1	7.16465e-08	0.304779	0.143	0.005	CRG-CAISEGGEQETQYF_size_6
	37	ALOX5	7.28824e-08	0.301096	0.143	0.005	CRG-CAISEGGEQETQYF_size_6
	38	PRRT1	1.47767e-07	0.304236	0.143	0.005	CRG-CAISEGGEQETQYF_size_6
	39	WDR3	1.93228e-07	0.526662	0.286	0.019	CRG-CAISEGGEQETQYF_size_6
	40	EPS8L1	2.07228e-07	0.303965	0.143	0.005	CRG-CAISEGGEQETQYF_size_6
	41	FAM26F	2.64845e-07	0.480507	0.286	0.019	CRG-CAISEGGEQETQYF_size_6
	42	CCR10	2.91859e-07	0.255491	0.143	0.005	CRG-CAISEGGEQETQYF_size_6
	43	CARD19	3.04087e-07	0.727953	0.571	0.071	CRG-CAISEGGEQETQYF_size_6
	44	MGLL	3.91795e-07	0.302686	0.143	0.005	CRG-CAISEGGEQETQYF_size_6
	45	C19orf54	5.24329e-07	0.303889	0.143	0.005	CRG-CAISEGGEQETQYF_size_6
	46	FSD1L	5.25903e-07	0.303152	0.143	0.005	CRG-CAISEGGEQETQYF_size_6
	47	RMI1	6.97625e-07	0.303618	0.143	0.005	CRG-CAISEGGEQETQYF_size_6
	48	RP5-1159O4.1	6.99676e-07	0.302881	0.143	0.005	CRG-CAISEGGEQETQYF_size_6
	49	CYB561D1	1.09169e-06	0.519178	0.286	0.021	CRG-CAISEGGEQETQYF_size_6
	50	TRAV8-2	1.14313e-06	0.862029	0.429	0.045	CRG-CAISEGGEQETQYF_size_6
	1	TRGV10	1.90947e-12	0.38243	0.342	0.062	CRG-CAISESGSSYEQYF_size_9
	2	POTEE	2.07141e-11	0.262335	0.132	0.012	CRG-CAISESGSSYEQYF_size_9
	3	KIF1B	1.38852e-09	0.483967	0.211	0.033	CRG-CAISESGSSYEQYF_size_9
	4	B3GNT2	6.46963e-09	0.51265	0.316	0.071	CRG-CAISESGSSYEQYF_size_9
	5	SOCS1	6.80552e-09	1.2602	0.342	0.086	CRG-CAISESGSSYEQYF_size_9
	6	TMEM191B	1.27997e-07	0.388174	0.132	0.018	CRG-CAISESGSSYEQYF_size_9
	7	DNAJC13	2.22962e-07	0.436092	0.184	0.033	CRG-CAISESGSSYEQYF_size_9
	8	GPX7	6.81441e-07	0.718749	0.158	0.027	CRG-CAISESGSSYEQYF_size_9
	9	NBEAL1	7.9274e-07	4.96644	0.868	0.738	CRG-CAISESGSSYEQYF_size_9
	10	RP11-596C23.2	8.36729e-07	0.314085	0.211	0.044	CRG-CAISESGSSYEQYF_size_9
	11	RPS10	6.24606e-06	1.84963	0.737	0.478	CRG-CAISESGSSYEQYF_size_9
	12	UTY	7.37383e-06	0.492398	0.211	0.051	CRG-CAISESGSSYEQYF_size_9
	13	CHURC1	1.02213e-05	0.737994	0.447	0.176	CRG-CAISESGSSYEQYF_size_9
	14	N4BP2	1.12671e-05	0.312417	0.237	0.062	CRG-CAISESGSSYEQYF_size_9
	15	ZNF90	1.22245e-05	0.499951	0.316	0.101	CRG-CAISESGSSYEQYF_size_9
	16	SCML4	1.63448e-05	0.478586	0.395	0.146	CRG-CAISESGSSYEQYF_size_9
	17	MVB12B	2.36331e-05	0.291365	0.211	0.054	CRG-CAISESGSSYEQYF_size_9
	18	ITGA5	2.4032e-05	0.397022	0.184	0.044	CRG-CAISESGSSYEQYF_size_9
	19	TMEM63A	2.4247e-05	0.306521	0.237	0.065	CRG-CAISESGSSYEQYF_size_9
	20	EIF2S3L	3.59117e-05	0.34051	0.105	0.017	CRG-CAISESGSSYEQYF_size_9
	21	HIST1H2BF	4.61077e-05	0.492027	0.105	0.018	CRG-CAISESGSSYEQYF_size_9
	22	MAPK8IP3	4.7867e-05	0.315536	0.263	0.081	CRG-CAISESGSSYEQYF_size_9
	23	APEX1	5.79824e-05	0.826522	0.368	0.145	CRG-CAISESGSSYEQYF_size_9
	24	CTSF	6.55229e-05	0.334044	0.105	0.018	CRG-CAISESGSSYEQYF_size_9
	25	RP11-108M9.6	6.95374e-05	0.354368	0.132	0.027	CRG-CAISESGSSYEQYF_size_9
	26	CD2	7.65385e-05	0.694333	0.579	0.297	CRG-CAISESGSSYEQYF_size_9
	27	BBS9	7.87795e-05	0.362605	0.132	0.027	CRG-CAISESGSSYEQYF_size_9
	28	YBEY	9.30356e-05	0.400429	0.184	0.048	CRG-CAISESGSSYEQYF_size_9
	29	KLRK1	0.000105454	0.269505	0.211	0.06	CRG-CAISESGSSYEQYF_size_9
	30	ERCC6L2	0.000119609	0.275484	0.211	0.06	CRG-CAISESGSSYEQYF_size_9
	31	LYAR	0.000122091	3.63907	0.605	0.327	CRG-CAISESGSSYEQYF_size_9
	32	NDUFA3	0.000125397	0.996381	0.5	0.262	CRG-CAISESGSSYEQYF_size_9
	33	CPNE3	0.000126384	0.739813	0.316	0.122	CRG-CAISESGSSYEQYF_size_9
	34	CD226	0.000130074	0.271267	0.237	0.073	CRG-CAISESGSSYEQYF_size_9
	35	KAT2A	0.000160493	0.333215	0.105	0.02	CRG-CAISESGSSYEQYF_size_9
	36	CKLF	0.000315273	0.48836	0.263	0.094	CRG-CAISESGSSYEQYF_size_9
	37	TMEM204	0.00034313	0.486238	0.158	0.042	CRG-CAISESGSSYEQYF_size_9
	38	HNRNPA1L2	0.000400236	0.536183	0.237	0.083	CRG-CAISESGSSYEQYF_size_9
	39	ADTRP	0.000490802	1.32716	0.105	0.022	CRG-CAISESGSSYEQYF_size_9
	40	CYHR1	0.000502953	0.775656	0.158	0.044	CRG-CAISESGSSYEQYF_size_9
	41	CRYZL1	0.000504915	0.381515	0.184	0.055	CRG-CAISESGSSYEQYF_size_9
	42	MRPL52	0.000522751	0.271112	0.316	0.127	CRG-CAISESGSSYEQYF_size_9
	43	ALKBH5	0.000534651	0.250552	0.184	0.055	CRG-CAISESGSSYEQYF_size_9
	44	THAP2	0.000596674	0.360357	0.158	0.044	CRG-CAISESGSSYEQYF_size_9
	45	TMEM147	0.000619677	0.403206	0.263	0.098	CRG-CAISESGSSYEQYF_size_9
	46	OXNAD1	0.000638311	0.359762	0.395	0.184	CRG-CAISESGSSYEQYF_size_9
	47	QTRTD1	0.000715825	0.325543	0.105	0.023	CRG-CAISESGSSYEQYF_size_9
	48	FAM13A	0.000810673	1.11323	0.132	0.034	CRG-CAISESGSSYEQYF_size_9
	49	RP11-386I14.4	0.000880517	0.278415	0.158	0.045	CRG-CAISESGSSYEQYF_size_9
	50	RBFA	0.0010588	0.337168	0.132	0.035	CRG-CAISESGSSYEQYF_size_9
	1	RP11-137H2.4	9.07443e-32	0.469925	0.231	0.005	CRG-CASAPGLAGGEQFF_size_6
	2	NPM2	5.64225e-30	0.333205	0.154	0.002	CRG-CASAPGLAGGEQFF_size_6
	3	RP11-258C19.7	2.57782e-25	0.332115	0.154	0.003	CRG-CASAPGLAGGEQFF_size_6
	4	CCNF	2.61136e-18	0.329392	0.154	0.004	CRG-CASAPGLAGGEQFF_size_6
	5	RP11-342D11.3	3.02818e-18	0.565519	0.308	0.014	CRG-CASAPGLAGGEQFF_size_6
	6	RP11-119D9.1	1.04062e-14	0.32547	0.154	0.005	CRG-CASAPGLAGGEQFF_size_6
	7	TP73-AS1	3.2424e-14	0.452612	0.231	0.011	CRG-CASAPGLAGGEQFF_size_6
	8	TRBV9	3.6629e-14	3.83831	0.308	0.019	CRG-CASAPGLAGGEQFF_size_6
	9	OSER1-AS1	1.14699e-12	0.555216	0.308	0.021	CRG-CASAPGLAGGEQFF_size_6
	10	DAGLB	3.27606e-12	0.45097	0.231	0.013	CRG-CASAPGLAGGEQFF_size_6
	11	CACNB3	4.05689e-12	0.324233	0.154	0.006	CRG-CASAPGLAGGEQFF_size_6
	12	C2CD2L	1.90798e-11	0.447374	0.231	0.013	CRG-CASAPGLAGGEQFF_size_6
	13	TRBV5-1	2.10067e-11	1.10482	0.462	0.055	CRG-CASAPGLAGGEQFF_size_6
	14	RP11-347C12.1	3.79379e-11	0.322878	0.154	0.006	CRG-CASAPGLAGGEQFF_size_6
	15	A1BG-AS1	3.79379e-11	0.322878	0.154	0.006	CRG-CASAPGLAGGEQFF_size_6
	16	TMEM102	4.20068e-11	0.447032	0.231	0.014	CRG-CASAPGLAGGEQFF_size_6
	17	C17orf51	8.4224e-11	0.321601	0.154	0.007	CRG-CASAPGLAGGEQFF_size_6
	18	ARHGAP19	1.2342e-10	0.320595	0.154	0.007	CRG-CASAPGLAGGEQFF_size_6
	19	SLC48A1	1.52786e-10	0.681896	0.154	0.007	CRG-CASAPGLAGGEQFF_size_6
	20	ZNF441	9.37517e-10	0.319708	0.154	0.007	CRG-CASAPGLAGGEQFF_size_6
	21	ACP6	2.28022e-09	0.318898	0.154	0.008	CRG-CASAPGLAGGEQFF_size_6
	22	MDS2	2.43788e-09	0.436756	0.231	0.017	CRG-CASAPGLAGGEQFF_size_6
	23	ARL13B	1.24402e-08	0.763801	0.231	0.018	CRG-CASAPGLAGGEQFF_size_6
	24	AC091729.9	2.77731e-08	0.314735	0.154	0.009	CRG-CASAPGLAGGEQFF_size_6
	25	BEX4	2.8719e-08	0.641996	0.462	0.068	CRG-CASAPGLAGGEQFF_size_6
	26	RAB30-AS1	1.8115e-07	0.424953	0.231	0.021	CRG-CASAPGLAGGEQFF_size_6
	27	CITED4	2.44112e-07	0.798368	0.308	0.037	CRG-CASAPGLAGGEQFF_size_6
	28	PLPP1	2.7623e-07	0.422923	0.231	0.022	CRG-CASAPGLAGGEQFF_size_6
	29	TRAV12-1	2.81779e-07	2.03548	0.231	0.022	CRG-CASAPGLAGGEQFF_size_6
	30	MXI1	7.51374e-07	0.55712	0.385	0.059	CRG-CASAPGLAGGEQFF_size_6
	31	FAM65B	7.84901e-07	0.265286	0.923	0.313	CRG-CASAPGLAGGEQFF_size_6
	32	SUSD4	1.07533e-06	0.30982	0.154	0.011	CRG-CASAPGLAGGEQFF_size_6
	33	SCARB2	1.13272e-06	0.421302	0.231	0.024	CRG-CASAPGLAGGEQFF_size_6
	34	PYCR2	1.2163e-06	0.745569	0.231	0.024	CRG-CASAPGLAGGEQFF_size_6
	35	PINX1	1.60764e-06	0.309745	0.154	0.011	CRG-CASAPGLAGGEQFF_size_6
	36	ZNF180	1.60764e-06	0.309745	0.154	0.011	CRG-CASAPGLAGGEQFF_size_6
	37	PBXIP1	1.78085e-06	0.267861	0.692	0.17	CRG-CASAPGLAGGEQFF_size_6
	38	INTS6-AS1	1.82085e-06	0.414686	0.231	0.025	CRG-CASAPGLAGGEQFF_size_6
	39	TMEM167A	2.12082e-06	0.856516	0.462	0.089	CRG-CASAPGLAGGEQFF_size_6
	40	TMEM251	2.37096e-06	0.307482	0.154	0.012	CRG-CASAPGLAGGEQFF_size_6
	41	AC004951.6	2.67386e-06	0.307943	0.154	0.012	CRG-CASAPGLAGGEQFF_size_6
	42	MANBAL	3.01724e-06	0.307675	0.154	0.012	CRG-CASAPGLAGGEQFF_size_6
	43	RP1-313I6.12	3.22468e-06	0.404249	0.231	0.026	CRG-CASAPGLAGGEQFF_size_6
	44	PLP2	3.70767e-06	0.666917	0.692	0.196	CRG-CASAPGLAGGEQFF_size_6
	45	GTPBP6	4.72472e-06	0.831825	0.385	0.068	CRG-CASAPGLAGGEQFF_size_6
	46	UCK1	5.24276e-06	0.414754	0.231	0.027	CRG-CASAPGLAGGEQFF_size_6
	47	SLC40A1	5.25666e-06	1.50703	0.231	0.027	CRG-CASAPGLAGGEQFF_size_6
	48	DDX1	5.38871e-06	0.489334	0.308	0.045	CRG-CASAPGLAGGEQFF_size_6
	49	CAPG	6.8473e-06	0.44857	0.308	0.045	CRG-CASAPGLAGGEQFF_size_6
	50	SLC35D2	7.37733e-06	0.305533	0.154	0.013	CRG-CASAPGLAGGEQFF_size_6
	1	OR52N2	3.03705e-248	0.280701	0.125	0	CRG-CASGPNTIYF_size_6
	2	RP11-388P9.2	3.03705e-248	0.280701	0.125	0	CRG-CASGPNTIYF_size_6
	3	RP6-114E22.1	3.03705e-248	0.280701	0.125	0	CRG-CASGPNTIYF_size_6
	4	FAM163A	6.06026e-125	0.280428	0.125	0	CRG-CASGPNTIYF_size_6
	5	RP11-567I13.1	6.06026e-125	0.280428	0.125	0	CRG-CASGPNTIYF_size_6
	6	TMEM255B	6.06026e-125	0.280428	0.125	0	CRG-CASGPNTIYF_size_6
	7	ZNF334	6.06026e-125	0.280428	0.125	0	CRG-CASGPNTIYF_size_6
	8	RP11-346D14.1	8.32273e-84	0.280154	0.125	0	CRG-CASGPNTIYF_size_6
	9	RP11-927P21.1	8.32273e-84	0.280154	0.125	0	CRG-CASGPNTIYF_size_6
	10	RP11-473I1.5	7.42632e-51	0.279607	0.125	0	CRG-CASGPNTIYF_size_6
	11	LINC01315	7.61457e-51	0.278864	0.125	0	CRG-CASGPNTIYF_size_6
	12	BEND4	1.31879e-42	0.279334	0.125	0.001	CRG-CASGPNTIYF_size_6
	13	RP11-1029J19.5	1.31879e-42	0.279334	0.125	0.001	CRG-CASGPNTIYF_size_6
	14	DNAJC28	1.31879e-42	0.279334	0.125	0.001	CRG-CASGPNTIYF_size_6
	15	LINC01176	1.04173e-36	0.279061	0.125	0.001	CRG-CASGPNTIYF_size_6
	16	NPR2	1.04173e-36	0.279061	0.125	0.001	CRG-CASGPNTIYF_size_6
	17	STRC	1.04173e-36	0.279061	0.125	0.001	CRG-CASGPNTIYF_size_6
	18	OSGIN1	1.04173e-36	0.279061	0.125	0.001	CRG-CASGPNTIYF_size_6
	19	FSIP2	2.78477e-32	0.278787	0.125	0.001	CRG-CASGPNTIYF_size_6
	20	RP11-445F6.2	7.78083e-29	0.278514	0.125	0.001	CRG-CASGPNTIYF_size_6
	21	IL2	1.02427e-27	0.499083	0.25	0.004	CRG-CASGPNTIYF_size_6
	22	SLC44A5	4.47096e-26	0.278241	0.125	0.001	CRG-CASGPNTIYF_size_6
	23	RP1-265C24.8	4.47096e-26	0.278241	0.125	0.001	CRG-CASGPNTIYF_size_6
	24	RP1-193H18.2	4.47096e-26	0.278241	0.125	0.001	CRG-CASGPNTIYF_size_6
	25	TRIP10	4.47096e-26	0.278241	0.125	0.001	CRG-CASGPNTIYF_size_6
	26	ZNF221	4.47096e-26	0.278241	0.125	0.001	CRG-CASGPNTIYF_size_6
	27	FGF9	5.4985e-24	0.50367	0.25	0.005	CRG-CASGPNTIYF_size_6
	28	ARL11	8.12866e-24	0.277968	0.125	0.001	CRG-CASGPNTIYF_size_6
	29	ZDHHC23	6.23239e-22	0.277695	0.125	0.001	CRG-CASGPNTIYF_size_6
	30	IL13	6.23239e-22	0.277695	0.125	0.001	CRG-CASGPNTIYF_size_6
	31	CSF1R	6.3639e-22	0.276211	0.125	0.001	CRG-CASGPNTIYF_size_6
	32	RP11-48B3.4	2.45876e-20	0.277422	0.125	0.001	CRG-CASGPNTIYF_size_6
	33	GPSM1	2.45876e-20	0.277422	0.125	0.001	CRG-CASGPNTIYF_size_6
	34	SERPINE2	8.93809e-18	0.276135	0.125	0.002	CRG-CASGPNTIYF_size_6
	35	UBTD2	9.72113e-17	0.276603	0.125	0.002	CRG-CASGPNTIYF_size_6
	36	GIT1	1.22213e-16	0.678613	0.375	0.015	CRG-CASGPNTIYF_size_6
	37	TRAV1-2	4.12574e-15	1.96842	0.375	0.017	CRG-CASGPNTIYF_size_6
	38	FAM92A1	5.28916e-15	0.276058	0.125	0.002	CRG-CASGPNTIYF_size_6
	39	UBTD1	5.28916e-15	0.276058	0.125	0.002	CRG-CASGPNTIYF_size_6
	40	TIMD4	5.32614e-15	0.275317	0.125	0.002	CRG-CASGPNTIYF_size_6
	41	CCR8	1.30101e-13	0.275512	0.125	0.002	CRG-CASGPNTIYF_size_6
	42	NKIRAS1	2.92743e-13	0.494398	0.25	0.009	CRG-CASGPNTIYF_size_6
	43	UNC5CL	5.14213e-13	0.27524	0.125	0.002	CRG-CASGPNTIYF_size_6
	44	LL0XNC01-116E7.2	5.14213e-13	0.27524	0.125	0.002	CRG-CASGPNTIYF_size_6
	45	TGIF2-C20orf24	5.14213e-13	0.27524	0.125	0.002	CRG-CASGPNTIYF_size_6
	46	ATG9B	1.17106e-12	0.489869	0.25	0.009	CRG-CASGPNTIYF_size_6
	47	CTC-248O19.1	1.79558e-12	0.274967	0.125	0.002	CRG-CASGPNTIYF_size_6
	48	ABCG1	2.7479e-12	0.789892	0.5	0.036	CRG-CASGPNTIYF_size_6
	49	RP11-80H18.3	4.04176e-12	0.492243	0.25	0.009	CRG-CASGPNTIYF_size_6
	50	RP11-466F5.8	5.6911e-12	0.273214	0.125	0.002	CRG-CASGPNTIYF_size_6
	1	TRAV29DV5	0	2.30067	0.336	0.03	CRG-CASIVGSYNEQFF_size_238
	2	CD52	2.99491e-260	6.15951	0.962	0.563	CRG-CASIVGSYNEQFF_size_238
	3	GNLY	1.13987e-236	9.30606	0.51	0.173	CRG-CASIVGSYNEQFF_size_238
	4	TRBV21-1	1.65719e-217	0.456949	0.188	0.012	CRG-CASIVGSYNEQFF_size_238
	5	SH3BGRL3	1.18764e-117	23.3566	0.95	0.879	CRG-CASIVGSYNEQFF_size_238
	6	TMSB4X	7.61298e-114	59.5535	0.997	0.996	CRG-CASIVGSYNEQFF_size_238
	7	TRGV8	3.81613e-104	2.42528	0.112	0.012	CRG-CASIVGSYNEQFF_size_238
	8	HSPA8	1.39421e-97	5.21036	0.828	0.64	CRG-CASIVGSYNEQFF_size_238
	9	P2RY8	1.53018e-85	1.47773	0.465	0.25	CRG-CASIVGSYNEQFF_size_238
	10	KLF2	8.12382e-75	2.99866	0.829	0.674	CRG-CASIVGSYNEQFF_size_238
	11	CD40LG	4.6816e-68	0.74585	0.224	0.084	CRG-CASIVGSYNEQFF_size_238
	12	TRGV3	1.05441e-66	0.822134	0.212	0.079	CRG-CASIVGSYNEQFF_size_238
	13	MYBL1	1.33601e-66	0.692818	0.244	0.098	CRG-CASIVGSYNEQFF_size_238
	14	FAM65B	2.73451e-66	0.566143	0.474	0.269	CRG-CASIVGSYNEQFF_size_238
	15	CD5	3.71236e-66	0.523559	0.318	0.148	CRG-CASIVGSYNEQFF_size_238
	16	KLF3	4.79367e-63	0.473744	0.445	0.26	CRG-CASIVGSYNEQFF_size_238
	17	ITGB1	5.69304e-63	3.25815	0.451	0.262	CRG-CASIVGSYNEQFF_size_238
	18	LGALS3BP	3.37617e-62	0.260882	0.131	0.034	CRG-CASIVGSYNEQFF_size_238
	19	CLEC2D	1.74476e-59	0.500195	0.428	0.252	CRG-CASIVGSYNEQFF_size_238
	20	SELPLG	4.302e-59	0.461025	0.318	0.158	CRG-CASIVGSYNEQFF_size_238
	21	ZNF683	5.0152e-59	3.74311	0.126	0.033	CRG-CASIVGSYNEQFF_size_238
	22	ANXA1	3.63758e-55	8.94036	0.623	0.441	CRG-CASIVGSYNEQFF_size_238
	23	PLAC8	5.82736e-55	0.917319	0.293	0.145	CRG-CASIVGSYNEQFF_size_238
	24	AC092580.4	9.39725e-55	0.598664	0.197	0.077	CRG-CASIVGSYNEQFF_size_238
	25	S100A4	1.44406e-53	29.2569	0.912	0.866	CRG-CASIVGSYNEQFF_size_238
	26	MAF	3.05785e-53	0.362597	0.151	0.05	CRG-CASIVGSYNEQFF_size_238
	27	HSPE1	5.61586e-52	3.33427	0.513	0.353	CRG-CASIVGSYNEQFF_size_238
	28	HNRNPLL	4.66753e-51	0.421498	0.238	0.108	CRG-CASIVGSYNEQFF_size_238
	29	TC2N	7.11914e-51	0.324043	0.378	0.212	CRG-CASIVGSYNEQFF_size_238
	30	HSPB1	2.51084e-49	1.57594	0.371	0.215	CRG-CASIVGSYNEQFF_size_238
	31	SAMHD1	9.20174e-48	0.474128	0.369	0.211	CRG-CASIVGSYNEQFF_size_238
	32	ITGAM	3.43118e-47	0.304808	0.114	0.034	CRG-CASIVGSYNEQFF_size_238
	33	RPS28	3.20268e-45	8.39921	0.993	0.992	CRG-CASIVGSYNEQFF_size_238
	34	SPON2	1.15217e-44	0.664776	0.174	0.071	CRG-CASIVGSYNEQFF_size_238
	35	RPS24	1.67437e-44	2.68278	0.993	0.975	CRG-CASIVGSYNEQFF_size_238
	36	PDE4B	3.34503e-44	0.572581	0.314	0.171	CRG-CASIVGSYNEQFF_size_238
	37	TRG-AS1	1.66902e-42	0.616767	0.27	0.143	CRG-CASIVGSYNEQFF_size_238
	38	ANXA6	1.73757e-42	0.367041	0.433	0.28	CRG-CASIVGSYNEQFF_size_238
	39	HOXB2	9.51782e-41	2.30238	0.123	0.042	CRG-CASIVGSYNEQFF_size_238
	40	FTL	1.18494e-40	161.975	0.933	0.959	CRG-CASIVGSYNEQFF_size_238
	41	TSC22D3	1.38229e-40	9.22808	0.908	0.801	CRG-CASIVGSYNEQFF_size_238
	42	CD4	7.44009e-40	0.309093	0.156	0.063	CRG-CASIVGSYNEQFF_size_238
	43	RPS23	1.33686e-39	11.9183	0.994	0.99	CRG-CASIVGSYNEQFF_size_238
	44	CX3CR1	1.31829e-37	0.346595	0.115	0.04	CRG-CASIVGSYNEQFF_size_238
	45	HSPA6	3.67086e-37	84.0792	0.137	0.055	CRG-CASIVGSYNEQFF_size_238
	46	FCRL6	2.14963e-35	0.31961	0.191	0.092	CRG-CASIVGSYNEQFF_size_238
	47	S1PR1	9.86415e-35	0.300269	0.24	0.128	CRG-CASIVGSYNEQFF_size_238
	48	ZFP36L2	1.03926e-34	3.33038	0.917	0.824	CRG-CASIVGSYNEQFF_size_238
	49	S100A11	3.46831e-34	17.6229	0.398	0.259	CRG-CASIVGSYNEQFF_size_238
	50	TRAT1	2.02829e-33	0.348856	0.257	0.142	CRG-CASIVGSYNEQFF_size_238
	1	TRBV5-6	2.3982e-172	1.18035	0.187	0.014	CRG-CASRAGETEAFF_size_237
	2	TRDC	5.35502e-62	1.76276	0.142	0.028	CRG-CASRAGETEAFF_size_237
	3	TRAV38-2DV8	2.20648e-41	8.40017	0.025	0.223	CRG-CASRAGETEAFF_size_237
	4	RPL18A	3.86068e-40	23.6509	1	0.989	CRG-CASRAGETEAFF_size_237
	5	RPL30	4.01358e-37	53.6115	0.999	0.996	CRG-CASRAGETEAFF_size_237
	6	RPL19	7.53203e-34	6.15692	0.998	0.992	CRG-CASRAGETEAFF_size_237
	7	CD7	1.27534e-33	3.3642	0.511	0.306	CRG-CASRAGETEAFF_size_237
	8	RPL11	3.31179e-32	37.8699	0.999	0.994	CRG-CASRAGETEAFF_size_237
	9	RPL34	5.02455e-32	19.1412	0.999	0.994	CRG-CASRAGETEAFF_size_237
	10	RPS27A	1.59583e-30	2.81948	1	0.995	CRG-CASRAGETEAFF_size_237
	11	RPS14	3.38404e-30	3.02652	0.999	0.993	CRG-CASRAGETEAFF_size_237
	12	RPL18	1.09881e-28	23.4596	0.995	0.982	CRG-CASRAGETEAFF_size_237
	13	RPS18	4.4301e-27	0.787198	0.996	0.993	CRG-CASRAGETEAFF_size_237
	14	DDX3Y	1.2015e-26	0.254484	0.13	0.044	CRG-CASRAGETEAFF_size_237
	15	RPL29	2.97807e-26	13.1072	0.995	0.984	CRG-CASRAGETEAFF_size_237
	16	RPL8	5.63947e-26	10.396	0.981	0.972	CRG-CASRAGETEAFF_size_237
	17	FAU	7.30404e-24	9.01262	0.993	0.986	CRG-CASRAGETEAFF_size_237
	18	RPS25	9.45846e-24	6.766	0.989	0.983	CRG-CASRAGETEAFF_size_237
	19	RPS24	2.00575e-23	1.57479	0.989	0.978	CRG-CASRAGETEAFF_size_237
	20	RPS7	2.96865e-23	1.81761	0.993	0.985	CRG-CASRAGETEAFF_size_237
	21	CD27	8.02303e-23	1.62543	0.269	0.142	CRG-CASRAGETEAFF_size_237
	22	RPS19	1.62234e-22	6.15549	1	0.995	CRG-CASRAGETEAFF_size_237
	23	CD2	2.06609e-21	0.342285	0.442	0.284	CRG-CASRAGETEAFF_size_237
	24	CAMK4	1.88979e-20	0.285646	0.353	0.213	CRG-CASRAGETEAFF_size_237
	25	YPEL3	6.66509e-20	0.388456	0.335	0.204	CRG-CASRAGETEAFF_size_237
	26	MT-CYB	5.95462e-18	18.8342	0.995	0.994	CRG-CASRAGETEAFF_size_237
	27	FXYD5	3.50857e-17	0.49714	0.812	0.716	CRG-CASRAGETEAFF_size_237
	28	RPL6	1.74164e-16	8.18918	0.978	0.965	CRG-CASRAGETEAFF_size_237
	29	TCF7	3.80991e-16	0.528663	0.347	0.223	CRG-CASRAGETEAFF_size_237
	30	MZT2B	1.23438e-15	0.455516	0.519	0.387	CRG-CASRAGETEAFF_size_237
	31	CST7	1.57386e-15	5.09012	0.562	0.694	CRG-CASRAGETEAFF_size_237
	32	COMMD6	8.50352e-15	2.20523	0.756	0.661	CRG-CASRAGETEAFF_size_237
	33	FGFBP2	2.04318e-14	0.576233	0.294	0.464	CRG-CASRAGETEAFF_size_237
	34	PFDN5	2.72533e-14	3.34957	0.921	0.867	CRG-CASRAGETEAFF_size_237
	35	UTY	3.03639e-14	0.271199	0.106	0.046	CRG-CASRAGETEAFF_size_237
	36	ABRACL	3.49113e-14	1.77635	0.348	0.234	CRG-CASRAGETEAFF_size_237
	37	SELL	4.34557e-14	0.592436	0.343	0.229	CRG-CASRAGETEAFF_size_237
	38	FOXP1	1.5056e-13	0.938674	0.391	0.27	CRG-CASRAGETEAFF_size_237
	39	STT3B	3.99889e-13	0.413622	0.287	0.189	CRG-CASRAGETEAFF_size_237
	40	LEF1	4.7931e-13	0.34331	0.288	0.186	CRG-CASRAGETEAFF_size_237
	41	ATP6V1G1	9.20053e-13	0.71634	0.638	0.523	CRG-CASRAGETEAFF_size_237
	42	PRMT2	1.73186e-12	0.280893	0.402	0.294	CRG-CASRAGETEAFF_size_237
	43	COX4I1	2.62474e-12	0.506493	0.894	0.816	CRG-CASRAGETEAFF_size_237
	44	MT-ND2	3.81551e-12	34.9978	0.931	0.9	CRG-CASRAGETEAFF_size_237
	45	LAT	8.32208e-11	0.495437	0.428	0.323	CRG-CASRAGETEAFF_size_237
	46	NACA	8.40348e-11	7.49728	0.958	0.942	CRG-CASRAGETEAFF_size_237
	47	ZEB2	1.01703e-10	2.10731	0.295	0.409	CRG-CASRAGETEAFF_size_237
	48	OCIAD2	1.85401e-10	0.434595	0.33	0.236	CRG-CASRAGETEAFF_size_237
	49	MAL	2.64208e-10	0.381292	0.212	0.134	CRG-CASRAGETEAFF_size_237
	50	TSTD1	2.88283e-10	0.431645	0.343	0.247	CRG-CASRAGETEAFF_size_237
	1	TRAV9-2	3.80912e-21	0.886479	0.165	0.025	CRG-CASRARGGNQPQHF_size_37
	2	TRAV17	5.18489e-10	1.47647	0.107	0.022	CRG-CASRARGGNQPQHF_size_37
	3	GLIPR2	6.08334e-09	0.48348	0.264	0.102	CRG-CASRARGGNQPQHF_size_37
	4	FAM65B	1.08905e-08	0.753419	0.529	0.311	CRG-CASRARGGNQPQHF_size_37
	5	PDCL3	9.42755e-07	0.613588	0.215	0.087	CRG-CASRARGGNQPQHF_size_37
	6	RNU12	1.18901e-06	0.345165	0.149	0.051	CRG-CASRARGGNQPQHF_size_37
	7	PDE4B	2.81043e-06	0.490252	0.372	0.2	CRG-CASRARGGNQPQHF_size_37
	8	S100A10	8.53542e-06	1.68932	0.76	0.592	CRG-CASRARGGNQPQHF_size_37
	9	TMSB10	1.26452e-05	144.69	1	0.994	CRG-CASRARGGNQPQHF_size_37
	10	CD2	1.54589e-05	2.08666	0.471	0.296	CRG-CASRARGGNQPQHF_size_37
	11	HINT1	1.58014e-05	12.8678	0.843	0.732	CRG-CASRARGGNQPQHF_size_37
	12	GLIPR1	1.70564e-05	0.255116	0.331	0.179	CRG-CASRARGGNQPQHF_size_37
	13	FLI1	2.32474e-05	0.521302	0.289	0.154	CRG-CASRARGGNQPQHF_size_37
	14	PTGER2	2.36484e-05	0.381212	0.24	0.116	CRG-CASRARGGNQPQHF_size_37
	15	HSPB1	3.16079e-05	6.40641	0.413	0.247	CRG-CASRARGGNQPQHF_size_37
	16	PAG1	3.47517e-05	0.975259	0.306	0.165	CRG-CASRARGGNQPQHF_size_37
	17	RPL15	4.09546e-05	1.65455	0.992	0.965	CRG-CASRARGGNQPQHF_size_37
	18	ADAM19	4.16732e-05	0.254021	0.107	0.037	CRG-CASRARGGNQPQHF_size_37
	19	INPP4B	4.85002e-05	2.39994	0.372	0.217	CRG-CASRARGGNQPQHF_size_37
	20	SLTM	4.92486e-05	0.980535	0.38	0.229	CRG-CASRARGGNQPQHF_size_37
	21	AP3M2	6.04905e-05	0.412093	0.248	0.128	CRG-CASRARGGNQPQHF_size_37
	22	TRAT1	6.14835e-05	1.08025	0.298	0.165	CRG-CASRARGGNQPQHF_size_37
	23	OXNAD1	8.07501e-05	0.33889	0.322	0.183	CRG-CASRARGGNQPQHF_size_37
	24	CAMK4	9.13757e-05	0.284682	0.38	0.224	CRG-CASRARGGNQPQHF_size_37
	25	DGCR6L	9.88219e-05	0.422931	0.273	0.149	CRG-CASRARGGNQPQHF_size_37
	26	CD5	0.000126284	0.627629	0.314	0.184	CRG-CASRARGGNQPQHF_size_37
	27	IER5	0.000127875	0.296556	0.157	0.068	CRG-CASRARGGNQPQHF_size_37
	28	LAT	0.000128052	1.26381	0.479	0.331	CRG-CASRARGGNQPQHF_size_37
	29	IMPDH2	0.000130154	0.315607	0.182	0.084	CRG-CASRARGGNQPQHF_size_37
	30	DAD1	0.000346607	0.799173	0.421	0.279	CRG-CASRARGGNQPQHF_size_37
	31	TNFAIP8	0.000441721	0.356822	0.339	0.207	CRG-CASRARGGNQPQHF_size_37
	32	ITGA6	0.000469268	0.562325	0.157	0.073	CRG-CASRARGGNQPQHF_size_37
	33	TXNL4A	0.000527373	1.80655	0.298	0.18	CRG-CASRARGGNQPQHF_size_37
	34	RRM1	0.000566299	0.547641	0.149	0.069	CRG-CASRARGGNQPQHF_size_37
	35	RPA3	0.00059533	1.88356	0.182	0.091	CRG-CASRARGGNQPQHF_size_37
	36	PITPNB	0.000613775	0.329618	0.198	0.105	CRG-CASRARGGNQPQHF_size_37
	37	FAAP20	0.000635656	0.540724	0.306	0.185	CRG-CASRARGGNQPQHF_size_37
	38	PLP2	0.000639852	0.529265	0.314	0.196	CRG-CASRARGGNQPQHF_size_37
	39	TRAF1	0.000691246	0.553233	0.19	0.097	CRG-CASRARGGNQPQHF_size_37
	40	HNRNPLL	0.000695876	0.34797	0.24	0.135	CRG-CASRARGGNQPQHF_size_37
	41	CCND3	0.00070383	2.58736	0.562	0.415	CRG-CASRARGGNQPQHF_size_37
	42	PRDX1	0.000849519	14.7732	0.322	0.199	CRG-CASRARGGNQPQHF_size_37
	43	AKR1A1	0.000853193	1.15624	0.157	0.077	CRG-CASRARGGNQPQHF_size_37
	44	HIVEP2	0.000942812	0.264705	0.107	0.044	CRG-CASRARGGNQPQHF_size_37
	45	SUSD3	0.000946424	0.28723	0.124	0.055	CRG-CASRARGGNQPQHF_size_37
	46	COX5B	0.00105435	0.752037	0.612	0.481	CRG-CASRARGGNQPQHF_size_37
	47	HSD17B11	0.00109723	0.262474	0.198	0.107	CRG-CASRARGGNQPQHF_size_37
	48	VAMP8	0.00112243	0.709598	0.413	0.275	CRG-CASRARGGNQPQHF_size_37
	49	RGS19	0.00126014	0.283799	0.231	0.133	CRG-CASRARGGNQPQHF_size_37
	50	SLFN5	0.00129749	0.46868	0.306	0.191	CRG-CASRARGGNQPQHF_size_37
	1	ANKUB1	7.13638e-221	0.252077	0.111	0	CRG-CASRGDGYEQYF_size_7
	2	STOX2	7.13638e-221	0.252077	0.111	0	CRG-CASRGDGYEQYF_size_7
	3	LINC00336	3.03582e-111	0.251803	0.111	0	CRG-CASRGDGYEQYF_size_7
	4	VNN1	3.03582e-111	0.251803	0.111	0	CRG-CASRGDGYEQYF_size_7
	5	RP11-313D6.3	3.03582e-111	0.251803	0.111	0	CRG-CASRGDGYEQYF_size_7
	6	CTD-3154N5.2	3.03582e-111	0.251803	0.111	0	CRG-CASRGDGYEQYF_size_7
	7	AC090616.2	1.156e-74	0.25153	0.111	0	CRG-CASRGDGYEQYF_size_7
	8	ZNF727	2.35314e-56	0.251256	0.111	0	CRG-CASRGDGYEQYF_size_7
	9	C9orf153	2.35314e-56	0.251256	0.111	0	CRG-CASRGDGYEQYF_size_7
	10	RP11-560J1.2	2.33217e-45	0.250983	0.111	0	CRG-CASRGDGYEQYF_size_7
	11	LINC01451	2.33217e-45	0.250983	0.111	0	CRG-CASRGDGYEQYF_size_7
	12	RP11-727F15.9	2.33217e-45	0.250983	0.111	0	CRG-CASRGDGYEQYF_size_7
	13	RP11-148B6.1	5.07839e-38	0.250709	0.111	0.001	CRG-CASRGDGYEQYF_size_7
	14	AP006285.2	8.95926e-33	0.250436	0.111	0.001	CRG-CASRGDGYEQYF_size_7
	15	CEACAM4	8.95926e-33	0.250436	0.111	0.001	CRG-CASRGDGYEQYF_size_7
	16	LGALS2	2.60802e-29	0.440636	0.222	0.003	CRG-CASRGDGYEQYF_size_7
	17	FAM109A	7.78083e-29	0.250163	0.111	0.001	CRG-CASRGDGYEQYF_size_7
	18	LRP1	1.82937e-28	0.454921	0.222	0.003	CRG-CASRGDGYEQYF_size_7
	19	CLEC7A	2.82285e-16	0.313268	0.222	0.006	CRG-CASRGDGYEQYF_size_7
	20	IGKV3-15	2.90787e-12	1.6359	0.111	0.002	CRG-CASRGDGYEQYF_size_7
	21	EID2	3.36996e-11	0.444058	0.222	0.009	CRG-CASRGDGYEQYF_size_7
	22	FAM221A	2.8635e-09	0.43749	0.222	0.011	CRG-CASRGDGYEQYF_size_7
	23	RP11-936I5.1	1.20917e-08	0.42974	0.222	0.012	CRG-CASRGDGYEQYF_size_7
	24	PEX7	4.05644e-08	0.433933	0.222	0.013	CRG-CASRGDGYEQYF_size_7
	25	SPRY1	1.21525e-07	0.764168	0.111	0.004	CRG-CASRGDGYEQYF_size_7
	26	CD14	2.97335e-07	0.659015	0.111	0.004	CRG-CASRGDGYEQYF_size_7
	27	SIRPG	3.51447e-07	0.631314	0.444	0.055	CRG-CASRGDGYEQYF_size_7
	28	FOXK2	5.37621e-07	0.427603	0.222	0.015	CRG-CASRGDGYEQYF_size_7
	29	TEX30	7.36079e-07	0.425357	0.222	0.016	CRG-CASRGDGYEQYF_size_7
	30	EEF1E1	1.07917e-06	0.426463	0.222	0.016	CRG-CASRGDGYEQYF_size_7
	31	APOBEC3D	1.08238e-06	0.425739	0.222	0.016	CRG-CASRGDGYEQYF_size_7
	32	TBC1D4	1.70788e-06	0.517485	0.333	0.036	CRG-CASRGDGYEQYF_size_7
	33	SAMD1	2.06513e-06	0.421714	0.222	0.017	CRG-CASRGDGYEQYF_size_7
	34	AGER	2.43175e-06	0.423348	0.222	0.017	CRG-CASRGDGYEQYF_size_7
	35	TMEM191B	4.29643e-06	0.42149	0.222	0.018	CRG-CASRGDGYEQYF_size_7
	36	COLGALT1	4.29643e-06	0.419532	0.222	0.018	CRG-CASRGDGYEQYF_size_7
	37	ITPRIPL1	4.65469e-06	0.420504	0.222	0.018	CRG-CASRGDGYEQYF_size_7
	38	NIFK-AS1	5.40524e-06	0.420695	0.222	0.018	CRG-CASRGDGYEQYF_size_7
	39	RP11-147L13.13	8.57491e-06	0.760639	0.111	0.005	CRG-CASRGDGYEQYF_size_7
	40	SUN1	8.62413e-06	0.54127	0.333	0.04	CRG-CASRGDGYEQYF_size_7
	41	MEN1	1.34669e-05	0.415816	0.222	0.02	CRG-CASRGDGYEQYF_size_7
	42	ATXN7	1.8765e-05	0.66362	0.556	0.108	CRG-CASRGDGYEQYF_size_7
	43	NDUFAF7	2.04874e-05	0.539747	0.333	0.043	CRG-CASRGDGYEQYF_size_7
	44	MTERF4	2.14588e-05	0.986572	0.556	0.113	CRG-CASRGDGYEQYF_size_7
	45	GRAP	2.48577e-05	0.413894	0.222	0.021	CRG-CASRGDGYEQYF_size_7
	46	VPS37A	2.86937e-05	0.539656	0.333	0.044	CRG-CASRGDGYEQYF_size_7
	47	MAP7D3	4.19739e-05	0.404381	0.222	0.022	CRG-CASRGDGYEQYF_size_7
	48	ABL2	4.63355e-05	0.404057	0.222	0.022	CRG-CASRGDGYEQYF_size_7
	49	DHFR	4.75538e-05	0.344087	0.222	0.022	CRG-CASRGDGYEQYF_size_7
	50	TAF4B	5.75952e-05	0.396818	0.222	0.022	CRG-CASRGDGYEQYF_size_7
	1	APITD1-CORT	1.47656e-95	0.651659	0.333	0.001	CRG-CASRGGGETQYF_size_6
	2	SYCE1	2.35335e-56	0.649553	0.333	0.001	CRG-CASRGGGETQYF_size_6
	3	PDE6G	2.35335e-56	0.649553	0.333	0.001	CRG-CASRGGGETQYF_size_6
	4	RP3-486I3.7	1.61317e-48	0.649749	0.333	0.001	CRG-CASRGGGETQYF_size_6
	5	RP11-181C3.1	1.252e-42	0.649203	0.333	0.002	CRG-CASRGGGETQYF_size_6
	6	GNRH1	3.34258e-40	0.648931	0.333	0.002	CRG-CASRGGGETQYF_size_6
	7	MCAM	4.80459e-38	0.648658	0.333	0.002	CRG-CASRGGGETQYF_size_6
	8	C17orf100	4.80459e-38	0.648658	0.333	0.002	CRG-CASRGGGETQYF_size_6
	9	PRAM1	6.48602e-25	0.644457	0.333	0.003	CRG-CASRGGGETQYF_size_6
	10	DIXDC1	4.14551e-24	0.645663	0.333	0.003	CRG-CASRGGGETQYF_size_6
	11	PWP2	4.14551e-24	0.645663	0.333	0.003	CRG-CASRGGGETQYF_size_6
	12	ZNF816	2.39558e-23	0.645391	0.333	0.003	CRG-CASRGGGETQYF_size_6
	13	NLN	1.08867e-18	0.643217	0.333	0.004	CRG-CASRGGGETQYF_size_6
	14	DBF4B	2.07605e-17	0.642403	0.333	0.004	CRG-CASRGGGETQYF_size_6
	15	RP11-644F5.11	2.67526e-16	0.640852	0.333	0.005	CRG-CASRGGGETQYF_size_6
	16	HOMER1	3.2512e-14	0.637485	0.333	0.006	CRG-CASRGGGETQYF_size_6
	17	ZNF776	5.76455e-14	0.637949	0.333	0.006	CRG-CASRGGGETQYF_size_6
	18	PLEKHG1	4.73532e-13	0.637603	0.333	0.006	CRG-CASRGGGETQYF_size_6
	19	ZNF615	4.51113e-12	0.636251	0.333	0.007	CRG-CASRGGGETQYF_size_6
	20	STX2	8.06397e-12	1.81628	0.667	0.027	CRG-CASRGGGETQYF_size_6
	21	PTCD1	4.34353e-11	0.63463	0.333	0.007	CRG-CASRGGGETQYF_size_6
	22	HKR1	5.70893e-11	1.02691	0.667	0.029	CRG-CASRGGGETQYF_size_6
	23	TMEM237	6.06609e-11	0.635094	0.333	0.007	CRG-CASRGGGETQYF_size_6
	24	FOXP4	6.12649e-11	0.633627	0.333	0.007	CRG-CASRGGGETQYF_size_6
	25	RP11-93H24.3	1.585e-10	0.634285	0.333	0.008	CRG-CASRGGGETQYF_size_6
	26	ZBTB33	1.98958e-10	1.02302	0.667	0.031	CRG-CASRGGGETQYF_size_6
	27	DHODH	5.06798e-10	0.633206	0.333	0.008	CRG-CASRGGGETQYF_size_6
	28	RP11-2B6.2	6.65008e-10	0.632936	0.333	0.008	CRG-CASRGGGETQYF_size_6
	29	PPM1N	1.44858e-09	0.631395	0.333	0.009	CRG-CASRGGGETQYF_size_6
	30	TMEM30B	7.2218e-09	0.62805	0.333	0.009	CRG-CASRGGGETQYF_size_6
	31	HGH1	1.6059e-08	0.627705	0.333	0.01	CRG-CASRGGGETQYF_size_6
	32	SGK223	1.61193e-08	0.626975	0.333	0.01	CRG-CASRGGGETQYF_size_6
	33	TMEM38B	1.94141e-08	1.00354	0.667	0.039	CRG-CASRGGGETQYF_size_6
	34	DPY19L2	2.32965e-08	0.627898	0.333	0.01	CRG-CASRGGGETQYF_size_6
	35	WDR34	2.36412e-08	0.62498	0.333	0.01	CRG-CASRGGGETQYF_size_6
	36	UBE2T	2.87683e-08	0.61195	0.333	0.01	CRG-CASRGGGETQYF_size_6
	37	GSTM3	3.37543e-08	0.625173	0.333	0.01	CRG-CASRGGGETQYF_size_6
	38	SGMS1-AS1	6.5687e-08	0.626287	0.333	0.011	CRG-CASRGGGETQYF_size_6
	39	C14orf93	7.76695e-08	0.624561	0.333	0.011	CRG-CASRGGGETQYF_size_6
	40	TESK2	1.05391e-07	0.625482	0.333	0.011	CRG-CASRGGGETQYF_size_6
	41	ZNF439	1.4228e-07	0.624946	0.333	0.011	CRG-CASRGGGETQYF_size_6
	42	UNC119B	1.89319e-07	0.625139	0.333	0.011	CRG-CASRGGGETQYF_size_6
	43	NT5E	3.32123e-07	0.620429	0.333	0.012	CRG-CASRGGGETQYF_size_6
	44	GEMIN5	7.8749e-07	0.619285	0.333	0.013	CRG-CASRGGGETQYF_size_6
	45	KDSR	8.59036e-07	0.957917	0.667	0.049	CRG-CASRGGGETQYF_size_6
	46	TCEANC2	8.76218e-07	0.621197	0.333	0.013	CRG-CASRGGGETQYF_size_6
	47	OTUD1	1.10082e-06	0.619936	0.333	0.013	CRG-CASRGGGETQYF_size_6
	48	PEX7	1.2252e-06	0.620395	0.333	0.013	CRG-CASRGGGETQYF_size_6
	49	C14orf80	1.2252e-06	0.620395	0.333	0.013	CRG-CASRGGGETQYF_size_6
	50	MVK	1.51833e-06	0.619861	0.333	0.013	CRG-CASRGGGETQYF_size_6
	1	TRBV6-5	1.85199e-50	5.78562	0.406	0.021	CRG-CASRRDSSYEQYF_size_14
	2	TRAV38-1	2.3879e-47	3.3093	0.312	0.013	CRG-CASRRDSSYEQYF_size_14
	3	GALNT6	5.65787e-10	0.456384	0.156	0.016	CRG-CASRRDSSYEQYF_size_14
	4	PRDM15	6.32426e-10	0.25241	0.125	0.011	CRG-CASRRDSSYEQYF_size_14
	5	TRMT6	4.68853e-09	0.338921	0.188	0.025	CRG-CASRRDSSYEQYF_size_14
	6	FBXO18	1.97012e-08	0.647819	0.219	0.035	CRG-CASRRDSSYEQYF_size_14
	7	RP11-325F22.2	5.73008e-08	0.900338	0.219	0.037	CRG-CASRRDSSYEQYF_size_14
	8	EPSTI1	9.34329e-08	0.523558	0.344	0.082	CRG-CASRRDSSYEQYF_size_14
	9	TOM1L2	1.31483e-07	0.287138	0.156	0.021	CRG-CASRRDSSYEQYF_size_14
	10	SAMHD1	6.40471e-07	0.550861	0.625	0.244	CRG-CASRRDSSYEQYF_size_14
	11	NECAP2	8.06588e-07	0.530168	0.406	0.12	CRG-CASRRDSSYEQYF_size_14
	12	CD2	1.1738e-06	1.69636	0.625	0.297	CRG-CASRRDSSYEQYF_size_14
	13	DCTPP1	2.7037e-06	0.291962	0.188	0.034	CRG-CASRRDSSYEQYF_size_14
	14	ARFRP1	4.42318e-06	0.620708	0.25	0.06	CRG-CASRRDSSYEQYF_size_14
	15	TNFRSF25	6.21484e-06	0.476719	0.312	0.086	CRG-CASRRDSSYEQYF_size_14
	16	TRIP11	7.69986e-06	0.43903	0.188	0.037	CRG-CASRRDSSYEQYF_size_14
	17	B9D2	8.66096e-06	0.271016	0.156	0.027	CRG-CASRRDSSYEQYF_size_14
	18	TAPT1	1.02501e-05	0.398769	0.125	0.019	CRG-CASRRDSSYEQYF_size_14
	19	POLR2C	2.97021e-05	0.784085	0.344	0.111	CRG-CASRRDSSYEQYF_size_14
	20	TBCCD1	3.90191e-05	0.264175	0.156	0.03	CRG-CASRRDSSYEQYF_size_14
	21	POLG2	4.44807e-05	0.265514	0.156	0.031	CRG-CASRRDSSYEQYF_size_14
	22	BRD8	4.95379e-05	0.260058	0.156	0.031	CRG-CASRRDSSYEQYF_size_14
	23	TAF6L	5.11844e-05	0.263323	0.156	0.031	CRG-CASRRDSSYEQYF_size_14
	24	LEPROTL1	6.53874e-05	3.17707	0.781	0.53	CRG-CASRRDSSYEQYF_size_14
	25	PLRG1	7.99827e-05	0.317338	0.219	0.056	CRG-CASRRDSSYEQYF_size_14
	26	LPIN2	9.98586e-05	0.434846	0.344	0.119	CRG-CASRRDSSYEQYF_size_14
	27	LRRC58	0.000114638	0.308281	0.25	0.072	CRG-CASRRDSSYEQYF_size_14
	28	TRMU	0.000118507	0.284349	0.188	0.045	CRG-CASRRDSSYEQYF_size_14
	29	BCL2L11	0.000119888	0.266746	0.188	0.045	CRG-CASRRDSSYEQYF_size_14
	30	AIP	0.000120759	0.645505	0.469	0.205	CRG-CASRRDSSYEQYF_size_14
	31	ESYT1	0.000123387	0.435614	0.312	0.104	CRG-CASRRDSSYEQYF_size_14
	32	POLR2H	0.000133073	0.309207	0.219	0.059	CRG-CASRRDSSYEQYF_size_14
	33	TRMO	0.000133339	0.28216	0.188	0.045	CRG-CASRRDSSYEQYF_size_14
	34	GBP4	0.000187876	1.25086	0.344	0.128	CRG-CASRRDSSYEQYF_size_14
	35	BNIP3L	0.000212288	0.42163	0.344	0.125	CRG-CASRRDSSYEQYF_size_14
	36	PAG1	0.000214489	0.766273	0.406	0.166	CRG-CASRRDSSYEQYF_size_14
	37	COA3	0.000224583	0.427191	0.188	0.048	CRG-CASRRDSSYEQYF_size_14
	38	GIMAP1	0.000227938	0.547449	0.188	0.049	CRG-CASRRDSSYEQYF_size_14
	39	TXNDC15	0.000229015	0.273663	0.188	0.048	CRG-CASRRDSSYEQYF_size_14
	40	TNFRSF14	0.000256465	0.75319	0.531	0.277	CRG-CASRRDSSYEQYF_size_14
	41	XXbac-BPG299F13.17	0.000260944	0.414954	0.188	0.049	CRG-CASRRDSSYEQYF_size_14
	42	PVT1	0.00029325	0.278246	0.25	0.077	CRG-CASRRDSSYEQYF_size_14
	43	MRPS18C	0.000335128	0.563035	0.219	0.065	CRG-CASRRDSSYEQYF_size_14
	44	UBE2L6	0.000358772	1.17362	0.438	0.199	CRG-CASRRDSSYEQYF_size_14
	45	MSL1	0.000375066	0.271435	0.188	0.05	CRG-CASRRDSSYEQYF_size_14
	46	CKAP2	0.000435195	0.408926	0.188	0.051	CRG-CASRRDSSYEQYF_size_14
	47	TALDO1	0.000475897	0.302967	0.344	0.136	CRG-CASRRDSSYEQYF_size_14
	48	TXNDC12	0.000518588	0.294601	0.281	0.097	CRG-CASRRDSSYEQYF_size_14
	49	DNPH1	0.000532477	0.298662	0.25	0.081	CRG-CASRRDSSYEQYF_size_14
	50	MOSPD3	0.000639058	0.417593	0.188	0.053	CRG-CASRRDSSYEQYF_size_14
	1	LGALS12	6.21503e-305	0.338397	0.154	0	CRG-CASRRGGEQYF_size_8
	2	TRBV29-1	3.0729e-78	4.93489	0.538	0.01	CRG-CASRRGGEQYF_size_8
	3	AIRE	2.01696e-43	0.462056	0.231	0.003	CRG-CASRRGGEQYF_size_8
	4	CACNA1C-AS2	2.27916e-19	0.329197	0.154	0.003	CRG-CASRRGGEQYF_size_8
	5	PPAT	2.56511e-17	0.669527	0.385	0.024	CRG-CASRRGGEQYF_size_8
	6	TRBV6-5	1.45304e-12	5.49067	0.308	0.022	CRG-CASRRGGEQYF_size_8
	7	ADAT3	4.05689e-12	0.324233	0.154	0.006	CRG-CASRRGGEQYF_size_8
	8	ZC2HC1A	1.77836e-10	0.320325	0.154	0.007	CRG-CASRRGGEQYF_size_8
	9	TCEAL4	2.22357e-10	0.543236	0.308	0.026	CRG-CASRRGGEQYF_size_8
	10	RP11-439L18.2	3.55441e-10	0.320519	0.154	0.007	CRG-CASRRGGEQYF_size_8
	11	EEPD1	1.78736e-08	0.31381	0.154	0.009	CRG-CASRRGGEQYF_size_8
	12	GEMIN8	4.93003e-08	0.432029	0.231	0.02	CRG-CASRRGGEQYF_size_8
	13	TMEM99	5.17459e-08	0.316124	0.154	0.009	CRG-CASRRGGEQYF_size_8
	14	NR1D1	7.08743e-08	1.39665	0.231	0.02	CRG-CASRRGGEQYF_size_8
	15	C20orf194	8.79058e-08	0.430444	0.231	0.02	CRG-CASRRGGEQYF_size_8
	16	CCR4	1.84944e-07	0.409624	0.231	0.021	CRG-CASRRGGEQYF_size_8
	17	MAP3K7	2.57332e-07	0.58472	0.385	0.055	CRG-CASRRGGEQYF_size_8
	18	PKIA	2.78095e-07	0.423436	0.231	0.022	CRG-CASRRGGEQYF_size_8
	19	HIST1H2AG	3.46508e-07	0.800791	0.308	0.038	CRG-CASRRGGEQYF_size_8
	20	ZNF200	9.34605e-07	0.310089	0.154	0.011	CRG-CASRRGGEQYF_size_8
	21	SLC20A2	3.5556e-06	0.414453	0.231	0.026	CRG-CASRRGGEQYF_size_8
	22	CYHR1	3.92225e-06	0.49601	0.308	0.044	CRG-CASRRGGEQYF_size_8
	23	RP11-545E17.3	4.71767e-06	0.413857	0.231	0.026	CRG-CASRRGGEQYF_size_8
	24	HIST1H2BJ	5.7208e-06	0.373847	0.231	0.027	CRG-CASRRGGEQYF_size_8
	25	PRAF2	6.52949e-06	0.413	0.231	0.027	CRG-CASRRGGEQYF_size_8
	26	RP11-356J5.12	7.58665e-06	0.297554	0.154	0.013	CRG-CASRRGGEQYF_size_8
	27	ZNRD1-AS1	9.03518e-06	0.305725	0.154	0.013	CRG-CASRRGGEQYF_size_8
	28	SLX4IP	1.33908e-05	0.303928	0.154	0.013	CRG-CASRRGGEQYF_size_8
	29	DUSP14	1.62105e-05	0.301942	0.154	0.014	CRG-CASRRGGEQYF_size_8
	30	ZNF862	1.69142e-05	0.405225	0.231	0.029	CRG-CASRRGGEQYF_size_8
	31	GIMAP1	1.75888e-05	0.467469	0.308	0.049	CRG-CASRRGGEQYF_size_8
	32	GALK2	1.92955e-05	0.40394	0.231	0.029	CRG-CASRRGGEQYF_size_8
	33	STRADA	2.28801e-05	0.406937	0.231	0.03	CRG-CASRRGGEQYF_size_8
	34	RP11-1399P15.1	2.37818e-05	0.292201	0.154	0.014	CRG-CASRRGGEQYF_size_8
	35	MAN1B1-AS1	2.51436e-05	0.301333	0.154	0.014	CRG-CASRRGGEQYF_size_8
	36	ZNF41	3.21183e-05	0.301983	0.154	0.015	CRG-CASRRGGEQYF_size_8
	37	TIAM1	3.47963e-05	0.391457	0.231	0.031	CRG-CASRRGGEQYF_size_8
	38	RP11-326C3.11	3.48957e-05	0.300991	0.154	0.015	CRG-CASRRGGEQYF_size_8
	39	PIK3C2B	3.77847e-05	0.300724	0.154	0.015	CRG-CASRRGGEQYF_size_8
	40	CBWD5	6.08895e-05	0.3972	0.231	0.032	CRG-CASRRGGEQYF_size_8
	41	LANCL2	6.39541e-05	0.298859	0.154	0.016	CRG-CASRRGGEQYF_size_8
	42	HAGHL	7.23418e-05	1.30521	0.231	0.034	CRG-CASRRGGEQYF_size_8
	43	RP11-493L12.4	7.38065e-05	0.297603	0.154	0.016	CRG-CASRRGGEQYF_size_8
	44	SLC44A1	7.44167e-05	0.294712	0.154	0.016	CRG-CASRRGGEQYF_size_8
	45	ZNF566	7.89314e-05	0.29806	0.154	0.016	CRG-CASRRGGEQYF_size_8
	46	FAM228B	8.31181e-05	0.399088	0.231	0.033	CRG-CASRRGGEQYF_size_8
	47	ZNF664	0.000106523	0.394476	0.231	0.034	CRG-CASRRGGEQYF_size_8
	48	ELP3	0.000139448	0.389621	0.231	0.035	CRG-CASRRGGEQYF_size_8
	49	LDAH	0.000141185	0.296389	0.154	0.017	CRG-CASRRGGEQYF_size_8
	50	CHMP5	0.000141875	0.7771	0.385	0.089	CRG-CASRRGGEQYF_size_8
	1	HIRIP3	5.03688e-09	0.338016	0.185	0.021	CRG-CASRTGSTGELFF_size_11
	2	GS1-124K5.4	4.81052e-08	0.287316	0.148	0.016	CRG-CASRTGSTGELFF_size_11
	3	TCF20	1.7553e-07	0.32928	0.185	0.025	CRG-CASRTGSTGELFF_size_11
	4	ANKIB1	2.12328e-07	0.413376	0.259	0.047	CRG-CASRTGSTGELFF_size_11
	5	UBP1	4.38521e-07	0.366837	0.222	0.037	CRG-CASRTGSTGELFF_size_11
	6	SPAG16	5.22255e-07	0.279562	0.148	0.018	CRG-CASRTGSTGELFF_size_11
	7	CYB5A	6.93585e-07	0.393217	0.259	0.05	CRG-CASRTGSTGELFF_size_11
	8	EGLN1	1.49581e-06	0.393594	0.259	0.052	CRG-CASRTGSTGELFF_size_11
	9	RP11-455F5.5	4.93616e-06	0.315052	0.185	0.031	CRG-CASRTGSTGELFF_size_11
	10	ZNF738	5.58626e-06	0.273589	0.148	0.021	CRG-CASRTGSTGELFF_size_11
	11	CHD3	6.98906e-06	0.538793	0.519	0.182	CRG-CASRTGSTGELFF_size_11
	12	TRBV6-5	8.64025e-06	1.41921	0.148	0.022	CRG-CASRTGSTGELFF_size_11
	13	ZNF518B	3.36043e-05	0.26142	0.148	0.024	CRG-CASRTGSTGELFF_size_11
	14	MIATNB	4.65327e-05	0.300083	0.185	0.037	CRG-CASRTGSTGELFF_size_11
	15	COA4	5.06926e-05	0.336207	0.222	0.05	CRG-CASRTGSTGELFF_size_11
	16	ZNF43	5.07701e-05	0.442324	0.148	0.025	CRG-CASRTGSTGELFF_size_11
	17	FAM73B	5.40687e-05	0.263135	0.148	0.025	CRG-CASRTGSTGELFF_size_11
	18	CTD-2336O2.1	6.06624e-05	0.467739	0.185	0.038	CRG-CASRTGSTGELFF_size_11
	19	PCCB	6.29958e-05	0.260413	0.148	0.026	CRG-CASRTGSTGELFF_size_11
	20	GABPB1-AS1	8.40258e-05	0.42992	0.407	0.14	CRG-CASRTGSTGELFF_size_11
	21	PXK	8.43016e-05	0.468847	0.185	0.039	CRG-CASRTGSTGELFF_size_11
	22	TXNRD2	0.000133594	0.258872	0.148	0.027	CRG-CASRTGSTGELFF_size_11
	23	SENP6	0.000149177	0.632853	0.444	0.174	CRG-CASRTGSTGELFF_size_11
	24	TMEM181	0.000175326	0.484841	0.222	0.056	CRG-CASRTGSTGELFF_size_11
	25	ALG3	0.000207406	0.294141	0.185	0.042	CRG-CASRTGSTGELFF_size_11
	26	ATL3	0.000211314	0.48335	0.222	0.057	CRG-CASRTGSTGELFF_size_11
	27	C9orf72	0.000212758	0.283974	0.185	0.042	CRG-CASRTGSTGELFF_size_11
	28	TMEM216	0.00021494	0.252456	0.148	0.029	CRG-CASRTGSTGELFF_size_11
	29	KDM4B	0.000231384	0.284591	0.185	0.042	CRG-CASRTGSTGELFF_size_11
	30	BISPR	0.000268712	0.479492	0.222	0.058	CRG-CASRTGSTGELFF_size_11
	31	IMMT	0.000268928	0.74842	0.259	0.078	CRG-CASRTGSTGELFF_size_11
	32	PPM1G	0.000305755	0.541884	0.444	0.182	CRG-CASRTGSTGELFF_size_11
	33	TMEM138	0.000334932	0.310838	0.222	0.059	CRG-CASRTGSTGELFF_size_11
	34	TNFRSF18	0.000385106	0.39059	0.111	0.019	CRG-CASRTGSTGELFF_size_11
	35	METTL23	0.000423826	0.302932	0.333	0.114	CRG-CASRTGSTGELFF_size_11
	36	D2HGDH	0.000456091	0.282198	0.185	0.045	CRG-CASRTGSTGELFF_size_11
	37	STAG2	0.000532556	0.915664	0.407	0.168	CRG-CASRTGSTGELFF_size_11
	38	KANSL3	0.000547564	0.271456	0.185	0.045	CRG-CASRTGSTGELFF_size_11
	39	CCDC90B	0.000548492	0.605923	0.259	0.081	CRG-CASRTGSTGELFF_size_11
	40	NDUFAF3	0.000568969	0.441339	0.37	0.139	CRG-CASRTGSTGELFF_size_11
	41	HPRT1	0.00059536	0.303866	0.296	0.097	CRG-CASRTGSTGELFF_size_11
	42	SNAP29	0.000600071	0.306863	0.222	0.062	CRG-CASRTGSTGELFF_size_11
	43	POC1B	0.000624238	0.428143	0.148	0.032	CRG-CASRTGSTGELFF_size_11
	44	RAC1	0.000656925	0.361556	0.556	0.269	CRG-CASRTGSTGELFF_size_11
	45	SYNGR2	0.000662529	0.542155	0.407	0.166	CRG-CASRTGSTGELFF_size_11
	46	STX7	0.000667933	0.41915	0.148	0.032	CRG-CASRTGSTGELFF_size_11
	47	CCDC137	0.000741022	0.287153	0.222	0.063	CRG-CASRTGSTGELFF_size_11
	48	TFAM	0.000750025	0.306394	0.296	0.099	CRG-CASRTGSTGELFF_size_11
	49	HACD4	0.000756037	0.877394	0.333	0.124	CRG-CASRTGSTGELFF_size_11
	50	HNRNPH2	0.000789838	0.280507	0.185	0.047	CRG-CASRTGSTGELFF_size_11
	1	TRBV2	2.13098e-116	2.55985	0.75	0.023	CRG-CASSDYEQYF_size_10
	2	TRAV12-2	7.428e-24	0.292272	0.458	0.042	CRG-CASSDYEQYF_size_10
	3	SOCS1	1.42826e-13	1.63784	0.5	0.086	CRG-CASSDYEQYF_size_10
	4	PRKAB2	6.63632e-10	0.578275	0.208	0.022	CRG-CASSDYEQYF_size_10
	5	LPAR2	7.90811e-10	0.480008	0.292	0.041	CRG-CASSDYEQYF_size_10
	6	ZFY	4.06046e-09	0.254006	0.125	0.009	CRG-CASSDYEQYF_size_10
	7	LINC00623	6.48932e-08	0.627721	0.292	0.05	CRG-CASSDYEQYF_size_10
	8	TUBA4A	1.17769e-06	3.966	0.75	0.334	CRG-CASSDYEQYF_size_10
	9	AIM1	3.25742e-06	0.999837	0.542	0.185	CRG-CASSDYEQYF_size_10
	10	ZBED4	5.0224e-06	0.348428	0.208	0.035	CRG-CASSDYEQYF_size_10
	11	ZNF90	7.57834e-06	1.02028	0.375	0.102	CRG-CASSDYEQYF_size_10
	12	OSGIN2	1.35165e-05	0.501232	0.167	0.026	CRG-CASSDYEQYF_size_10
	13	FKBP5	2.39975e-05	1.06858	0.375	0.111	CRG-CASSDYEQYF_size_10
	14	SPG20	2.5047e-05	0.283345	0.167	0.027	CRG-CASSDYEQYF_size_10
	15	CMTM7	3.91695e-05	0.348396	0.417	0.128	CRG-CASSDYEQYF_size_10
	16	TRAV1-2	4.20891e-05	0.510811	0.125	0.017	CRG-CASSDYEQYF_size_10
	17	MAP3K8	4.3427e-05	0.686506	0.625	0.253	CRG-CASSDYEQYF_size_10
	18	ITGA5	5.55106e-05	0.829977	0.208	0.044	CRG-CASSDYEQYF_size_10
	19	EHBP1	8.96383e-05	0.285248	0.167	0.03	CRG-CASSDYEQYF_size_10
	20	RP11-386I14.4	0.000105333	0.604704	0.208	0.045	CRG-CASSDYEQYF_size_10
	21	NRM	0.000166491	0.432712	0.125	0.019	CRG-CASSDYEQYF_size_10
	22	CD2	0.000177446	1.6725	0.625	0.298	CRG-CASSDYEQYF_size_10
	23	THAP5	0.000178043	0.275925	0.167	0.032	CRG-CASSDYEQYF_size_10
	24	CLIP4	0.000201276	0.527665	0.25	0.065	CRG-CASSDYEQYF_size_10
	25	RGS1	0.000215623	10.1499	0.417	0.174	CRG-CASSDYEQYF_size_10
	26	CARS2	0.000218414	0.279289	0.167	0.032	CRG-CASSDYEQYF_size_10
	27	UPRT	0.000242877	0.278514	0.167	0.033	CRG-CASSDYEQYF_size_10
	28	PDCD1	0.000319031	0.431779	0.125	0.021	CRG-CASSDYEQYF_size_10
	29	ZNF611	0.000322245	0.274848	0.167	0.033	CRG-CASSDYEQYF_size_10
	30	CECR1	0.000331099	0.498649	0.25	0.067	CRG-CASSDYEQYF_size_10
	31	NSUN4	0.000332449	0.273387	0.167	0.034	CRG-CASSDYEQYF_size_10
	32	PIK3IP1	0.000341481	0.535315	0.625	0.301	CRG-CASSDYEQYF_size_10
	33	CCZ1B	0.000346584	0.440864	0.125	0.021	CRG-CASSDYEQYF_size_10
	34	CAMK2G	0.000372754	0.324829	0.25	0.067	CRG-CASSDYEQYF_size_10
	35	RNU12	0.000493538	0.838648	0.208	0.051	CRG-CASSDYEQYF_size_10
	36	FBXO18	0.000599285	0.271099	0.167	0.036	CRG-CASSDYEQYF_size_10
	37	HNRNPLL	0.000602086	0.530946	0.375	0.136	CRG-CASSDYEQYF_size_10
	38	LINC01550	0.000615704	0.296791	0.208	0.052	CRG-CASSDYEQYF_size_10
	39	UHRF2	0.000635888	0.976061	0.333	0.116	CRG-CASSDYEQYF_size_10
	40	KIF19	0.000664193	0.430234	0.125	0.022	CRG-CASSDYEQYF_size_10
	41	STX5	0.000674701	0.329557	0.25	0.071	CRG-CASSDYEQYF_size_10
	42	RP11-796E2.4	0.00069517	0.530419	0.333	0.115	CRG-CASSDYEQYF_size_10
	43	MFSD14C	0.000696775	0.29482	0.208	0.053	CRG-CASSDYEQYF_size_10
	44	NOC4L	0.000736589	0.267208	0.167	0.036	CRG-CASSDYEQYF_size_10
	45	PFKFB3	0.000840471	0.250339	0.167	0.037	CRG-CASSDYEQYF_size_10
	46	RNF149	0.00085796	0.713131	0.583	0.303	CRG-CASSDYEQYF_size_10
	47	MX2	0.000868392	0.294116	0.208	0.054	CRG-CASSDYEQYF_size_10
	48	FAM160B2	0.00102181	0.263439	0.167	0.038	CRG-CASSDYEQYF_size_10
	49	DENND6A	0.00103951	0.32002	0.292	0.094	CRG-CASSDYEQYF_size_10
	50	ZNF600	0.00104708	0.263879	0.167	0.038	CRG-CASSDYEQYF_size_10
	1	TRAV21	4.14866e-43	3.19985	0.562	0.024	CRG-CASSENYSNQPQHF_size_6
	2	ZNF320	1.2754e-12	0.26979	0.125	0.004	CRG-CASSENYSNQPQHF_size_6
	3	RP11-403I13.7	7.99721e-12	0.268974	0.125	0.005	CRG-CASSENYSNQPQHF_size_6
	4	MID2	1.04943e-10	0.267617	0.125	0.005	CRG-CASSENYSNQPQHF_size_6
	5	TRGV2	1.74231e-10	0.708013	0.312	0.031	CRG-CASSENYSNQPQHF_size_6
	6	TSHZ3	1.71171e-08	0.262352	0.125	0.007	CRG-CASSENYSNQPQHF_size_6
	7	ZNF438	6.36963e-08	0.262471	0.125	0.007	CRG-CASSENYSNQPQHF_size_6
	8	CPOX	9.20196e-08	0.357371	0.188	0.016	CRG-CASSENYSNQPQHF_size_6
	9	CREBL2	1.67957e-07	0.498395	0.312	0.043	CRG-CASSENYSNQPQHF_size_6
	10	ZNF780B	2.44527e-07	0.356944	0.188	0.017	CRG-CASSENYSNQPQHF_size_6
	11	CDK5	3.28577e-07	0.355631	0.188	0.018	CRG-CASSENYSNQPQHF_size_6
	12	KHK	3.71038e-07	0.260309	0.125	0.008	CRG-CASSENYSNQPQHF_size_6
	13	ARL10	5.47277e-07	0.259036	0.125	0.009	CRG-CASSENYSNQPQHF_size_6
	14	AC004556.1	6.56888e-07	0.259499	0.125	0.009	CRG-CASSENYSNQPQHF_size_6
	15	PHLDB2	7.92105e-07	0.257764	0.125	0.009	CRG-CASSENYSNQPQHF_size_6
	16	CSRP2BP	1.55815e-06	0.258151	0.125	0.009	CRG-CASSENYSNQPQHF_size_6
	17	SEC14L2	2.46307e-06	0.345251	0.188	0.02	CRG-CASSENYSNQPQHF_size_6
	18	ADARB1	2.83916e-06	0.348819	0.188	0.02	CRG-CASSENYSNQPQHF_size_6
	19	IGFBP3	2.95908e-06	0.251956	0.125	0.01	CRG-CASSENYSNQPQHF_size_6
	20	TSPAN18	3.39937e-06	0.253878	0.125	0.01	CRG-CASSENYSNQPQHF_size_6
	21	ZNF701	3.88307e-06	0.256534	0.125	0.01	CRG-CASSENYSNQPQHF_size_6
	22	C16orf52	4.48203e-06	0.255533	0.125	0.01	CRG-CASSENYSNQPQHF_size_6
	23	RERE	5.6318e-06	0.472664	0.312	0.054	CRG-CASSENYSNQPQHF_size_6
	24	JMJD7-PLA2G4B	7.64715e-06	0.254457	0.125	0.01	CRG-CASSENYSNQPQHF_size_6
	25	PLXND1	7.68601e-06	0.252996	0.125	0.01	CRG-CASSENYSNQPQHF_size_6
	26	FRAT2	1.1644e-05	0.343291	0.188	0.023	CRG-CASSENYSNQPQHF_size_6
	27	MDM4	1.28358e-05	0.508316	0.625	0.185	CRG-CASSENYSNQPQHF_size_6
	28	SGSM3	1.38266e-05	0.415573	0.25	0.039	CRG-CASSENYSNQPQHF_size_6
	29	CISD3	1.72151e-05	0.489599	0.438	0.104	CRG-CASSENYSNQPQHF_size_6
	30	VAV3	1.89305e-05	0.394195	0.25	0.04	CRG-CASSENYSNQPQHF_size_6
	31	CASP2	2.08115e-05	0.339953	0.188	0.024	CRG-CASSENYSNQPQHF_size_6
	32	NCF1	2.12594e-05	0.65052	0.375	0.083	CRG-CASSENYSNQPQHF_size_6
	33	ARFIP1	2.65927e-05	0.406144	0.25	0.041	CRG-CASSENYSNQPQHF_size_6
	34	LARP4B	2.82219e-05	0.407707	0.25	0.041	CRG-CASSENYSNQPQHF_size_6
	35	M6PR	2.92043e-05	0.61113	0.625	0.204	CRG-CASSENYSNQPQHF_size_6
	36	ZNF25	3.01419e-05	0.250505	0.125	0.012	CRG-CASSENYSNQPQHF_size_6
	37	KIF1C	3.66416e-05	0.251427	0.125	0.012	CRG-CASSENYSNQPQHF_size_6
	38	MBOAT7	3.69541e-05	0.338496	0.188	0.025	CRG-CASSENYSNQPQHF_size_6
	39	IFNG-AS1	4.40136e-05	0.299533	0.188	0.025	CRG-CASSENYSNQPQHF_size_6
	40	TCEAL8	4.41634e-05	0.667023	0.25	0.043	CRG-CASSENYSNQPQHF_size_6
	41	TMEM50B	6.08764e-05	0.480515	0.438	0.114	CRG-CASSENYSNQPQHF_size_6
	42	ACACA	6.3288e-05	0.330145	0.188	0.026	CRG-CASSENYSNQPQHF_size_6
	43	CCDC167	6.39704e-05	0.683762	0.375	0.09	CRG-CASSENYSNQPQHF_size_6
	44	REXO2	7.33472e-05	0.467682	0.375	0.089	CRG-CASSENYSNQPQHF_size_6
	45	PTGER2	7.95176e-05	0.517577	0.438	0.117	CRG-CASSENYSNQPQHF_size_6
	46	BCR	8.28939e-05	0.329799	0.188	0.027	CRG-CASSENYSNQPQHF_size_6
	47	ELAVL1	8.5108e-05	0.68712	0.375	0.093	CRG-CASSENYSNQPQHF_size_6
	48	TMEM230	0.000117454	0.756579	0.562	0.191	CRG-CASSENYSNQPQHF_size_6
	49	INADL	0.000122638	0.385945	0.25	0.046	CRG-CASSENYSNQPQHF_size_6
	50	DZIP3	0.000131439	0.324316	0.188	0.028	CRG-CASSENYSNQPQHF_size_6
	1	ZNF154	2.73961e-27	0.284642	0.13	0.003	CRG-CASSFAGMNTEAFF_size_12
	2	NOG	4.36736e-10	0.264415	0.13	0.009	CRG-CASSFAGMNTEAFF_size_12
	3	C1GALT1C1	8.20277e-09	0.33516	0.174	0.017	CRG-CASSFAGMNTEAFF_size_12
	4	RP11-18H21.1	3.19839e-08	2.01038	0.304	0.051	CRG-CASSFAGMNTEAFF_size_12
	5	SLC7A1	2.641e-07	0.37565	0.217	0.031	CRG-CASSFAGMNTEAFF_size_12
	6	XRCC4	4.64169e-06	0.25457	0.13	0.015	CRG-CASSFAGMNTEAFF_size_12
	7	SVIL	5.87877e-06	0.360262	0.217	0.037	CRG-CASSFAGMNTEAFF_size_12
	8	MIB1	9.99568e-06	0.307098	0.174	0.026	CRG-CASSFAGMNTEAFF_size_12
	9	TRAV9-2	1.50465e-05	0.64059	0.174	0.027	CRG-CASSFAGMNTEAFF_size_12
	10	KLHL6	4.44149e-05	0.293912	0.174	0.029	CRG-CASSFAGMNTEAFF_size_12
	11	UQCC2	4.52942e-05	0.366738	0.261	0.059	CRG-CASSFAGMNTEAFF_size_12
	12	DAPP1	0.00011317	0.460255	0.13	0.019	CRG-CASSFAGMNTEAFF_size_12
	13	KIAA0040	0.000121671	0.330821	0.217	0.047	CRG-CASSFAGMNTEAFF_size_12
	14	ATP2C1	0.000157902	0.332896	0.217	0.048	CRG-CASSFAGMNTEAFF_size_12
	15	ZNF426	0.00033561	0.285593	0.174	0.035	CRG-CASSFAGMNTEAFF_size_12
	16	MTMR2	0.000527399	0.28174	0.174	0.037	CRG-CASSFAGMNTEAFF_size_12
	17	ZMIZ2	0.000678934	0.279434	0.174	0.038	CRG-CASSFAGMNTEAFF_size_12
	18	RPS6KA5	0.0007168	0.674405	0.261	0.077	CRG-CASSFAGMNTEAFF_size_12
	19	KDM5B	0.000871694	0.303131	0.217	0.056	CRG-CASSFAGMNTEAFF_size_12
	20	C20orf27	0.000906428	0.310923	0.217	0.056	CRG-CASSFAGMNTEAFF_size_12
	21	ZC3H6	0.0009752	0.285743	0.217	0.057	CRG-CASSFAGMNTEAFF_size_12
	22	SFMBT1	0.00131257	0.264065	0.174	0.041	CRG-CASSFAGMNTEAFF_size_12
	23	RBMX2	0.00155872	0.303998	0.217	0.06	CRG-CASSFAGMNTEAFF_size_12
	24	ASUN	0.00160837	0.475104	0.174	0.042	CRG-CASSFAGMNTEAFF_size_12
	25	CD5	0.00188483	0.343057	0.435	0.185	CRG-CASSFAGMNTEAFF_size_12
	26	ZNF274	0.00292548	0.262702	0.174	0.045	CRG-CASSFAGMNTEAFF_size_12
	27	RPAP3	0.003147	0.255082	0.174	0.045	CRG-CASSFAGMNTEAFF_size_12
	28	TMEM216	0.00324465	0.438942	0.13	0.029	CRG-CASSFAGMNTEAFF_size_12
	29	TNFRSF25	0.00357645	0.258784	0.261	0.087	CRG-CASSFAGMNTEAFF_size_12
	30	MOB2	0.00393276	0.305359	0.304	0.112	CRG-CASSFAGMNTEAFF_size_12
	31	DGKA	0.00404622	0.313791	0.391	0.164	CRG-CASSFAGMNTEAFF_size_12
	32	ANKRD13D	0.00421078	0.268231	0.217	0.067	CRG-CASSFAGMNTEAFF_size_12
	33	TESPA1	0.00443333	0.430332	0.261	0.091	CRG-CASSFAGMNTEAFF_size_12
	34	STAMBP	0.00449683	0.457823	0.174	0.048	CRG-CASSFAGMNTEAFF_size_12
	35	CMTM8	0.00533285	0.427672	0.13	0.031	CRG-CASSFAGMNTEAFF_size_12
	36	SNRPB2	0.00540682	0.785173	0.435	0.205	CRG-CASSFAGMNTEAFF_size_12
	37	TIAM1	0.00548352	0.423406	0.13	0.031	CRG-CASSFAGMNTEAFF_size_12
	38	C1orf162	0.00560518	1.52385	0.261	0.1	CRG-CASSFAGMNTEAFF_size_12
	39	METTL12	0.00563199	0.886888	0.217	0.071	CRG-CASSFAGMNTEAFF_size_12
	40	CYB5R3	0.00636263	0.269127	0.304	0.117	CRG-CASSFAGMNTEAFF_size_12
	41	DAXX	0.0073677	0.264082	0.217	0.072	CRG-CASSFAGMNTEAFF_size_12
	42	MRPS6	0.00837184	0.282044	0.304	0.124	CRG-CASSFAGMNTEAFF_size_12
	43	RPAP2	0.00927999	0.41425	0.304	0.126	CRG-CASSFAGMNTEAFF_size_12
	44	FOXJ3	0.0112268	0.258839	0.217	0.076	CRG-CASSFAGMNTEAFF_size_12
	45	SECISBP2	0.0120813	0.259394	0.435	0.213	CRG-CASSFAGMNTEAFF_size_12
	46	PNKD	0.0130246	0.436913	0.261	0.104	CRG-CASSFAGMNTEAFF_size_12
	47	CRIP2	0.0136362	0.501784	0.13	0.036	CRG-CASSFAGMNTEAFF_size_12
	48	TSSC4	0.0138335	0.264915	0.217	0.078	CRG-CASSFAGMNTEAFF_size_12
	49	IL6R	0.0145382	0.86961	0.13	0.036	CRG-CASSFAGMNTEAFF_size_12
	50	PPP1R2	0.0152496	0.32906	0.609	0.386	CRG-CASSFAGMNTEAFF_size_12
	1	TRBV2	3.36819e-72	3.01269	0.108	0.015	CRG-CASSFEETQYF_size_242
	2	MT-CO2	2.87616e-64	13.1047	0.999	1	CRG-CASSFEETQYF_size_242
	3	RPS26	2.34111e-50	48.3208	0.762	0.896	CRG-CASSFEETQYF_size_242
	4	MT-ND6	2.66408e-48	0.711745	0.572	0.369	CRG-CASSFEETQYF_size_242
	5	RPS12	3.62622e-48	10.6723	0.997	0.997	CRG-CASSFEETQYF_size_242
	6	MT-ND3	1.00181e-47	4.4499	0.992	0.985	CRG-CASSFEETQYF_size_242
	7	RPS8	2.61036e-46	10.2194	0.996	0.987	CRG-CASSFEETQYF_size_242
	8	RPL32	6.79943e-43	19.8579	0.997	0.993	CRG-CASSFEETQYF_size_242
	9	RPL39	1.68932e-42	24.1416	0.998	0.994	CRG-CASSFEETQYF_size_242
	10	DNAJB1	6.11998e-41	15.8058	0.742	0.537	CRG-CASSFEETQYF_size_242
	11	MT-CO1	2.92738e-40	135.733	1	1	CRG-CASSFEETQYF_size_242
	12	MT-CO3	1.56654e-34	111.208	0.998	0.999	CRG-CASSFEETQYF_size_242
	13	RPLP2	1.09044e-33	10.2182	0.994	0.986	CRG-CASSFEETQYF_size_242
	14	LEPROTL1	2.19367e-31	1.32073	0.683	0.511	CRG-CASSFEETQYF_size_242
	15	NELL2	3.61435e-31	0.33416	0.244	0.114	CRG-CASSFEETQYF_size_242
	16	OXNAD1	1.18159e-30	0.580963	0.318	0.168	CRG-CASSFEETQYF_size_242
	17	RPS5	3.70918e-30	15.9521	0.979	0.931	CRG-CASSFEETQYF_size_242
	18	RPS14	4.29621e-30	2.89289	0.996	0.993	CRG-CASSFEETQYF_size_242
	19	TCF7	1.0266e-29	0.943022	0.377	0.217	CRG-CASSFEETQYF_size_242
	20	LEF1	1.0766e-29	1.33703	0.33	0.179	CRG-CASSFEETQYF_size_242
	21	MT-ND4	2.03927e-28	2.96927	0.989	0.969	CRG-CASSFEETQYF_size_242
	22	RCAN3	4.71675e-27	0.408059	0.265	0.136	CRG-CASSFEETQYF_size_242
	23	RPS3A	6.8878e-27	11.2606	0.996	0.993	CRG-CASSFEETQYF_size_242
	24	CD27	8.34333e-27	3.76383	0.27	0.139	CRG-CASSFEETQYF_size_242
	25	EIF3E	4.36091e-25	2.26314	0.65	0.491	CRG-CASSFEETQYF_size_242
	26	RPL10	4.46518e-24	60.5294	0.999	0.998	CRG-CASSFEETQYF_size_242
	27	RPS27A	7.17741e-24	3.45768	1	0.995	CRG-CASSFEETQYF_size_242
	28	CAMK4	1.60332e-22	0.320786	0.35	0.21	CRG-CASSFEETQYF_size_242
	29	LINC00861	4.02179e-22	1.26588	0.414	0.274	CRG-CASSFEETQYF_size_242
	30	GZMK	5.5893e-22	12.0037	0.267	0.147	CRG-CASSFEETQYF_size_242
	31	EEF1B2	7.62756e-21	7.85176	0.915	0.846	CRG-CASSFEETQYF_size_242
	32	RPL14	1.18052e-20	24.5596	0.983	0.973	CRG-CASSFEETQYF_size_242
	33	RPS16	1.66404e-20	8.26456	0.976	0.954	CRG-CASSFEETQYF_size_242
	34	RPL24	2.35249e-20	1.5383	0.953	0.932	CRG-CASSFEETQYF_size_242
	35	FOXP1	7.37337e-20	1.11327	0.404	0.266	CRG-CASSFEETQYF_size_242
	36	RPL35A	9.20088e-18	6.33655	0.987	0.984	CRG-CASSFEETQYF_size_242
	37	RP11-291B21.2	3.0215e-17	12.0171	0.133	0.255	CRG-CASSFEETQYF_size_242
	38	RPS18	8.75798e-17	2.63119	0.996	0.993	CRG-CASSFEETQYF_size_242
	39	SARAF	1.07152e-16	5.43372	0.925	0.857	CRG-CASSFEETQYF_size_242
	40	RPL22	2.86441e-16	2.82602	0.95	0.916	CRG-CASSFEETQYF_size_242
	41	RPLP1	3.03607e-15	18.8755	0.997	0.998	CRG-CASSFEETQYF_size_242
	42	RPS4X	2.26647e-14	7.36018	0.993	0.992	CRG-CASSFEETQYF_size_242
	43	MAL	2.71077e-14	0.35388	0.222	0.132	CRG-CASSFEETQYF_size_242
	44	EEF1A1	2.87658e-14	24.5762	1	0.999	CRG-CASSFEETQYF_size_242
	45	RPS3	3.0108e-14	36.1841	0.995	0.994	CRG-CASSFEETQYF_size_242
	46	RPL7	3.68171e-14	10.1727	0.89	0.846	CRG-CASSFEETQYF_size_242
	47	CCR7	7.84299e-14	0.385979	0.146	0.077	CRG-CASSFEETQYF_size_242
	48	RPS15A	1.1284e-13	16.9283	0.996	0.996	CRG-CASSFEETQYF_size_242
	49	TRBV7-2	1.33517e-13	24.6463	0.135	0.068	CRG-CASSFEETQYF_size_242
	50	TNFAIP8	2.24845e-13	0.444976	0.299	0.198	CRG-CASSFEETQYF_size_242
	1	TRBV13	6.59496e-121	13.8149	0.361	0.007	CRG-CASSIGTAYNEQFF_size_6
	2	TRAV10	4.95394e-13	2.46605	0.139	0.011	CRG-CASSIGTAYNEQFF_size_6
	3	TRMT11	1.19408e-08	0.368161	0.222	0.038	CRG-CASSIGTAYNEQFF_size_6
	4	MAP3K3	5.0463e-07	0.322512	0.194	0.036	CRG-CASSIGTAYNEQFF_size_6
	5	SESN2	5.17894e-07	0.258491	0.139	0.02	CRG-CASSIGTAYNEQFF_size_6
	6	ENOSF1	8.9771e-07	0.357891	0.278	0.068	CRG-CASSIGTAYNEQFF_size_6
	7	TRAPPC8	2.03167e-06	0.334264	0.222	0.049	CRG-CASSIGTAYNEQFF_size_6
	8	PLEKHJ1	3.33133e-06	0.577543	0.361	0.115	CRG-CASSIGTAYNEQFF_size_6
	9	AREG	5.17663e-06	0.546886	0.25	0.064	CRG-CASSIGTAYNEQFF_size_6
	10	AC013264.2	2.93485e-05	0.37697	0.139	0.026	CRG-CASSIGTAYNEQFF_size_6
	11	ZNF75A	4.00587e-05	0.286006	0.194	0.047	CRG-CASSIGTAYNEQFF_size_6
	12	PMS1	4.66382e-05	0.308774	0.25	0.072	CRG-CASSIGTAYNEQFF_size_6
	13	ZNF277	5.71338e-05	0.422795	0.222	0.061	CRG-CASSIGTAYNEQFF_size_6
	14	MARK2	8.59193e-05	0.258427	0.167	0.039	CRG-CASSIGTAYNEQFF_size_6
	15	SIK3	0.000129912	0.386694	0.167	0.041	CRG-CASSIGTAYNEQFF_size_6
	16	C12orf76	0.000147305	0.268026	0.194	0.052	CRG-CASSIGTAYNEQFF_size_6
	17	MRPS6	0.000152506	0.262596	0.333	0.124	CRG-CASSIGTAYNEQFF_size_6
	18	JAKMIP1	0.000226721	0.268045	0.222	0.067	CRG-CASSIGTAYNEQFF_size_6
	19	AOAH	0.000228352	0.801613	0.333	0.132	CRG-CASSIGTAYNEQFF_size_6
	20	TRGV2	0.000259454	0.28919	0.139	0.032	CRG-CASSIGTAYNEQFF_size_6
	21	ABCA2	0.000272748	0.497039	0.167	0.044	CRG-CASSIGTAYNEQFF_size_6
	22	BOLA2B	0.000331776	0.251001	0.167	0.044	CRG-CASSIGTAYNEQFF_size_6
	23	METTL15	0.000337927	0.37932	0.167	0.044	CRG-CASSIGTAYNEQFF_size_6
	24	SELM	0.0003466	0.588189	0.306	0.118	CRG-CASSIGTAYNEQFF_size_6
	25	AHCTF1	0.000356979	0.264864	0.222	0.069	CRG-CASSIGTAYNEQFF_size_6
	26	SMDT1	0.000457687	0.272197	0.611	0.35	CRG-CASSIGTAYNEQFF_size_6
	27	GATAD2B	0.00050481	0.868649	0.25	0.089	CRG-CASSIGTAYNEQFF_size_6
	28	PIN4	0.000546021	0.280176	0.222	0.072	CRG-CASSIGTAYNEQFF_size_6
	29	C16orf13	0.000613601	0.35145	0.444	0.208	CRG-CASSIGTAYNEQFF_size_6
	30	EXOSC6	0.000650038	0.510412	0.25	0.09	CRG-CASSIGTAYNEQFF_size_6
	31	HPCAL1	0.000712016	0.304838	0.278	0.104	CRG-CASSIGTAYNEQFF_size_6
	32	NBPF19	0.000789301	0.442066	0.306	0.123	CRG-CASSIGTAYNEQFF_size_6
	33	BCL2	0.000803013	0.299151	0.389	0.175	CRG-CASSIGTAYNEQFF_size_6
	34	MYO9A	0.000842789	0.369652	0.167	0.048	CRG-CASSIGTAYNEQFF_size_6
	35	EIF4E3	0.000888523	0.253492	0.194	0.061	CRG-CASSIGTAYNEQFF_size_6
	36	DMTF1	0.000918526	0.36971	0.278	0.107	CRG-CASSIGTAYNEQFF_size_6
	37	IL2RB	0.0010554	0.400238	0.333	0.143	CRG-CASSIGTAYNEQFF_size_6
	38	GPR171	0.00105781	0.350817	0.167	0.049	CRG-CASSIGTAYNEQFF_size_6
	39	RPS6KA5	0.00106483	0.683345	0.222	0.077	CRG-CASSIGTAYNEQFF_size_6
	40	MRPL34	0.00106901	0.383181	0.278	0.108	CRG-CASSIGTAYNEQFF_size_6
	41	ZBTB49	0.00115832	0.335142	0.111	0.026	CRG-CASSIGTAYNEQFF_size_6
	42	CAB39	0.00117512	0.25828	0.25	0.092	CRG-CASSIGTAYNEQFF_size_6
	43	PCSK7	0.00129184	0.59444	0.444	0.226	CRG-CASSIGTAYNEQFF_size_6
	44	RP11-325F22.2	0.00135401	0.303924	0.139	0.037	CRG-CASSIGTAYNEQFF_size_6
	45	MPHOSPH8	0.00137265	0.420316	0.556	0.3	CRG-CASSIGTAYNEQFF_size_6
	46	CTB-133G6.1	0.00137727	0.466386	0.278	0.112	CRG-CASSIGTAYNEQFF_size_6
	47	PDPK1	0.00157575	0.376401	0.194	0.065	CRG-CASSIGTAYNEQFF_size_6
	48	TINF2	0.00175451	0.383263	0.25	0.096	CRG-CASSIGTAYNEQFF_size_6
	49	LYAR	0.00179543	0.596544	0.556	0.327	CRG-CASSIGTAYNEQFF_size_6
	50	ARFGAP2	0.00206225	0.374025	0.25	0.098	CRG-CASSIGTAYNEQFF_size_6
	1	CAMK4	9.65517e-08	0.460976	0.486	0.224	CRG-CASSIQGNQPQHF_size_26
	2	LDLRAD4	7.87951e-07	0.311266	0.108	0.022	CRG-CASSIQGNQPQHF_size_26
	3	SUSD3	5.8955e-06	0.294606	0.176	0.055	CRG-CASSIQGNQPQHF_size_26
	4	C12orf10	7.53742e-06	0.302865	0.189	0.062	CRG-CASSIQGNQPQHF_size_26
	5	SERINC5	1.97435e-05	0.727077	0.27	0.113	CRG-CASSIQGNQPQHF_size_26
	6	TTC39C	3.36087e-05	1.1766	0.405	0.204	CRG-CASSIQGNQPQHF_size_26
	7	NUDC	4.15296e-05	0.489547	0.311	0.148	CRG-CASSIQGNQPQHF_size_26
	8	PLK3	4.29064e-05	0.329003	0.243	0.1	CRG-CASSIQGNQPQHF_size_26
	9	N4BP2	4.76612e-05	0.398604	0.176	0.062	CRG-CASSIQGNQPQHF_size_26
	10	MGAT4A	5.61398e-05	0.316773	0.554	0.339	CRG-CASSIQGNQPQHF_size_26
	11	SH3YL1	7.88278e-05	0.482052	0.203	0.079	CRG-CASSIQGNQPQHF_size_26
	12	MTO1	9.19656e-05	0.278945	0.162	0.056	CRG-CASSIQGNQPQHF_size_26
	13	TRAV13-1	9.2648e-05	1.93911	0.122	0.037	CRG-CASSIQGNQPQHF_size_26
	14	LINC01550	0.00017759	0.255682	0.149	0.051	CRG-CASSIQGNQPQHF_size_26
	15	CD4	0.000194694	0.285056	0.203	0.082	CRG-CASSIQGNQPQHF_size_26
	16	SVIP	0.000206945	0.544991	0.257	0.119	CRG-CASSIQGNQPQHF_size_26
	17	TIMM9	0.000298049	0.264395	0.176	0.069	CRG-CASSIQGNQPQHF_size_26
	18	TMEM14C	0.00032857	0.254427	0.189	0.077	CRG-CASSIQGNQPQHF_size_26
	19	DENR	0.000339415	0.263291	0.284	0.138	CRG-CASSIQGNQPQHF_size_26
	20	TAZ	0.000403381	0.322771	0.216	0.095	CRG-CASSIQGNQPQHF_size_26
	21	SORL1	0.000415418	0.525866	0.351	0.203	CRG-CASSIQGNQPQHF_size_26
	22	PDE4B	0.000494144	0.265916	0.365	0.201	CRG-CASSIQGNQPQHF_size_26
	23	SSBP2	0.000534973	0.29966	0.122	0.041	CRG-CASSIQGNQPQHF_size_26
	24	ARL4A	0.000632633	0.272407	0.203	0.089	CRG-CASSIQGNQPQHF_size_26
	25	DGKA	0.000665434	0.378657	0.311	0.163	CRG-CASSIQGNQPQHF_size_26
	26	AIMP1	0.000723636	0.275951	0.324	0.173	CRG-CASSIQGNQPQHF_size_26
	27	RIC3	0.000743691	0.268196	0.162	0.065	CRG-CASSIQGNQPQHF_size_26
	28	ILF3-AS1	0.000844305	0.278969	0.311	0.162	CRG-CASSIQGNQPQHF_size_26
	29	KPNA4	0.000890845	0.453857	0.23	0.109	CRG-CASSIQGNQPQHF_size_26
	30	PABPN1	0.00109758	0.490727	0.284	0.152	CRG-CASSIQGNQPQHF_size_26
	31	EXOSC8	0.00120449	0.365448	0.176	0.077	CRG-CASSIQGNQPQHF_size_26
	32	SMAD3	0.00128531	0.287299	0.149	0.06	CRG-CASSIQGNQPQHF_size_26
	33	TNFAIP8	0.00132353	0.297987	0.365	0.208	CRG-CASSIQGNQPQHF_size_26
	34	VPS29	0.00135433	0.529018	0.338	0.197	CRG-CASSIQGNQPQHF_size_26
	35	LEF1	0.00170313	0.403802	0.338	0.195	CRG-CASSIQGNQPQHF_size_26
	36	NDFIP1	0.00181699	0.374973	0.541	0.38	CRG-CASSIQGNQPQHF_size_26
	37	RP11-796E2.4	0.00193818	0.371884	0.23	0.115	CRG-CASSIQGNQPQHF_size_26
	38	ANAPC4	0.00194542	0.295888	0.122	0.046	CRG-CASSIQGNQPQHF_size_26
	39	MSL3	0.00199961	0.257005	0.23	0.115	CRG-CASSIQGNQPQHF_size_26
	40	PUM3	0.00253276	0.458579	0.162	0.072	CRG-CASSIQGNQPQHF_size_26
	41	PPP1R3E	0.00297984	0.283376	0.108	0.04	CRG-CASSIQGNQPQHF_size_26
	42	ARHGAP15	0.00306106	0.715796	0.554	0.369	CRG-CASSIQGNQPQHF_size_26
	43	RPL23	0.00325043	0.335466	0.784	0.663	CRG-CASSIQGNQPQHF_size_26
	44	ATP5H	0.0036477	0.283312	0.378	0.237	CRG-CASSIQGNQPQHF_size_26
	45	ZNF90	0.00371882	0.282016	0.203	0.102	CRG-CASSIQGNQPQHF_size_26
	46	TIMM13	0.00373371	0.272226	0.176	0.083	CRG-CASSIQGNQPQHF_size_26
	47	KATNBL1	0.00402724	0.288336	0.135	0.058	CRG-CASSIQGNQPQHF_size_26
	48	ID3	0.00470996	0.845492	0.135	0.058	CRG-CASSIQGNQPQHF_size_26
	49	CTCF	0.00501784	0.253022	0.203	0.104	CRG-CASSIQGNQPQHF_size_26
	50	LSR	0.0056118	0.372802	0.122	0.052	CRG-CASSIQGNQPQHF_size_26
	1	TRBV7-4	5.21217e-30	8.55255	0.167	0.017	CRG-CASSLAGNTGELFF_size_33
	2	TRBV7-6	9.03543e-25	6.59398	0.196	0.027	CRG-CASSLAGNTGELFF_size_33
	3	RPS4Y1	1.71359e-17	0.490059	0.52	0.191	CRG-CASSLAGNTGELFF_size_33
	4	NELL2	8.65667e-17	0.721819	0.402	0.125	CRG-CASSLAGNTGELFF_size_33
	5	LEF1	1.94697e-15	2.38067	0.5	0.192	CRG-CASSLAGNTGELFF_size_33
	6	SELL	2.11071e-14	0.887479	0.529	0.236	CRG-CASSLAGNTGELFF_size_33
	7	AAMDC	6.80293e-13	0.259019	0.108	0.016	CRG-CASSLAGNTGELFF_size_33
	8	ZFP36L2	2.35238e-12	1.74305	0.941	0.843	CRG-CASSLAGNTGELFF_size_33
	9	EPHX2	3.17893e-12	0.324599	0.186	0.043	CRG-CASSLAGNTGELFF_size_33
	10	CAMK4	2.61514e-11	0.869246	0.49	0.223	CRG-CASSLAGNTGELFF_size_33
	11	TRBV4-2	3.63818e-11	8.87105	0.118	0.021	CRG-CASSLAGNTGELFF_size_33
	12	RPL35A	1.16138e-10	3.11242	1	0.984	CRG-CASSLAGNTGELFF_size_33
	13	MAL	2.6786e-10	0.372818	0.363	0.139	CRG-CASSLAGNTGELFF_size_33
	14	RBSN	2.51133e-09	0.267775	0.186	0.052	CRG-CASSLAGNTGELFF_size_33
	15	RGS10	5.8973e-09	0.829383	0.51	0.256	CRG-CASSLAGNTGELFF_size_33
	16	RPS21	5.95903e-09	12.1552	1	0.979	CRG-CASSLAGNTGELFF_size_33
	17	EIF3E	8.24268e-09	0.403023	0.755	0.506	CRG-CASSLAGNTGELFF_size_33
	18	THEM4	9.81907e-09	0.674041	0.265	0.099	CRG-CASSLAGNTGELFF_size_33
	19	RP11-18H21.1	1.06014e-08	0.349764	0.176	0.051	CRG-CASSLAGNTGELFF_size_33
	20	INPP4B	1.1357e-08	1.38404	0.451	0.216	CRG-CASSLAGNTGELFF_size_33
	21	SPINT2	1.2178e-08	0.342577	0.186	0.055	CRG-CASSLAGNTGELFF_size_33
	22	SARAF	2.13413e-08	3.48547	0.98	0.863	CRG-CASSLAGNTGELFF_size_33
	23	HMGN4	2.3946e-08	0.450115	0.333	0.141	CRG-CASSLAGNTGELFF_size_33
	24	RPL26	2.92886e-08	7.7071	0.941	0.948	CRG-CASSLAGNTGELFF_size_33
	25	RCAN3	3.10113e-08	0.927089	0.343	0.148	CRG-CASSLAGNTGELFF_size_33
	26	2021-09-06	4.92585e-08	0.604042	0.608	0.354	CRG-CASSLAGNTGELFF_size_33
	27	ARHGAP15	8.19938e-08	1.90348	0.578	0.368	CRG-CASSLAGNTGELFF_size_33
	28	RAB3GAP1	1.02431e-07	0.311025	0.176	0.055	CRG-CASSLAGNTGELFF_size_33
	29	ABRACL	1.28586e-07	0.837166	0.461	0.243	CRG-CASSLAGNTGELFF_size_33
	30	ACTN1	1.71958e-07	0.274909	0.157	0.046	CRG-CASSLAGNTGELFF_size_33
	31	AKR1A1	1.73266e-07	0.312038	0.216	0.076	CRG-CASSLAGNTGELFF_size_33
	32	CD4	2.09933e-07	0.408767	0.225	0.082	CRG-CASSLAGNTGELFF_size_33
	33	THOC3	2.84669e-07	0.414012	0.265	0.107	CRG-CASSLAGNTGELFF_size_33
	34	RBL2	2.99292e-07	0.504326	0.52	0.302	CRG-CASSLAGNTGELFF_size_33
	35	SERINC5	3.0656e-07	0.531695	0.275	0.112	CRG-CASSLAGNTGELFF_size_33
	36	ADSL	3.07425e-07	0.463407	0.245	0.095	CRG-CASSLAGNTGELFF_size_33
	37	C1orf162	3.81257e-07	3.25739	0.245	0.098	CRG-CASSLAGNTGELFF_size_33
	38	GLTSCR2	4.22059e-07	0.841065	0.794	0.627	CRG-CASSLAGNTGELFF_size_33
	39	GCSAM	7.44553e-07	0.274366	0.108	0.027	CRG-CASSLAGNTGELFF_size_33
	40	CCND3	7.75043e-07	0.498085	0.608	0.415	CRG-CASSLAGNTGELFF_size_33
	41	CHTF8	1.15965e-06	0.310696	0.157	0.05	CRG-CASSLAGNTGELFF_size_33
	42	RPS20	1.18903e-06	2.00587	0.814	0.675	CRG-CASSLAGNTGELFF_size_33
	43	EIF1AY	1.20823e-06	0.269645	0.108	0.028	CRG-CASSLAGNTGELFF_size_33
	44	TRAT1	1.21057e-06	0.737556	0.343	0.165	CRG-CASSLAGNTGELFF_size_33
	45	CCR7	1.42133e-06	0.501787	0.216	0.083	CRG-CASSLAGNTGELFF_size_33
	46	RPL38	1.89487e-06	1.78333	0.941	0.876	CRG-CASSLAGNTGELFF_size_33
	47	EIF4B	1.90484e-06	0.888136	0.686	0.519	CRG-CASSLAGNTGELFF_size_33
	48	RPL36AL	1.90586e-06	1.35248	0.922	0.798	CRG-CASSLAGNTGELFF_size_33
	49	SORL1	1.95304e-06	0.441055	0.392	0.202	CRG-CASSLAGNTGELFF_size_33
	50	TTC39C	2.47684e-06	0.434579	0.382	0.203	CRG-CASSLAGNTGELFF_size_33
	1	TNFSF8	3.19493e-12	0.284701	0.253	0.066	CRG-CASSLAGYAYNEQFF_size_42
	2	TCF7	1.15953e-11	0.632923	0.538	0.231	CRG-CASSLAGYAYNEQFF_size_42
	3	TRBV7-9	9.74806e-11	9.1462	0.132	0.51	CRG-CASSLAGYAYNEQFF_size_42
	4	FLT3LG	6.61115e-09	1.29098	0.582	0.313	CRG-CASSLAGYAYNEQFF_size_42
	5	LDLRAP1	2.14481e-07	0.370299	0.242	0.087	CRG-CASSLAGYAYNEQFF_size_42
	6	CD4	3.7011e-07	0.309863	0.231	0.082	CRG-CASSLAGYAYNEQFF_size_42
	7	2021-09-01	5.89278e-07	0.62906	0.56	0.321	CRG-CASSLAGYAYNEQFF_size_42
	8	TNFRSF25	9.54938e-07	0.360603	0.231	0.086	CRG-CASSLAGYAYNEQFF_size_42
	9	ACTN1	1.38299e-06	0.334685	0.154	0.046	CRG-CASSLAGYAYNEQFF_size_42
	10	SERINC5	2.11813e-06	0.581235	0.264	0.113	CRG-CASSLAGYAYNEQFF_size_42
	11	C11orf31	3.15784e-06	0.798339	0.505	0.282	CRG-CASSLAGYAYNEQFF_size_42
	12	CISH	3.78718e-06	0.305246	0.11	0.028	CRG-CASSLAGYAYNEQFF_size_42
	13	NELL2	5.27769e-06	1.07757	0.286	0.126	CRG-CASSLAGYAYNEQFF_size_42
	14	ARHGAP15	6.49515e-06	0.859675	0.593	0.368	CRG-CASSLAGYAYNEQFF_size_42
	15	TMC8	1.07878e-05	0.442545	0.407	0.227	CRG-CASSLAGYAYNEQFF_size_42
	16	LINC01420	1.07916e-05	1.41584	0.341	0.17	CRG-CASSLAGYAYNEQFF_size_42
	17	IL27RA	1.24163e-05	0.387544	0.253	0.11	CRG-CASSLAGYAYNEQFF_size_42
	18	ZFP36L2	1.29685e-05	0.432435	0.868	0.844	CRG-CASSLAGYAYNEQFF_size_42
	19	TMEM14C	1.37963e-05	0.362115	0.198	0.077	CRG-CASSLAGYAYNEQFF_size_42
	20	CD44	2.10824e-05	0.952435	0.648	0.421	CRG-CASSLAGYAYNEQFF_size_42
	21	KRCC1	2.60309e-05	0.297544	0.154	0.054	CRG-CASSLAGYAYNEQFF_size_42
	22	GIMAP7	4.42235e-05	0.547913	0.484	0.283	CRG-CASSLAGYAYNEQFF_size_42
	23	CCR7	4.50772e-05	0.572778	0.198	0.083	CRG-CASSLAGYAYNEQFF_size_42
	24	LSM5	5.35873e-05	0.459838	0.308	0.155	CRG-CASSLAGYAYNEQFF_size_42
	25	CPSF7	5.46765e-05	0.301781	0.22	0.095	CRG-CASSLAGYAYNEQFF_size_42
	26	MRPS26	6.60695e-05	0.251951	0.176	0.069	CRG-CASSLAGYAYNEQFF_size_42
	27	EPRS	6.99956e-05	0.306855	0.231	0.103	CRG-CASSLAGYAYNEQFF_size_42
	28	TRABD2A	0.000131442	1.40277	0.209	0.093	CRG-CASSLAGYAYNEQFF_size_42
	29	FAM162A	0.000153169	0.438241	0.264	0.13	CRG-CASSLAGYAYNEQFF_size_42
	30	SNX9	0.000194719	0.292615	0.176	0.073	CRG-CASSLAGYAYNEQFF_size_42
	31	TNFRSF14	0.000212988	1.20901	0.44	0.276	CRG-CASSLAGYAYNEQFF_size_42
	32	NCF1	0.000280857	0.391377	0.187	0.082	CRG-CASSLAGYAYNEQFF_size_42
	33	TRAF1	0.000294403	0.475323	0.209	0.097	CRG-CASSLAGYAYNEQFF_size_42
	34	CDC14A	0.000340724	1.17454	0.253	0.128	CRG-CASSLAGYAYNEQFF_size_42
	35	EIF3M	0.000387641	0.566502	0.549	0.365	CRG-CASSLAGYAYNEQFF_size_42
	36	AC006129.2	0.00043951	0.40552	0.297	0.164	CRG-CASSLAGYAYNEQFF_size_42
	37	BACH2	0.000513212	0.473299	0.154	0.065	CRG-CASSLAGYAYNEQFF_size_42
	38	ATP6V0E2	0.000524732	0.523547	0.209	0.102	CRG-CASSLAGYAYNEQFF_size_42
	39	DGKA	0.000533077	0.270833	0.297	0.163	CRG-CASSLAGYAYNEQFF_size_42
	40	FYN	0.000603451	0.921495	0.198	0.392	CRG-CASSLAGYAYNEQFF_size_42
	41	HAX1	0.000624388	0.297651	0.253	0.132	CRG-CASSLAGYAYNEQFF_size_42
	42	PRMT2	0.000638337	0.711105	0.462	0.302	CRG-CASSLAGYAYNEQFF_size_42
	43	BTF3L4	0.00071288	0.270687	0.165	0.073	CRG-CASSLAGYAYNEQFF_size_42
	44	EDEM3	0.000720635	0.394406	0.187	0.087	CRG-CASSLAGYAYNEQFF_size_42
	45	DDT	0.000732943	0.49939	0.341	0.209	CRG-CASSLAGYAYNEQFF_size_42
	46	RSL1D1	0.000767626	0.795087	0.44	0.283	CRG-CASSLAGYAYNEQFF_size_42
	47	ZNF721	0.000892766	0.385893	0.209	0.103	CRG-CASSLAGYAYNEQFF_size_42
	48	ATP2B1	0.000943102	0.407352	0.264	0.147	CRG-CASSLAGYAYNEQFF_size_42
	49	CORO1B	0.000946403	0.938759	0.363	0.22	CRG-CASSLAGYAYNEQFF_size_42
	50	JMY	0.00106533	0.261469	0.187	0.089	CRG-CASSLAGYAYNEQFF_size_42
	1	SCGB3A1	2.81793e-21	0.288706	0.136	0.004	CRG-CASSLAQGSETQYF_size_6
	2	RP11-498P14.5	9.66573e-18	0.290961	0.136	0.005	CRG-CASSLAQGSETQYF_size_6
	3	ABHD8	3.33293e-14	0.288443	0.136	0.006	CRG-CASSLAQGSETQYF_size_6
	4	RP11-439L18.2	6.43714e-13	0.286081	0.136	0.007	CRG-CASSLAQGSETQYF_size_6
	5	CASS4	7.51469e-13	0.714065	0.318	0.035	CRG-CASSLAQGSETQYF_size_6
	6	SNED1	1.75974e-12	0.350438	0.182	0.012	CRG-CASSLAQGSETQYF_size_6
	7	TRIM28	4.1082e-12	0.766836	0.409	0.059	CRG-CASSLAQGSETQYF_size_6
	8	CYB561D1	1.59685e-11	0.419278	0.227	0.021	CRG-CASSLAQGSETQYF_size_6
	9	FAM153A	1.68798e-09	0.275417	0.136	0.01	CRG-CASSLAQGSETQYF_size_6
	10	FAN1	2.72155e-09	0.275404	0.136	0.01	CRG-CASSLAQGSETQYF_size_6
	11	USP53	7.71987e-09	0.39137	0.227	0.027	CRG-CASSLAQGSETQYF_size_6
	12	MACROD1	3.62423e-08	0.276293	0.136	0.011	CRG-CASSLAQGSETQYF_size_6
	13	MUTYH	3.76747e-08	0.641582	0.273	0.041	CRG-CASSLAQGSETQYF_size_6
	14	LEF1	8.27556e-08	0.478921	0.636	0.195	CRG-CASSLAQGSETQYF_size_6
	15	MANBAL	9.92832e-08	0.273222	0.136	0.012	CRG-CASSLAQGSETQYF_size_6
	16	SLC35C2	1.05155e-07	0.836923	0.364	0.073	CRG-CASSLAQGSETQYF_size_6
	17	MIR222HG	1.40123e-07	0.328222	0.182	0.021	CRG-CASSLAQGSETQYF_size_6
	18	GTF2I	1.44103e-07	0.6847	0.455	0.107	CRG-CASSLAQGSETQYF_size_6
	19	ACAD11	1.77611e-07	0.339189	0.182	0.021	CRG-CASSLAQGSETQYF_size_6
	20	ARHGAP21	2.10443e-07	0.27261	0.136	0.012	CRG-CASSLAQGSETQYF_size_6
	21	AC021188.4	2.38047e-07	0.333382	0.182	0.021	CRG-CASSLAQGSETQYF_size_6
	22	DAGLB	2.78645e-07	0.272803	0.136	0.013	CRG-CASSLAQGSETQYF_size_6
	23	FNIP2	3.21101e-07	0.271806	0.136	0.013	CRG-CASSLAQGSETQYF_size_6
	24	VIPR1	4.22778e-07	0.550914	0.182	0.022	CRG-CASSLAQGSETQYF_size_6
	25	PELI2	4.24805e-07	0.267111	0.136	0.013	CRG-CASSLAQGSETQYF_size_6
	26	RDH11	4.83291e-07	0.627915	0.273	0.047	CRG-CASSLAQGSETQYF_size_6
	27	CNNM3	8.01104e-07	0.268476	0.136	0.013	CRG-CASSLAQGSETQYF_size_6
	28	RPUSD1	9.41507e-07	0.3888	0.227	0.035	CRG-CASSLAQGSETQYF_size_6
	29	ZNF831	1.01646e-06	0.264722	0.136	0.014	CRG-CASSLAQGSETQYF_size_6
	30	2021-03-09	1.30184e-06	1.00813	0.182	0.024	CRG-CASSLAQGSETQYF_size_6
	31	FBXL17	1.34604e-06	0.386995	0.227	0.035	CRG-CASSLAQGSETQYF_size_6
	32	TPM1	1.99578e-06	0.490907	0.136	0.014	CRG-CASSLAQGSETQYF_size_6
	33	R3HDM4	2.27403e-06	0.546423	0.591	0.188	CRG-CASSLAQGSETQYF_size_6
	34	NPIPB4	3.21559e-06	0.374401	0.227	0.037	CRG-CASSLAQGSETQYF_size_6
	35	KLHL22	4.93541e-06	0.32664	0.182	0.026	CRG-CASSLAQGSETQYF_size_6
	36	ZNF575	5.50765e-06	0.264396	0.136	0.015	CRG-CASSLAQGSETQYF_size_6
	37	SNX1	5.92586e-06	0.436422	0.364	0.087	CRG-CASSLAQGSETQYF_size_6
	38	WDR86	6.75416e-06	0.2588	0.136	0.016	CRG-CASSLAQGSETQYF_size_6
	39	ZFP90	7.84138e-06	0.776732	0.318	0.074	CRG-CASSLAQGSETQYF_size_6
	40	SPATA2L	9.46371e-06	0.262797	0.136	0.016	CRG-CASSLAQGSETQYF_size_6
	41	ING1	9.98235e-06	0.316616	0.182	0.027	CRG-CASSLAQGSETQYF_size_6
	42	EPHB6	1.00837e-05	0.952648	0.136	0.016	CRG-CASSLAQGSETQYF_size_6
	43	ZNF414	1.70997e-05	0.369539	0.227	0.042	CRG-CASSLAQGSETQYF_size_6
	44	C7orf31	1.99489e-05	0.257513	0.136	0.017	CRG-CASSLAQGSETQYF_size_6
	45	TCF7	2.03451e-05	1.4321	0.591	0.234	CRG-CASSLAQGSETQYF_size_6
	46	AARS	2.49159e-05	0.25816	0.136	0.017	CRG-CASSLAQGSETQYF_size_6
	47	ISCA1	3.26027e-05	0.93156	0.455	0.153	CRG-CASSLAQGSETQYF_size_6
	48	AGPAT5	3.408e-05	0.33888	0.227	0.044	CRG-CASSLAQGSETQYF_size_6
	49	TTTY15	3.81414e-05	0.511864	0.182	0.031	CRG-CASSLAQGSETQYF_size_6
	50	CHCHD10	3.86813e-05	0.625173	0.5	0.171	CRG-CASSLAQGSETQYF_size_6
	1	B4GALNT3	7.41238e-48	0.335389	0.154	0.001	CRG-CASSLDTSPLHF_size_6
	2	ZNF23	1.14638e-16	0.458837	0.231	0.009	CRG-CASSLDTSPLHF_size_6
	3	PROCA1	2.7787e-13	0.324851	0.154	0.005	CRG-CASSLDTSPLHF_size_6
	4	LIN37	3.32848e-13	0.556606	0.308	0.02	CRG-CASSLDTSPLHF_size_6
	5	NEK3	3.38121e-13	0.452654	0.231	0.012	CRG-CASSLDTSPLHF_size_6
	6	TMSB15B	2.46744e-12	0.324504	0.154	0.006	CRG-CASSLDTSPLHF_size_6
	7	CCDC92	5.4749e-11	0.549479	0.308	0.024	CRG-CASSLDTSPLHF_size_6
	8	ZNF182	8.4224e-11	0.321601	0.154	0.007	CRG-CASSLDTSPLHF_size_6
	9	PHGDH	1.77836e-10	0.320325	0.154	0.007	CRG-CASSLDTSPLHF_size_6
	10	VIPR2	1.78697e-10	0.31959	0.154	0.007	CRG-CASSLDTSPLHF_size_6
	11	ZNF33B	4.08412e-10	0.89994	0.385	0.041	CRG-CASSLDTSPLHF_size_6
	12	TRAV6	7.01319e-10	2.68584	0.154	0.007	CRG-CASSLDTSPLHF_size_6
	13	HOOK1	2.42721e-09	0.437478	0.231	0.017	CRG-CASSLDTSPLHF_size_6
	14	RP13-580F15.2	3.01701e-09	0.318628	0.154	0.008	CRG-CASSLDTSPLHF_size_6
	15	PLD6	3.01701e-09	0.318628	0.154	0.008	CRG-CASSLDTSPLHF_size_6
	16	ALDH18A1	5.54074e-09	0.532404	0.308	0.03	CRG-CASSLDTSPLHF_size_6
	17	TRAV8-6	2.17202e-08	1.66882	0.231	0.019	CRG-CASSLDTSPLHF_size_6
	18	DLGAP1-AS1	2.42676e-08	0.528181	0.308	0.032	CRG-CASSLDTSPLHF_size_6
	19	ST6GALNAC4	4.37183e-08	0.762064	0.231	0.02	CRG-CASSLDTSPLHF_size_6
	20	GTF3C3	4.85724e-08	0.828098	0.308	0.034	CRG-CASSLDTSPLHF_size_6
	21	TRBV12-3	6.71623e-08	7.28659	0.231	0.02	CRG-CASSLDTSPLHF_size_6
	22	RBM28	9.37215e-08	0.519717	0.308	0.035	CRG-CASSLDTSPLHF_size_6
	23	FAM216A	1.13865e-07	0.312851	0.154	0.009	CRG-CASSLDTSPLHF_size_6
	24	RENBP	1.62658e-07	0.313775	0.154	0.01	CRG-CASSLDTSPLHF_size_6
	25	C17orf80	1.94575e-07	0.312775	0.154	0.01	CRG-CASSLDTSPLHF_size_6
	26	SMIM8	2.35043e-07	0.422734	0.231	0.021	CRG-CASSLDTSPLHF_size_6
	27	NDC1	2.72601e-07	0.312968	0.154	0.01	CRG-CASSLDTSPLHF_size_6
	28	EAF2	2.75271e-07	0.310777	0.154	0.01	CRG-CASSLDTSPLHF_size_6
	29	ATP11C	4.11347e-07	0.423551	0.231	0.022	CRG-CASSLDTSPLHF_size_6
	30	ROGDI	4.4395e-07	0.311431	0.154	0.01	CRG-CASSLDTSPLHF_size_6
	31	C14orf93	7.02249e-07	0.309896	0.154	0.011	CRG-CASSLDTSPLHF_size_6
	32	TNFAIP8	7.10873e-07	1.88671	0.769	0.208	CRG-CASSLDTSPLHF_size_6
	33	OGG1	7.41409e-07	0.423592	0.231	0.023	CRG-CASSLDTSPLHF_size_6
	34	ZNF71	1.06899e-06	0.31128	0.154	0.011	CRG-CASSLDTSPLHF_size_6
	35	SNX25	1.07533e-06	0.30982	0.154	0.011	CRG-CASSLDTSPLHF_size_6
	36	APC	1.77687e-06	0.557039	0.385	0.062	CRG-CASSLDTSPLHF_size_6
	37	ALG8	1.90105e-06	0.421342	0.231	0.025	CRG-CASSLDTSPLHF_size_6
	38	MRFAP1L1	1.9153e-06	0.863414	0.462	0.089	CRG-CASSLDTSPLHF_size_6
	39	CDIP1	2.15013e-06	0.421531	0.231	0.025	CRG-CASSLDTSPLHF_size_6
	40	PPIH	2.35862e-06	0.626086	0.538	0.115	CRG-CASSLDTSPLHF_size_6
	41	BARD1	2.80445e-06	0.393281	0.231	0.025	CRG-CASSLDTSPLHF_size_6
	42	TMEM230	2.91186e-06	0.946134	0.692	0.191	CRG-CASSLDTSPLHF_size_6
	43	TIMELESS	3.02511e-06	0.655081	0.154	0.012	CRG-CASSLDTSPLHF_size_6
	44	HMGB3	3.07555e-06	0.298644	0.154	0.012	CRG-CASSLDTSPLHF_size_6
	45	MED11	3.52564e-06	0.416585	0.231	0.026	CRG-CASSLDTSPLHF_size_6
	46	APBB1	3.53775e-06	0.487435	0.308	0.043	CRG-CASSLDTSPLHF_size_6
	47	USP10	4.05536e-06	1.37186	0.538	0.125	CRG-CASSLDTSPLHF_size_6
	48	FRMD4B	4.11232e-06	1.53903	0.231	0.027	CRG-CASSLDTSPLHF_size_6
	49	PRPS1	4.49932e-06	1.06858	0.462	0.097	CRG-CASSLDTSPLHF_size_6
	50	SYPL1	4.58663e-06	0.564793	0.462	0.091	CRG-CASSLDTSPLHF_size_6
	1	IL7R	7.23233e-17	10.4359	0.917	0.523	CRG-CASSLDWETQYF_size_35
	2	TRAV13-1	5.61571e-14	6.14782	0.165	0.036	CRG-CASSLDWETQYF_size_35
	3	TMEM123	1.18164e-12	0.649964	0.587	0.302	CRG-CASSLDWETQYF_size_35
	4	FLT3LG	4.48398e-12	0.380757	0.603	0.312	CRG-CASSLDWETQYF_size_35
	5	NDUFS5	1.43851e-09	0.818992	0.669	0.415	CRG-CASSLDWETQYF_size_35
	6	PLP2	1.36488e-08	0.550615	0.397	0.194	CRG-CASSLDWETQYF_size_35
	7	RCAN3	2.25176e-08	0.45775	0.331	0.148	CRG-CASSLDWETQYF_size_35
	8	CDC14A	2.83082e-08	0.265488	0.298	0.127	CRG-CASSLDWETQYF_size_35
	9	MAL	4.04341e-08	1.06828	0.314	0.139	CRG-CASSLDWETQYF_size_35
	10	HEBP2	5.81632e-08	0.253293	0.231	0.088	CRG-CASSLDWETQYF_size_35
	11	CD44	1.8601e-07	1.73566	0.645	0.42	CRG-CASSLDWETQYF_size_35
	12	TRBV19	2.22025e-07	1.73713	0.107	0.028	CRG-CASSLDWETQYF_size_35
	13	S1PR4	2.89638e-07	0.448553	0.289	0.132	CRG-CASSLDWETQYF_size_35
	14	LEF1	1.76238e-06	0.682071	0.364	0.194	CRG-CASSLDWETQYF_size_35
	15	MZT2A	2.68416e-06	0.445292	0.397	0.216	CRG-CASSLDWETQYF_size_35
	16	EIF3F	3.16148e-06	2.43513	0.769	0.591	CRG-CASSLDWETQYF_size_35
	17	CD28	4.25821e-06	0.386224	0.207	0.088	CRG-CASSLDWETQYF_size_35
	18	EIF3E	1.12011e-05	0.648332	0.669	0.506	CRG-CASSLDWETQYF_size_35
	19	TSHZ2	1.67924e-05	0.282007	0.132	0.047	CRG-CASSLDWETQYF_size_35
	20	NSA2	2.1963e-05	0.484349	0.512	0.336	CRG-CASSLDWETQYF_size_35
	21	MXI1	2.23233e-05	0.284049	0.149	0.058	CRG-CASSLDWETQYF_size_35
	22	PDE3B	2.65917e-05	0.438118	0.256	0.132	CRG-CASSLDWETQYF_size_35
	23	BBX	2.84305e-05	0.405178	0.322	0.179	CRG-CASSLDWETQYF_size_35
	24	UBC	2.92006e-05	23.3067	0.826	0.888	CRG-CASSLDWETQYF_size_35
	25	CD82	3.37865e-05	0.296106	0.198	0.089	CRG-CASSLDWETQYF_size_35
	26	GPR183	3.83048e-05	0.276983	0.273	0.139	CRG-CASSLDWETQYF_size_35
	27	CD7	4.12395e-05	1.15816	0.479	0.324	CRG-CASSLDWETQYF_size_35
	28	SMDT1	4.22631e-05	0.8667	0.529	0.349	CRG-CASSLDWETQYF_size_35
	29	PAG1	5.68509e-05	0.541149	0.298	0.165	CRG-CASSLDWETQYF_size_35
	30	AP3M2	7.15773e-05	0.305535	0.248	0.128	CRG-CASSLDWETQYF_size_35
	31	CCR7	9.64361e-05	0.300509	0.182	0.083	CRG-CASSLDWETQYF_size_35
	32	SAFB2	9.72986e-05	0.379489	0.289	0.16	CRG-CASSLDWETQYF_size_35
	33	SLAMF1	0.000119586	0.339016	0.157	0.069	CRG-CASSLDWETQYF_size_35
	34	KLF2	0.00012136	2.92703	0.876	0.706	CRG-CASSLDWETQYF_size_35
	35	BCL11B	0.000160282	0.379301	0.314	0.184	CRG-CASSLDWETQYF_size_35
	36	RSL1D1	0.000219305	0.331779	0.438	0.283	CRG-CASSLDWETQYF_size_35
	37	TMEM14C	0.000253579	0.268109	0.165	0.077	CRG-CASSLDWETQYF_size_35
	38	SGTB	0.000327825	1.9064	0.223	0.118	CRG-CASSLDWETQYF_size_35
	39	RILPL2	0.000337995	0.283619	0.223	0.119	CRG-CASSLDWETQYF_size_35
	40	OST4	0.000338233	1.06699	0.711	0.57	CRG-CASSLDWETQYF_size_35
	41	IMPDH2	0.000338542	0.412147	0.174	0.084	CRG-CASSLDWETQYF_size_35
	42	SNX9	0.000347773	0.483828	0.157	0.073	CRG-CASSLDWETQYF_size_35
	43	ARHGAP15	0.000738893	1.53859	0.512	0.368	CRG-CASSLDWETQYF_size_35
	44	PRMT2	0.000773191	0.278341	0.446	0.302	CRG-CASSLDWETQYF_size_35
	45	PGK1	0.000867587	0.506255	0.521	0.382	CRG-CASSLDWETQYF_size_35
	46	FAM107B	0.000914437	0.532925	0.438	0.31	CRG-CASSLDWETQYF_size_35
	47	BIRC3	0.000925982	0.353402	0.264	0.155	CRG-CASSLDWETQYF_size_35
	48	TMEM243	0.000928581	0.543862	0.339	0.224	CRG-CASSLDWETQYF_size_35
	49	ZEB1	0.000940967	0.309938	0.14	0.066	CRG-CASSLDWETQYF_size_35
	50	RWDD1	0.0011667	0.381104	0.455	0.324	CRG-CASSLDWETQYF_size_35
	1	HIST3H2BB	2.94109e-14	0.434727	0.111	0.005	CRG-CASSLGGYSNQPQHF_size_7
	2	TRAV26-2	2.29783e-10	0.264264	0.148	0.012	CRG-CASSLGGYSNQPQHF_size_7
	3	YBX3	7.21547e-08	0.813035	0.333	0.068	CRG-CASSLGGYSNQPQHF_size_7
	4	SAMD1	1.45479e-07	0.282749	0.148	0.017	CRG-CASSLGGYSNQPQHF_size_7
	5	RP5-1028K7.2	1.86012e-07	0.54763	0.148	0.017	CRG-CASSLGGYSNQPQHF_size_7
	6	ATG14	2.5732e-07	0.46032	0.333	0.073	CRG-CASSLGGYSNQPQHF_size_7
	7	CDK5	3.45858e-07	0.280105	0.148	0.018	CRG-CASSLGGYSNQPQHF_size_7
	8	HEMK1	1.49441e-06	0.502561	0.185	0.029	CRG-CASSLGGYSNQPQHF_size_7
	9	ACOX3	3.30306e-06	0.274721	0.148	0.02	CRG-CASSLGGYSNQPQHF_size_7
	10	ZNF740	3.84522e-06	0.274911	0.148	0.021	CRG-CASSLGGYSNQPQHF_size_7
	11	NOL8	5.29413e-06	0.538968	0.296	0.071	CRG-CASSLGGYSNQPQHF_size_7
	12	PGAP3	5.38372e-06	0.31876	0.185	0.031	CRG-CASSLGGYSNQPQHF_size_7
	13	TMEM19	6.09021e-06	0.26974	0.148	0.021	CRG-CASSLGGYSNQPQHF_size_7
	14	AXIN1	1.02618e-05	0.315391	0.185	0.033	CRG-CASSLGGYSNQPQHF_size_7
	15	EYA3	1.05087e-05	0.267835	0.148	0.022	CRG-CASSLGGYSNQPQHF_size_7
	16	SLC37A1	1.0789e-05	0.314429	0.185	0.033	CRG-CASSLGGYSNQPQHF_size_7
	17	TRMU	1.08354e-05	0.348087	0.222	0.045	CRG-CASSLGGYSNQPQHF_size_7
	18	APOOL	1.11769e-05	0.456068	0.148	0.022	CRG-CASSLGGYSNQPQHF_size_7
	19	METTL4	1.86457e-05	0.310628	0.185	0.034	CRG-CASSLGGYSNQPQHF_size_7
	20	DYNC1I2	1.94746e-05	0.31037	0.185	0.034	CRG-CASSLGGYSNQPQHF_size_7
	21	KHSRP	2.14508e-05	0.307054	0.185	0.035	CRG-CASSLGGYSNQPQHF_size_7
	22	FAM193A	2.52694e-05	0.303625	0.185	0.035	CRG-CASSLGGYSNQPQHF_size_7
	23	LEPROTL1	3.85922e-05	5.08366	0.889	0.529	CRG-CASSLGGYSNQPQHF_size_7
	24	FAM111A	3.86927e-05	0.392446	0.333	0.096	CRG-CASSLGGYSNQPQHF_size_7
	25	ANK3	4.83471e-05	0.485846	0.259	0.065	CRG-CASSLGGYSNQPQHF_size_7
	26	PLK3	5.01296e-05	0.58364	0.333	0.1	CRG-CASSLGGYSNQPQHF_size_7
	27	HSD17B8	5.60374e-05	0.482386	0.185	0.038	CRG-CASSLGGYSNQPQHF_size_7
	28	RMND5B	6.60806e-05	0.262799	0.148	0.026	CRG-CASSLGGYSNQPQHF_size_7
	29	LSR	6.74861e-05	0.460302	0.222	0.052	CRG-CASSLGGYSNQPQHF_size_7
	30	FAM210B	7.62158e-05	0.472684	0.185	0.039	CRG-CASSLGGYSNQPQHF_size_7
	31	PYGB	8.20862e-05	0.300163	0.185	0.038	CRG-CASSLGGYSNQPQHF_size_7
	32	CAMKMT	8.20862e-05	0.298272	0.185	0.038	CRG-CASSLGGYSNQPQHF_size_7
	33	MCU	8.39994e-05	0.405903	0.111	0.016	CRG-CASSLGGYSNQPQHF_size_7
	34	NDUFS5	8.4914e-05	1.41118	0.778	0.417	CRG-CASSLGGYSNQPQHF_size_7
	35	PTGES2	8.95865e-05	0.328982	0.222	0.053	CRG-CASSLGGYSNQPQHF_size_7
	36	PHF3	0.000105634	1.39714	0.593	0.276	CRG-CASSLGGYSNQPQHF_size_7
	37	GRAMD1A	0.000119623	0.503725	0.296	0.087	CRG-CASSLGGYSNQPQHF_size_7
	38	PDP1	0.000131003	0.463775	0.185	0.04	CRG-CASSLGGYSNQPQHF_size_7
	39	PPP1R14B	0.000136926	0.354444	0.148	0.028	CRG-CASSLGGYSNQPQHF_size_7
	40	CBR4	0.000139002	0.445609	0.148	0.028	CRG-CASSLGGYSNQPQHF_size_7
	41	ZNF506	0.000145542	0.344511	0.259	0.07	CRG-CASSLGGYSNQPQHF_size_7
	42	AP5M1	0.00016511	0.339332	0.259	0.071	CRG-CASSLGGYSNQPQHF_size_7
	43	FAM153B	0.000191495	0.397663	0.111	0.017	CRG-CASSLGGYSNQPQHF_size_7
	44	RALGPS1	0.000242043	0.400205	0.111	0.018	CRG-CASSLGGYSNQPQHF_size_7
	45	ZNF10	0.000242189	0.452635	0.259	0.074	CRG-CASSLGGYSNQPQHF_size_7
	46	CHMP7	0.00024481	0.466036	0.222	0.058	CRG-CASSLGGYSNQPQHF_size_7
	47	KLHL18	0.000251456	0.46572	0.185	0.043	CRG-CASSLGGYSNQPQHF_size_7
	48	ATM	0.000281901	0.433154	0.63	0.322	CRG-CASSLGGYSNQPQHF_size_7
	49	ACTL6A	0.000282217	0.252049	0.148	0.029	CRG-CASSLGGYSNQPQHF_size_7
	50	MSL3	0.000293447	0.90988	0.333	0.115	CRG-CASSLGGYSNQPQHF_size_7
	1	TRBV6-4	1.34465e-24	1.41008	0.109	0.012	CRG-CASSLGHNTDTQYF_size_43
	2	AQP3	2.03669e-16	7.28008	0.34	0.118	CRG-CASSLGHNTDTQYF_size_43
	3	IL7R	7.90643e-15	1.59024	0.857	0.523	CRG-CASSLGHNTDTQYF_size_43
	4	TRAV13-2	1.10322e-11	3.12673	0.109	0.023	CRG-CASSLGHNTDTQYF_size_43
	5	CAMK4	1.72393e-08	0.57932	0.422	0.222	CRG-CASSLGHNTDTQYF_size_43
	6	UTY	5.91848e-08	0.303216	0.15	0.05	CRG-CASSLGHNTDTQYF_size_43
	7	RPS4Y1	1.80073e-07	2.05979	0.361	0.192	CRG-CASSLGHNTDTQYF_size_43
	8	SCAPER	5.10099e-07	0.370706	0.163	0.062	CRG-CASSLGHNTDTQYF_size_43
	9	TRAV8-2	1.162e-06	0.578007	0.129	0.044	CRG-CASSLGHNTDTQYF_size_43
	10	NCR3	5.68122e-06	0.715958	0.15	0.06	CRG-CASSLGHNTDTQYF_size_43
	11	TXNIP	9.19382e-06	7.12944	0.891	0.76	CRG-CASSLGHNTDTQYF_size_43
	12	RPL5	1.18863e-05	6.90706	0.973	0.946	CRG-CASSLGHNTDTQYF_size_43
	13	RGS10	1.53994e-05	0.490694	0.415	0.257	CRG-CASSLGHNTDTQYF_size_43
	14	ITGA6	0.000122125	0.297935	0.156	0.073	CRG-CASSLGHNTDTQYF_size_43
	15	ATF7IP2	0.000135236	0.447478	0.252	0.144	CRG-CASSLGHNTDTQYF_size_43
	16	APRT	0.00032572	0.437053	0.578	0.441	CRG-CASSLGHNTDTQYF_size_43
	17	FOXP1	0.000379388	0.930101	0.408	0.279	CRG-CASSLGHNTDTQYF_size_43
	18	SATB1	0.000473323	1.02387	0.279	0.172	CRG-CASSLGHNTDTQYF_size_43
	19	CDC14A	0.000517944	0.497268	0.224	0.127	CRG-CASSLGHNTDTQYF_size_43
	20	SURF2	0.000608486	0.333252	0.129	0.061	CRG-CASSLGHNTDTQYF_size_43
	21	PLK3	0.000781195	0.258574	0.184	0.1	CRG-CASSLGHNTDTQYF_size_43
	22	TNFAIP8	0.000924355	0.655453	0.32	0.207	CRG-CASSLGHNTDTQYF_size_43
	23	TMC8	0.00115237	0.280926	0.34	0.227	CRG-CASSLGHNTDTQYF_size_43
	24	RCAN3	0.00187026	0.250971	0.238	0.149	CRG-CASSLGHNTDTQYF_size_43
	25	TMEM123	0.00187188	1.03846	0.415	0.304	CRG-CASSLGHNTDTQYF_size_43
	26	ERP29	0.00209518	0.321349	0.517	0.393	CRG-CASSLGHNTDTQYF_size_43
	27	2021-09-15	0.00301446	0.278967	0.347	0.242	CRG-CASSLGHNTDTQYF_size_43
	28	CD2	0.00306052	0.530775	0.401	0.297	CRG-CASSLGHNTDTQYF_size_43
	29	GTF3A	0.00381403	0.837185	0.469	0.369	CRG-CASSLGHNTDTQYF_size_43
	30	ARL4A	0.00425649	0.471738	0.156	0.089	CRG-CASSLGHNTDTQYF_size_43
	31	ARRB2	0.00556779	1.04865	0.17	0.279	CRG-CASSLGHNTDTQYF_size_43
	32	CCDC107	0.00629224	0.389569	0.211	0.135	CRG-CASSLGHNTDTQYF_size_43
	33	NCF1	0.00629901	0.519208	0.143	0.082	CRG-CASSLGHNTDTQYF_size_43
	34	MRPL34	0.00698553	0.272944	0.177	0.108	CRG-CASSLGHNTDTQYF_size_43
	35	SERINC5	0.0073885	0.482834	0.184	0.113	CRG-CASSLGHNTDTQYF_size_43
	36	LINC01420	0.00755975	0.433499	0.252	0.17	CRG-CASSLGHNTDTQYF_size_43
	37	ESYT1	0.00810808	0.278242	0.17	0.104	CRG-CASSLGHNTDTQYF_size_43
	38	IARS	0.00860525	0.250928	0.129	0.073	CRG-CASSLGHNTDTQYF_size_43
	39	C17orf62	0.00957145	0.270285	0.184	0.115	CRG-CASSLGHNTDTQYF_size_43
	40	HADHA	0.0105767	0.569687	0.293	0.215	CRG-CASSLGHNTDTQYF_size_43
	41	DGKA	0.0140674	0.378115	0.238	0.163	CRG-CASSLGHNTDTQYF_size_43
	42	PDAP1	0.0146567	0.552365	0.204	0.138	CRG-CASSLGHNTDTQYF_size_43
	43	PDK1	0.0149813	0.45818	0.109	0.06	CRG-CASSLGHNTDTQYF_size_43
	44	P2RY10	0.0158449	0.260954	0.15	0.092	CRG-CASSLGHNTDTQYF_size_43
	45	FAM208A	0.0160493	0.353361	0.17	0.111	CRG-CASSLGHNTDTQYF_size_43
	46	PDE4B	0.016727	0.285822	0.279	0.201	CRG-CASSLGHNTDTQYF_size_43
	47	ARHGAP15	0.0181431	0.52087	0.456	0.369	CRG-CASSLGHNTDTQYF_size_43
	48	NOC2L	0.0219398	0.258768	0.122	0.074	CRG-CASSLGHNTDTQYF_size_43
	49	CMTM7	0.0234325	0.404143	0.19	0.128	CRG-CASSLGHNTDTQYF_size_43
	50	SAMHD1	0.0237694	0.452191	0.32	0.244	CRG-CASSLGHNTDTQYF_size_43
	1	ABO	1.43813e-09	0.391094	0.1	0.007	CRG-CASSLGLAGYNEQFF_size_8
	2	EPHA1-AS1	3.67418e-08	0.427539	0.133	0.014	CRG-CASSLGLAGYNEQFF_size_8
	3	BUD13	9.03417e-08	0.304276	0.167	0.022	CRG-CASSLGLAGYNEQFF_size_8
	4	TRAV12-1	1.04396e-07	0.873908	0.167	0.022	CRG-CASSLGLAGYNEQFF_size_8
	5	BEX4	4.17814e-07	0.670614	0.3	0.068	CRG-CASSLGLAGYNEQFF_size_8
	6	DEAF1	8.43191e-07	0.338379	0.2	0.034	CRG-CASSLGLAGYNEQFF_size_8
	7	PASK	1.3924e-06	0.371835	0.333	0.089	CRG-CASSLGLAGYNEQFF_size_8
	8	SLC40A1	3.00852e-06	0.40448	0.167	0.027	CRG-CASSLGLAGYNEQFF_size_8
	9	DZIP3	5.27616e-06	0.285117	0.167	0.028	CRG-CASSLGLAGYNEQFF_size_8
	10	RNF14	6.31698e-06	0.325055	0.2	0.039	CRG-CASSLGLAGYNEQFF_size_8
	11	RBL1	8.34515e-06	0.517451	0.3	0.08	CRG-CASSLGLAGYNEQFF_size_8
	12	ZNF493	1.2792e-05	0.373063	0.267	0.066	CRG-CASSLGLAGYNEQFF_size_8
	13	HPCAL1	3.40557e-05	0.535134	0.333	0.104	CRG-CASSLGLAGYNEQFF_size_8
	14	RGS10	7.31775e-05	0.576726	0.567	0.258	CRG-CASSLGLAGYNEQFF_size_8
	15	PRKCA	8.15608e-05	0.266677	0.2	0.046	CRG-CASSLGLAGYNEQFF_size_8
	16	TSHZ2	9.6232e-05	0.802773	0.2	0.048	CRG-CASSLGLAGYNEQFF_size_8
	17	EDEM1	0.000139777	0.295161	0.2	0.049	CRG-CASSLGLAGYNEQFF_size_8
	18	ADAM19	0.000156357	1.5456	0.167	0.037	CRG-CASSLGLAGYNEQFF_size_8
	19	SELL	0.000168192	1.4976	0.5	0.239	CRG-CASSLGLAGYNEQFF_size_8
	20	LSM6	0.00017568	0.318571	0.4	0.149	CRG-CASSLGLAGYNEQFF_size_8
	21	FAM162A	0.000181142	0.334649	0.367	0.131	CRG-CASSLGLAGYNEQFF_size_8
	22	ANKMY1	0.000186782	0.271007	0.167	0.037	CRG-CASSLGLAGYNEQFF_size_8
	23	UBQLN4	0.000190092	0.370841	0.1	0.015	CRG-CASSLGLAGYNEQFF_size_8
	24	PPP1R3F	0.000191573	0.367939	0.1	0.015	CRG-CASSLGLAGYNEQFF_size_8
	25	RP11-18H21.1	0.000202832	0.547717	0.2	0.051	CRG-CASSLGLAGYNEQFF_size_8
	26	SFXN1	0.000221012	2.05531	0.5	0.226	CRG-CASSLGLAGYNEQFF_size_8
	27	RBMXL1	0.000262436	0.264255	0.167	0.038	CRG-CASSLGLAGYNEQFF_size_8
	28	EIF5AL1	0.00030104	0.283182	0.2	0.052	CRG-CASSLGLAGYNEQFF_size_8
	29	GIMAP2	0.000372255	0.423474	0.3	0.102	CRG-CASSLGLAGYNEQFF_size_8
	30	FHIT	0.000401248	0.370587	0.233	0.069	CRG-CASSLGLAGYNEQFF_size_8
	31	EIF2A	0.000439623	0.466525	0.433	0.184	CRG-CASSLGLAGYNEQFF_size_8
	32	TNFRSF25	0.000472246	0.415903	0.267	0.087	CRG-CASSLGLAGYNEQFF_size_8
	33	RNH1	0.00048214	0.600386	0.4	0.168	CRG-CASSLGLAGYNEQFF_size_8
	34	EIF4E	0.000482363	0.447208	0.3	0.105	CRG-CASSLGLAGYNEQFF_size_8
	35	FBXO3	0.000504486	0.292496	0.333	0.121	CRG-CASSLGLAGYNEQFF_size_8
	36	IGBP1	0.000506572	0.336737	0.433	0.182	CRG-CASSLGLAGYNEQFF_size_8
	37	PPP1R2	0.00051517	1.17193	0.667	0.386	CRG-CASSLGLAGYNEQFF_size_8
	38	DNAJB12	0.00058029	0.280518	0.2	0.055	CRG-CASSLGLAGYNEQFF_size_8
	39	VPS39	0.000583759	0.276669	0.2	0.055	CRG-CASSLGLAGYNEQFF_size_8
	40	MZT2A	0.000647596	0.699873	0.467	0.218	CRG-CASSLGLAGYNEQFF_size_8
	41	STYX	0.00065962	0.436568	0.2	0.057	CRG-CASSLGLAGYNEQFF_size_8
	42	FBXL12	0.000699942	0.256959	0.167	0.042	CRG-CASSLGLAGYNEQFF_size_8
	43	C4orf27	0.000753725	0.555763	0.167	0.043	CRG-CASSLGLAGYNEQFF_size_8
	44	PDE3B	0.000898774	0.681732	0.333	0.133	CRG-CASSLGLAGYNEQFF_size_8
	45	FAM63B	0.000975685	0.407996	0.2	0.059	CRG-CASSLGLAGYNEQFF_size_8
	46	NUDT16	0.000982822	0.359773	0.1	0.019	CRG-CASSLGLAGYNEQFF_size_8
	47	ARCN1	0.000987644	0.301249	0.267	0.091	CRG-CASSLGLAGYNEQFF_size_8
	48	PDE7A	0.00100368	0.39899	0.267	0.092	CRG-CASSLGLAGYNEQFF_size_8
	49	AGPAT5	0.00105941	0.391964	0.167	0.044	CRG-CASSLGLAGYNEQFF_size_8
	50	TMEM126A	0.00108593	0.270551	0.2	0.059	CRG-CASSLGLAGYNEQFF_size_8
	1	DPYSL2	3.09874e-11	0.305962	0.156	0.014	CRG-CASSLGLQETQYF_size_16
	2	ZBED5-AS1	2.85001e-09	0.298038	0.156	0.017	CRG-CASSLGLQETQYF_size_16
	3	CSTF3	2.88015e-09	0.339319	0.188	0.024	CRG-CASSLGLQETQYF_size_16
	4	PI16	2.27714e-08	0.430548	0.156	0.019	CRG-CASSLGLQETQYF_size_16
	5	PDE8A	1.29702e-07	0.473424	0.188	0.029	CRG-CASSLGLQETQYF_size_16
	6	KLHL6	1.34595e-07	0.320051	0.188	0.029	CRG-CASSLGLQETQYF_size_16
	7	DHX57	1.73393e-07	0.287781	0.156	0.021	CRG-CASSLGLQETQYF_size_16
	8	C16orf13	4.97561e-07	0.896955	0.562	0.208	CRG-CASSLGLQETQYF_size_16
	9	PERP	2.9281e-06	0.455311	0.188	0.035	CRG-CASSLGLQETQYF_size_16
	10	KIAA0391	3.66987e-06	0.338643	0.219	0.046	CRG-CASSLGLQETQYF_size_16
	11	CERK	4.29564e-06	0.630387	0.312	0.086	CRG-CASSLGLQETQYF_size_16
	12	NFYC	6.26688e-06	0.617624	0.281	0.074	CRG-CASSLGLQETQYF_size_16
	13	FRMD4B	7.08026e-06	0.250738	0.156	0.027	CRG-CASSLGLQETQYF_size_16
	14	BTF3L4	7.42555e-06	0.367144	0.281	0.073	CRG-CASSLGLQETQYF_size_16
	15	C15orf40	8.91212e-06	0.814705	0.281	0.075	CRG-CASSLGLQETQYF_size_16
	16	DEXI	1.21002e-05	0.268943	0.156	0.028	CRG-CASSLGLQETQYF_size_16
	17	C1orf228	1.99977e-05	0.679802	0.312	0.092	CRG-CASSLGLQETQYF_size_16
	18	PIGB	2.02504e-05	0.324066	0.219	0.051	CRG-CASSLGLQETQYF_size_16
	19	ANK3	2.59294e-05	0.447183	0.25	0.065	CRG-CASSLGLQETQYF_size_16
	20	CEP170	3.1247e-05	0.259327	0.156	0.03	CRG-CASSLGLQETQYF_size_16
	21	NBAS	4.87016e-05	0.455437	0.219	0.055	CRG-CASSLGLQETQYF_size_16
	22	AHCYL2	6.12797e-05	0.386135	0.125	0.022	CRG-CASSLGLQETQYF_size_16
	23	BIRC3	8.09282e-05	1.40738	0.406	0.156	CRG-CASSLGLQETQYF_size_16
	24	ADTRP	8.56175e-05	0.347523	0.125	0.022	CRG-CASSLGLQETQYF_size_16
	25	NUDCD3	9.26094e-05	0.328322	0.25	0.071	CRG-CASSLGLQETQYF_size_16
	26	CAPG	0.000113437	0.391082	0.188	0.045	CRG-CASSLGLQETQYF_size_16
	27	TRBV11-2	0.000122586	7.40851	0.125	0.023	CRG-CASSLGLQETQYF_size_16
	28	ZNF302	0.000132355	0.29766	0.219	0.058	CRG-CASSLGLQETQYF_size_16
	29	BEX2	0.000150331	0.513108	0.281	0.09	CRG-CASSLGLQETQYF_size_16
	30	AKAP8L	0.000154195	0.329636	0.281	0.089	CRG-CASSLGLQETQYF_size_16
	31	MZT2A	0.000186208	0.29322	0.5	0.217	CRG-CASSLGLQETQYF_size_16
	32	TNRC6B	0.000195852	0.660364	0.5	0.243	CRG-CASSLGLQETQYF_size_16
	33	TRADD	0.000254502	0.327127	0.344	0.125	CRG-CASSLGLQETQYF_size_16
	34	AREG	0.000335165	0.253372	0.219	0.064	CRG-CASSLGLQETQYF_size_16
	35	TDP1	0.000390321	0.553712	0.188	0.051	CRG-CASSLGLQETQYF_size_16
	36	CAMK4	0.000419443	0.740033	0.469	0.225	CRG-CASSLGLQETQYF_size_16
	37	THEM4	0.000428134	0.887748	0.281	0.1	CRG-CASSLGLQETQYF_size_16
	38	GABARAPL2	0.000454358	0.772975	0.469	0.221	CRG-CASSLGLQETQYF_size_16
	39	AGGF1	0.000523149	0.285979	0.25	0.081	CRG-CASSLGLQETQYF_size_16
	40	RSL1D1	0.000550512	0.668583	0.531	0.284	CRG-CASSLGLQETQYF_size_16
	41	TRAV9-2	0.000560729	3.86039	0.125	0.027	CRG-CASSLGLQETQYF_size_16
	42	TRMT112	0.000561697	0.456888	0.594	0.317	CRG-CASSLGLQETQYF_size_16
	43	FIS1	0.00061106	0.543338	0.5	0.252	CRG-CASSLGLQETQYF_size_16
	44	FOXP1	0.000673717	0.579823	0.531	0.28	CRG-CASSLGLQETQYF_size_16
	45	TCAF2	0.000729451	0.280705	0.219	0.068	CRG-CASSLGLQETQYF_size_16
	46	ETHE1	0.000731718	0.2956	0.312	0.117	CRG-CASSLGLQETQYF_size_16
	47	NUDT16L1	0.00074189	0.553048	0.25	0.086	CRG-CASSLGLQETQYF_size_16
	48	TNFAIP8	0.000789746	0.671306	0.438	0.208	CRG-CASSLGLQETQYF_size_16
	49	PCMTD1	0.000885377	0.815405	0.281	0.104	CRG-CASSLGLQETQYF_size_16
	50	MAL	0.000988494	0.579399	0.344	0.141	CRG-CASSLGLQETQYF_size_16
	1	KLRC1	2.76311e-154	2.70462	0.364	0.008	CRG-CASSLGTVNTGELFF_size_13
	2	TRBV7-4	7.42142e-111	3.59579	0.418	0.016	CRG-CASSLGTVNTGELFF_size_13
	3	TRBV7-6	1.13033e-74	0.963062	0.436	0.026	CRG-CASSLGTVNTGELFF_size_13
	4	TRGV2	5.97425e-21	0.523835	0.255	0.031	CRG-CASSLGTVNTGELFF_size_13
	5	HIST1H2AC	5.87956e-13	1.16534	0.418	0.114	CRG-CASSLGTVNTGELFF_size_13
	6	MBOAT1	7.61581e-11	0.27029	0.145	0.02	CRG-CASSLGTVNTGELFF_size_13
	7	LRRC14	7.91997e-11	0.386155	0.164	0.025	CRG-CASSLGTVNTGELFF_size_13
	8	DCAF6	3.93566e-09	0.623563	0.2	0.041	CRG-CASSLGTVNTGELFF_size_13
	9	SNHG8	6.26626e-09	1.50447	0.691	0.358	CRG-CASSLGTVNTGELFF_size_13
	10	USP12	1.21042e-08	0.346596	0.273	0.071	CRG-CASSLGTVNTGELFF_size_13
	11	RBL2	3.11289e-08	0.434722	0.618	0.303	CRG-CASSLGTVNTGELFF_size_13
	12	MAML2	3.78184e-08	0.472252	0.364	0.121	CRG-CASSLGTVNTGELFF_size_13
	13	TMEM245	1.5454e-07	0.567107	0.236	0.064	CRG-CASSLGTVNTGELFF_size_13
	14	YBX3	3.96368e-07	1.57327	0.236	0.068	CRG-CASSLGTVNTGELFF_size_13
	15	FAM60A	7.14119e-07	0.454681	0.309	0.104	CRG-CASSLGTVNTGELFF_size_13
	16	ENOSF1	7.68367e-07	0.452792	0.236	0.068	CRG-CASSLGTVNTGELFF_size_13
	17	REXO2	1.53853e-06	0.464856	0.273	0.089	CRG-CASSLGTVNTGELFF_size_13
	18	BRD7	1.88295e-06	0.71574	0.309	0.11	CRG-CASSLGTVNTGELFF_size_13
	19	NAPRT	2.61699e-06	0.347214	0.164	0.039	CRG-CASSLGTVNTGELFF_size_13
	20	INPP4B	2.75093e-06	0.408435	0.473	0.217	CRG-CASSLGTVNTGELFF_size_13
	21	TTC19	2.95566e-06	0.306694	0.327	0.118	CRG-CASSLGTVNTGELFF_size_13
	22	UTP18	3.3438e-06	0.30008	0.236	0.072	CRG-CASSLGTVNTGELFF_size_13
	23	PAGR1	5.15793e-06	0.343633	0.164	0.041	CRG-CASSLGTVNTGELFF_size_13
	24	RNF34	5.826e-06	0.436617	0.182	0.049	CRG-CASSLGTVNTGELFF_size_13
	25	GABARAPL1	7.34632e-06	0.956963	0.473	0.235	CRG-CASSLGTVNTGELFF_size_13
	26	AKT3	1.07391e-05	0.335558	0.182	0.051	CRG-CASSLGTVNTGELFF_size_13
	27	MDFIC	1.164e-05	0.554197	0.309	0.118	CRG-CASSLGTVNTGELFF_size_13
	28	CHPT1	1.28911e-05	0.327891	0.164	0.043	CRG-CASSLGTVNTGELFF_size_13
	29	GRAMD1A	1.52189e-05	0.27695	0.255	0.087	CRG-CASSLGTVNTGELFF_size_13
	30	RP11-596C23.2	1.61876e-05	0.62193	0.164	0.044	CRG-CASSLGTVNTGELFF_size_13
	31	ST6GAL1	2.27856e-05	0.34545	0.218	0.071	CRG-CASSLGTVNTGELFF_size_13
	32	MYEOV2	2.34133e-05	0.329366	0.473	0.228	CRG-CASSLGTVNTGELFF_size_13
	33	NPIPB4	2.48105e-05	0.31657	0.145	0.037	CRG-CASSLGTVNTGELFF_size_13
	34	YPEL3	5.54047e-05	0.315953	0.436	0.215	CRG-CASSLGTVNTGELFF_size_13
	35	GSPT1	5.5685e-05	0.703974	0.4	0.184	CRG-CASSLGTVNTGELFF_size_13
	36	ATP8A1	6.78604e-05	1.00856	0.327	0.143	CRG-CASSLGTVNTGELFF_size_13
	37	IFNG-AS1	7.00736e-05	0.427332	0.109	0.025	CRG-CASSLGTVNTGELFF_size_13
	38	USP36	7.27305e-05	0.644649	0.364	0.166	CRG-CASSLGTVNTGELFF_size_13
	39	FBXO3	9.11345e-05	0.452515	0.291	0.121	CRG-CASSLGTVNTGELFF_size_13
	40	PCMTD2	9.60778e-05	0.319811	0.164	0.049	CRG-CASSLGTVNTGELFF_size_13
	41	CREBBP	9.9346e-05	0.53882	0.273	0.112	CRG-CASSLGTVNTGELFF_size_13
	42	TMEM243	0.000103188	0.451854	0.436	0.225	CRG-CASSLGTVNTGELFF_size_13
	43	MGAT4A	0.000106907	0.341416	0.582	0.339	CRG-CASSLGTVNTGELFF_size_13
	44	COA1	0.000115466	4.17397	0.236	0.091	CRG-CASSLGTVNTGELFF_size_13
	45	LENG8	0.000131617	1.00811	0.491	0.268	CRG-CASSLGTVNTGELFF_size_13
	46	GALNT11	0.000140904	0.312907	0.164	0.051	CRG-CASSLGTVNTGELFF_size_13
	47	SPG20	0.000158481	0.268508	0.109	0.027	CRG-CASSLGTVNTGELFF_size_13
	48	GTF3C5	0.000161315	0.31759	0.164	0.051	CRG-CASSLGTVNTGELFF_size_13
	49	PPA2	0.000165163	0.250211	0.218	0.079	CRG-CASSLGTVNTGELFF_size_13
	50	SLC7A6	0.000214972	0.3067	0.164	0.052	CRG-CASSLGTVNTGELFF_size_13
	1	TRAV36DV7	4.53969e-34	0.403333	0.25	0.01	CRG-CASSLLSSYNEQFF_size_14
	2	SGPP2	2.14645e-15	0.296152	0.143	0.008	CRG-CASSLLSSYNEQFF_size_14
	3	MOSPD2	8.04224e-11	0.669058	0.179	0.017	CRG-CASSLLSSYNEQFF_size_14
	4	AARS	1.11473e-10	0.341034	0.179	0.017	CRG-CASSLLSSYNEQFF_size_14
	5	RPS4Y1	1.46162e-10	2.99325	0.643	0.194	CRG-CASSLLSSYNEQFF_size_14
	6	TXK	1.1746e-08	0.899904	0.321	0.061	CRG-CASSLLSSYNEQFF_size_14
	7	MMAB	1.68508e-08	0.376027	0.214	0.03	CRG-CASSLLSSYNEQFF_size_14
	8	APOLD1	2.91175e-08	0.277045	0.143	0.015	CRG-CASSLLSSYNEQFF_size_14
	9	RP11-297D21.4	3.33834e-08	0.460027	0.143	0.015	CRG-CASSLLSSYNEQFF_size_14
	10	SPATC1L	9.47177e-08	0.277544	0.143	0.016	CRG-CASSLLSSYNEQFF_size_14
	11	CTLA4	1.58991e-07	0.312733	0.214	0.034	CRG-CASSLLSSYNEQFF_size_14
	12	LCK	1.66134e-07	5.96054	0.821	0.402	CRG-CASSLLSSYNEQFF_size_14
	13	CD7	3.24458e-07	0.282009	0.714	0.324	CRG-CASSLLSSYNEQFF_size_14
	14	SKP2	3.40587e-07	0.273888	0.143	0.017	CRG-CASSLLSSYNEQFF_size_14
	15	SIRT5	4.92145e-07	0.613979	0.143	0.018	CRG-CASSLLSSYNEQFF_size_14
	16	ITGA6	5.05711e-07	0.642504	0.321	0.074	CRG-CASSLLSSYNEQFF_size_14
	17	FMNL3	6.37794e-07	0.27157	0.143	0.018	CRG-CASSLLSSYNEQFF_size_14
	18	SYPL1	7.535e-07	0.685566	0.357	0.091	CRG-CASSLLSSYNEQFF_size_14
	19	LINC00998	9.87375e-07	0.313575	0.179	0.027	CRG-CASSLLSSYNEQFF_size_14
	20	IPO7	1.0098e-06	0.555843	0.286	0.062	CRG-CASSLLSSYNEQFF_size_14
	21	UHRF1BP1	1.03386e-06	0.270963	0.143	0.018	CRG-CASSLLSSYNEQFF_size_14
	22	URGCP	1.35237e-06	0.641119	0.179	0.028	CRG-CASSLLSSYNEQFF_size_14
	23	SDHAF4	1.51493e-06	0.406044	0.107	0.011	CRG-CASSLLSSYNEQFF_size_14
	24	DLEU1	1.84653e-06	0.314512	0.179	0.028	CRG-CASSLLSSYNEQFF_size_14
	25	AGL	2.56623e-06	0.393736	0.286	0.065	CRG-CASSLLSSYNEQFF_size_14
	26	DAZAP1	3.14492e-06	0.49856	0.429	0.129	CRG-CASSLLSSYNEQFF_size_14
	27	CD27	3.45339e-06	0.746249	0.464	0.153	CRG-CASSLLSSYNEQFF_size_14
	28	TFAP4	3.8409e-06	0.264107	0.143	0.02	CRG-CASSLLSSYNEQFF_size_14
	29	SYCE1L	5.24567e-06	0.26305	0.143	0.02	CRG-CASSLLSSYNEQFF_size_14
	30	GABPB1-AS1	7.90293e-06	0.687235	0.429	0.14	CRG-CASSLLSSYNEQFF_size_14
	31	DHRSX	9.10967e-06	0.345478	0.214	0.043	CRG-CASSLLSSYNEQFF_size_14
	32	RP11-356J5.12	1.0042e-05	0.394018	0.107	0.013	CRG-CASSLLSSYNEQFF_size_14
	33	AC104820.2	1.14833e-05	0.470734	0.179	0.032	CRG-CASSLLSSYNEQFF_size_14
	34	AK5	1.25349e-05	0.25702	0.143	0.022	CRG-CASSLLSSYNEQFF_size_14
	35	TARSL2	1.40866e-05	0.647983	0.321	0.09	CRG-CASSLLSSYNEQFF_size_14
	36	PHB	1.47416e-05	0.763034	0.357	0.109	CRG-CASSLLSSYNEQFF_size_14
	37	KIAA2026	2.04698e-05	0.535809	0.321	0.09	CRG-CASSLLSSYNEQFF_size_14
	38	FCHO1	2.18887e-05	0.298788	0.179	0.033	CRG-CASSLLSSYNEQFF_size_14
	39	SRGAP2C	2.20614e-05	0.258944	0.143	0.023	CRG-CASSLLSSYNEQFF_size_14
	40	RGS14	2.59959e-05	0.373138	0.286	0.074	CRG-CASSLLSSYNEQFF_size_14
	41	RLTPR	2.6486e-05	0.25621	0.143	0.023	CRG-CASSLLSSYNEQFF_size_14
	42	TRAV12-3	2.6794e-05	0.482179	0.107	0.014	CRG-CASSLLSSYNEQFF_size_14
	43	RPA3	2.82378e-05	0.382656	0.321	0.092	CRG-CASSLLSSYNEQFF_size_14
	44	ANAPC16	3.26725e-05	0.80971	0.714	0.343	CRG-CASSLLSSYNEQFF_size_14
	45	CC2D1B	3.74264e-05	0.258006	0.143	0.024	CRG-CASSLLSSYNEQFF_size_14
	46	UBL3	4.04966e-05	0.737803	0.357	0.116	CRG-CASSLLSSYNEQFF_size_14
	47	SAMHD1	4.11401e-05	0.426559	0.571	0.245	CRG-CASSLLSSYNEQFF_size_14
	48	PPAT	4.23894e-05	0.253907	0.143	0.024	CRG-CASSLLSSYNEQFF_size_14
	49	UBASH3A	4.27245e-05	0.509716	0.25	0.063	CRG-CASSLLSSYNEQFF_size_14
	50	ESF1	4.45471e-05	0.347615	0.286	0.077	CRG-CASSLLSSYNEQFF_size_14
	1	CTB-25B13.5	1.69576e-50	0.278512	0.125	0.001	CRG-CASSLTAGSSYEQYF_size_9
	2	RP11-266N13.2	5.66324e-34	0.277146	0.125	0.001	CRG-CASSLTAGSSYEQYF_size_9
	3	CYP51A1-AS1	1.02746e-20	0.274417	0.125	0.003	CRG-CASSLTAGSSYEQYF_size_9
	4	INSL3	6.00837e-20	0.274144	0.125	0.003	CRG-CASSLTAGSSYEQYF_size_9
	5	RP11-347I19.7	1.04858e-17	0.483125	0.25	0.012	CRG-CASSLTAGSSYEQYF_size_9
	6	ZNF516	3.24324e-13	0.269594	0.125	0.004	CRG-CASSLTAGSSYEQYF_size_9
	7	ZNF630	6.51917e-13	0.270061	0.125	0.004	CRG-CASSLTAGSSYEQYF_size_9
	8	KANK3	6.51917e-13	0.270061	0.125	0.004	CRG-CASSLTAGSSYEQYF_size_9
	9	TRIQK	6.55864e-13	0.269323	0.125	0.004	CRG-CASSLTAGSSYEQYF_size_9
	10	VSIG1	1.70637e-11	0.464009	0.25	0.019	CRG-CASSLTAGSSYEQYF_size_9
	11	RP11-72I8.1	2.39008e-11	0.268431	0.125	0.005	CRG-CASSLTAGSSYEQYF_size_9
	12	ZNF773	3.92165e-10	0.266066	0.125	0.006	CRG-CASSLTAGSSYEQYF_size_9
	13	ZNF449	1.26867e-09	0.265253	0.125	0.006	CRG-CASSLTAGSSYEQYF_size_9
	14	SYDE2	1.82605e-09	0.264982	0.125	0.006	CRG-CASSLTAGSSYEQYF_size_9
	15	ANKRD55	1.8493e-09	0.35707	0.188	0.013	CRG-CASSLTAGSSYEQYF_size_9
	16	LTC4S	5.06664e-09	0.26417	0.125	0.006	CRG-CASSLTAGSSYEQYF_size_9
	17	PARK2	5.10836e-09	0.262699	0.125	0.006	CRG-CASSLTAGSSYEQYF_size_9
	18	TRAV5	6.27365e-09	0.470135	0.188	0.014	CRG-CASSLTAGSSYEQYF_size_9
	19	RP1-167A14.2	1.27205e-08	0.264094	0.125	0.007	CRG-CASSLTAGSSYEQYF_size_9
	20	CUBN	2.29127e-08	0.259879	0.125	0.007	CRG-CASSLTAGSSYEQYF_size_9
	21	APP	3.12778e-08	0.683344	0.25	0.027	CRG-CASSLTAGSSYEQYF_size_9
	22	ATRIP.1	3.84284e-08	0.263011	0.125	0.007	CRG-CASSLTAGSSYEQYF_size_9
	23	RP13-188A5.1	4.96564e-08	0.262741	0.125	0.007	CRG-CASSLTAGSSYEQYF_size_9
	24	HIST1H1A	5.0197e-08	0.260537	0.125	0.007	CRG-CASSLTAGSSYEQYF_size_9
	25	BBS9	5.49524e-08	0.445485	0.25	0.027	CRG-CASSLTAGSSYEQYF_size_9
	26	HCG18	6.23395e-08	0.599734	0.438	0.076	CRG-CASSLTAGSSYEQYF_size_9
	27	COL4A3BP	6.39225e-08	0.605403	0.438	0.076	CRG-CASSLTAGSSYEQYF_size_9
	28	TNFRSF10D	6.43795e-08	0.260267	0.125	0.007	CRG-CASSLTAGSSYEQYF_size_9
	29	NDRG2	8.11343e-08	0.2622	0.125	0.008	CRG-CASSLTAGSSYEQYF_size_9
	30	ACVR1C	8.19918e-08	0.259997	0.125	0.008	CRG-CASSLTAGSSYEQYF_size_9
	31	BTLA	1.02056e-07	0.361235	0.188	0.016	CRG-CASSLTAGSSYEQYF_size_9
	32	RP3-467N11.1	1.03009e-07	0.261195	0.125	0.008	CRG-CASSLTAGSSYEQYF_size_9
	33	NEIL1	1.03365e-07	0.260461	0.125	0.008	CRG-CASSLTAGSSYEQYF_size_9
	34	RP11-89K10.1	1.29047e-07	0.26166	0.125	0.008	CRG-CASSLTAGSSYEQYF_size_9
	35	SAMD12	1.62312e-07	0.259921	0.125	0.008	CRG-CASSLTAGSSYEQYF_size_9
	36	TRIM52	1.93946e-07	0.504241	0.312	0.044	CRG-CASSLTAGSSYEQYF_size_9
	37	EPB41L5	2.00237e-07	0.261119	0.125	0.008	CRG-CASSLTAGSSYEQYF_size_9
	38	TMEM159	2.60672e-07	0.441618	0.25	0.03	CRG-CASSLTAGSSYEQYF_size_9
	39	NAT9	3.60436e-07	0.43679	0.25	0.03	CRG-CASSLTAGSSYEQYF_size_9
	40	ARL10	5.47277e-07	0.259036	0.125	0.009	CRG-CASSLTAGSSYEQYF_size_9
	41	FBXL22	6.56888e-07	0.259499	0.125	0.009	CRG-CASSLTAGSSYEQYF_size_9
	42	ICOS	7.05705e-07	0.703333	0.312	0.048	CRG-CASSLTAGSSYEQYF_size_9
	43	GAA	7.66702e-07	0.352529	0.188	0.019	CRG-CASSLTAGSSYEQYF_size_9
	44	TTN-AS1	1.00492e-06	0.428819	0.25	0.032	CRG-CASSLTAGSSYEQYF_size_9
	45	SRFBP1	1.02162e-06	0.488399	0.312	0.048	CRG-CASSLTAGSSYEQYF_size_9
	46	PTDSS2	1.50477e-06	0.353806	0.188	0.02	CRG-CASSLTAGSSYEQYF_size_9
	47	FAM13A	1.88255e-06	0.450251	0.25	0.034	CRG-CASSLTAGSSYEQYF_size_9
	48	RASGRP1	1.91571e-06	0.681409	0.562	0.142	CRG-CASSLTAGSSYEQYF_size_9
	49	SGK223	3.00184e-06	0.566039	0.125	0.01	CRG-CASSLTAGSSYEQYF_size_9
	50	AC018816.3	5.17123e-06	0.253802	0.125	0.01	CRG-CASSLTAGSSYEQYF_size_9
	1	TRAV20	2.19158e-26	1.723	0.114	0.012	CRG-CASSLTSTDTQYF_size_43
	2	TTC39C	1.4743e-11	0.781615	0.421	0.202	CRG-CASSLTSTDTQYF_size_43
	3	GLIPR1	1.51785e-09	0.970405	0.371	0.178	CRG-CASSLTSTDTQYF_size_43
	4	CAMK4	2.44419e-09	0.622226	0.421	0.223	CRG-CASSLTSTDTQYF_size_43
	5	ZNF683	3.1804e-09	0.526872	0.164	0.052	CRG-CASSLTSTDTQYF_size_43
	6	CD2	5.12739e-08	0.740626	0.493	0.295	CRG-CASSLTSTDTQYF_size_43
	7	NELL2	5.45596e-08	0.508184	0.279	0.126	CRG-CASSLTSTDTQYF_size_43
	8	TNFAIP8	5.5052e-08	0.401656	0.393	0.206	CRG-CASSLTSTDTQYF_size_43
	9	FAM65B	3.07987e-07	0.272909	0.5	0.311	CRG-CASSLTSTDTQYF_size_43
	10	CD44	5.16231e-07	0.399362	0.621	0.42	CRG-CASSLTSTDTQYF_size_43
	11	LRIG1	9.17624e-07	0.576532	0.114	0.036	CRG-CASSLTSTDTQYF_size_43
	12	OBFC1	1.13402e-06	0.385198	0.171	0.067	CRG-CASSLTSTDTQYF_size_43
	13	TC2N	1.22698e-06	0.469926	0.421	0.245	CRG-CASSLTSTDTQYF_size_43
	14	SMAP2	2.53737e-06	0.363216	0.407	0.236	CRG-CASSLTSTDTQYF_size_43
	15	CDC14A	3.8471e-06	0.970276	0.257	0.127	CRG-CASSLTSTDTQYF_size_43
	16	TCF7	4.36376e-06	2.43494	0.414	0.232	CRG-CASSLTSTDTQYF_size_43
	17	UQCR10	4.43837e-06	0.374635	0.5	0.327	CRG-CASSLTSTDTQYF_size_43
	18	RASGRP1	4.98286e-06	0.456973	0.271	0.141	CRG-CASSLTSTDTQYF_size_43
	19	CD5	9.62538e-06	1.87876	0.321	0.183	CRG-CASSLTSTDTQYF_size_43
	20	HNRNPLL	1.9432e-05	0.386087	0.257	0.134	CRG-CASSLTSTDTQYF_size_43
	21	CLDND1	2.20007e-05	1.14658	0.307	0.177	CRG-CASSLTSTDTQYF_size_43
	22	TMEM123	2.26243e-05	0.340611	0.471	0.303	CRG-CASSLTSTDTQYF_size_43
	23	UBXN11	2.62584e-05	0.515529	0.143	0.059	CRG-CASSLTSTDTQYF_size_43
	24	ITGA6	4.49593e-05	0.288474	0.164	0.073	CRG-CASSLTSTDTQYF_size_43
	25	N4BP2L2	4.76792e-05	0.312419	0.543	0.391	CRG-CASSLTSTDTQYF_size_43
	26	GHITM	5.50144e-05	0.350841	0.364	0.221	CRG-CASSLTSTDTQYF_size_43
	27	MLXIP	7.33474e-05	0.25668	0.136	0.057	CRG-CASSLTSTDTQYF_size_43
	28	AP1S2	7.49372e-05	0.296628	0.179	0.085	CRG-CASSLTSTDTQYF_size_43
	29	PAG1	7.51023e-05	0.713959	0.286	0.165	CRG-CASSLTSTDTQYF_size_43
	30	CD6	8.39733e-05	0.507612	0.45	0.308	CRG-CASSLTSTDTQYF_size_43
	31	DDX17	0.000100719	1.10346	0.55	0.411	CRG-CASSLTSTDTQYF_size_43
	32	CTB-133G6.1	0.000109622	0.344934	0.214	0.111	CRG-CASSLTSTDTQYF_size_43
	33	NSMCE3	0.000113602	0.396346	0.314	0.183	CRG-CASSLTSTDTQYF_size_43
	34	PDE7A	0.00012099	0.338772	0.186	0.091	CRG-CASSLTSTDTQYF_size_43
	35	CORO1B	0.000148884	0.409877	0.35	0.22	CRG-CASSLTSTDTQYF_size_43
	36	FLT3LG	0.000160034	0.958914	0.436	0.314	CRG-CASSLTSTDTQYF_size_43
	37	YPEL3	0.000170295	0.38212	0.343	0.215	CRG-CASSLTSTDTQYF_size_43
	38	SATB1	0.000215802	0.428357	0.286	0.172	CRG-CASSLTSTDTQYF_size_43
	39	LINC00861	0.00022921	0.676035	0.436	0.287	CRG-CASSLTSTDTQYF_size_43
	40	BCL11B	0.000254967	0.288574	0.3	0.184	CRG-CASSLTSTDTQYF_size_43
	41	ITGB2-AS1	0.000282602	0.396763	0.214	0.116	CRG-CASSLTSTDTQYF_size_43
	42	TRAV8-2	0.000365438	0.277794	0.107	0.045	CRG-CASSLTSTDTQYF_size_43
	43	EML4	0.000386641	0.780358	0.6	0.482	CRG-CASSLTSTDTQYF_size_43
	44	ABRACL	0.000388223	0.372646	0.379	0.243	CRG-CASSLTSTDTQYF_size_43
	45	M6PR	0.000402582	0.357583	0.314	0.203	CRG-CASSLTSTDTQYF_size_43
	46	FBXW5	0.000434898	0.29245	0.257	0.15	CRG-CASSLTSTDTQYF_size_43
	47	ATP6V0E1	0.000441669	0.532255	0.5	0.348	CRG-CASSLTSTDTQYF_size_43
	48	2021-09-01	0.00048738	0.494345	0.45	0.321	CRG-CASSLTSTDTQYF_size_43
	49	TRABD2A	0.000494873	0.250578	0.179	0.093	CRG-CASSLTSTDTQYF_size_43
	50	C10orf54	0.000579348	0.280322	0.293	0.183	CRG-CASSLTSTDTQYF_size_43
	1	PPP1R14B	2.48679e-68	1.59764	0.192	0.022	CRG-CASSLVGGSYEQYF_size_61
	2	DUSP4	2.55996e-22	3.00955	0.213	0.066	CRG-CASSLVGGSYEQYF_size_61
	3	TRBV5-1	1.73012e-18	1.33255	0.172	0.052	CRG-CASSLVGGSYEQYF_size_61
	4	RPL10A	1.54859e-17	3.23608	0.976	0.929	CRG-CASSLVGGSYEQYF_size_61
	5	SNX9	3.85684e-16	0.697784	0.196	0.07	CRG-CASSLVGGSYEQYF_size_61
	6	PDE4B	6.21352e-16	0.603955	0.385	0.196	CRG-CASSLVGGSYEQYF_size_61
	7	OASL	4.57173e-13	8.29077	0.199	0.083	CRG-CASSLVGGSYEQYF_size_61
	8	RGS10	1.84919e-12	0.474775	0.43	0.254	CRG-CASSLVGGSYEQYF_size_61
	9	TGFB1	2.40045e-12	2.57002	0.553	0.403	CRG-CASSLVGGSYEQYF_size_61
	10	RPL36AL	4.24881e-12	1.46345	0.904	0.796	CRG-CASSLVGGSYEQYF_size_61
	11	AGO2	7.97826e-12	0.584232	0.175	0.071	CRG-CASSLVGGSYEQYF_size_61
	12	CD44	8.50798e-12	1.50045	0.601	0.417	CRG-CASSLVGGSYEQYF_size_61
	13	FAM177A1	1.38441e-11	1.88925	0.412	0.266	CRG-CASSLVGGSYEQYF_size_61
	14	PLP2	1.44045e-11	1.039	0.351	0.192	CRG-CASSLVGGSYEQYF_size_61
	15	BACH2	1.59156e-11	0.416732	0.162	0.063	CRG-CASSLVGGSYEQYF_size_61
	16	CCR7	5.84767e-11	0.341957	0.189	0.081	CRG-CASSLVGGSYEQYF_size_61
	17	OCIAD2	7.67097e-11	1.57248	0.388	0.24	CRG-CASSLVGGSYEQYF_size_61
	18	CXCR3	1.44482e-10	0.415771	0.144	0.056	CRG-CASSLVGGSYEQYF_size_61
	19	EPB41L4A-AS1	1.88277e-10	0.759226	0.34	0.196	CRG-CASSLVGGSYEQYF_size_61
	20	FOXP1	2.58061e-10	0.440551	0.433	0.276	CRG-CASSLVGGSYEQYF_size_61
	21	RBPJ	3.88085e-10	0.39123	0.203	0.094	CRG-CASSLVGGSYEQYF_size_61
	22	DAZAP1	3.92529e-10	0.262398	0.251	0.126	CRG-CASSLVGGSYEQYF_size_61
	23	TBC1D2B	5.58139e-09	0.330329	0.11	0.04	CRG-CASSLVGGSYEQYF_size_61
	24	OTULIN	1.15796e-08	0.306557	0.168	0.077	CRG-CASSLVGGSYEQYF_size_61
	25	SLBP	1.85395e-08	1.21984	0.289	0.166	CRG-CASSLVGGSYEQYF_size_61
	26	PLK3	2.49431e-08	0.335918	0.196	0.098	CRG-CASSLVGGSYEQYF_size_61
	27	EIF1	2.51422e-08	9.34694	0.973	0.979	CRG-CASSLVGGSYEQYF_size_61
	28	SNHG8	3.81378e-08	0.396381	0.502	0.355	CRG-CASSLVGGSYEQYF_size_61
	29	ARID5A	5.31871e-08	2.04385	0.309	0.187	CRG-CASSLVGGSYEQYF_size_61
	30	PBX4	7.11065e-08	0.412885	0.131	0.056	CRG-CASSLVGGSYEQYF_size_61
	31	COX4I1	9.78073e-08	0.638639	0.89	0.821	CRG-CASSLVGGSYEQYF_size_61
	32	ISCA1	1.15735e-07	0.258343	0.265	0.15	CRG-CASSLVGGSYEQYF_size_61
	33	ATP6V1G1	1.36301e-07	0.883151	0.649	0.53	CRG-CASSLVGGSYEQYF_size_61
	34	MAL	1.54834e-07	0.860901	0.244	0.138	CRG-CASSLVGGSYEQYF_size_61
	35	JAK1	2.0621e-07	1.51992	0.677	0.538	CRG-CASSLVGGSYEQYF_size_61
	36	EML4	2.65975e-07	2.87069	0.605	0.479	CRG-CASSLVGGSYEQYF_size_61
	37	REEP5	3.21074e-07	0.319157	0.33	0.21	CRG-CASSLVGGSYEQYF_size_61
	38	SELK	5.04787e-07	1.26134	0.526	0.401	CRG-CASSLVGGSYEQYF_size_61
	39	HEBP2	5.52056e-07	0.694073	0.172	0.087	CRG-CASSLVGGSYEQYF_size_61
	40	LMNA	6.01099e-07	12.734	0.127	0.059	CRG-CASSLVGGSYEQYF_size_61
	41	TUBA4A	9.03903e-07	4.38393	0.443	0.331	CRG-CASSLVGGSYEQYF_size_61
	42	RNF125	1.06591e-06	1.20459	0.405	0.279	CRG-CASSLVGGSYEQYF_size_61
	43	RHBDD2	1.13119e-06	0.538156	0.285	0.181	CRG-CASSLVGGSYEQYF_size_61
	44	TOMM20	1.22319e-06	0.272138	0.509	0.384	CRG-CASSLVGGSYEQYF_size_61
	45	SMAP2	1.31116e-06	0.743317	0.351	0.235	CRG-CASSLVGGSYEQYF_size_61
	46	ANKRD11	2.0707e-06	1.12172	0.371	0.256	CRG-CASSLVGGSYEQYF_size_61
	47	EIF3F	2.20988e-06	1.63383	0.704	0.589	CRG-CASSLVGGSYEQYF_size_61
	48	SMDT1	2.26024e-06	0.272682	0.464	0.348	CRG-CASSLVGGSYEQYF_size_61
	49	RPS20	3.79843e-06	0.660844	0.759	0.674	CRG-CASSLVGGSYEQYF_size_61
	50	NSA2	6.433e-06	0.409726	0.454	0.335	CRG-CASSLVGGSYEQYF_size_61
	1	TRBV6-2	1.00525e-111	15.7759	0.468	0.017	CRG-CASSLYNQPQHF_size_19
	2	KDSR	3.85118e-15	0.455205	0.298	0.048	CRG-CASSLYNQPQHF_size_19
	3	SOCS2	2.02119e-12	0.304983	0.17	0.021	CRG-CASSLYNQPQHF_size_19
	4	RP11-356J5.12	3.42729e-12	0.359953	0.128	0.012	CRG-CASSLYNQPQHF_size_19
	5	PI16	1.28285e-10	0.472129	0.149	0.019	CRG-CASSLYNQPQHF_size_19
	6	CDC14A	7.49636e-10	0.619975	0.426	0.127	CRG-CASSLYNQPQHF_size_19
	7	OSER1-AS1	1.41566e-09	0.382812	0.149	0.021	CRG-CASSLYNQPQHF_size_19
	8	LDHB	1.6767e-09	3.98698	0.894	0.572	CRG-CASSLYNQPQHF_size_19
	9	MLLT3	3.36714e-09	0.883471	0.383	0.113	CRG-CASSLYNQPQHF_size_19
	10	SACS	4.33177e-09	0.328213	0.213	0.041	CRG-CASSLYNQPQHF_size_19
	11	TRADD	6.67115e-09	0.598364	0.404	0.125	CRG-CASSLYNQPQHF_size_19
	12	TMEM14C	2.09719e-08	0.377473	0.298	0.077	CRG-CASSLYNQPQHF_size_19
	13	METTL15	2.27356e-08	0.327079	0.213	0.044	CRG-CASSLYNQPQHF_size_19
	14	RNASET2	5.13189e-08	1.1196	0.574	0.255	CRG-CASSLYNQPQHF_size_19
	15	MAL	5.6249e-08	0.776395	0.404	0.14	CRG-CASSLYNQPQHF_size_19
	16	CCR6	9.1879e-08	4.49427	0.17	0.032	CRG-CASSLYNQPQHF_size_19
	17	MYBL1	1.23016e-07	1.11995	0.383	0.128	CRG-CASSLYNQPQHF_size_19
	18	PLP2	1.65129e-07	1.0004	0.489	0.196	CRG-CASSLYNQPQHF_size_19
	19	PBXIP1	1.7299e-07	0.591332	0.447	0.17	CRG-CASSLYNQPQHF_size_19
	20	RRS1	2.42434e-07	0.382159	0.17	0.033	CRG-CASSLYNQPQHF_size_19
	21	THOC3	2.43532e-07	0.768656	0.34	0.108	CRG-CASSLYNQPQHF_size_19
	22	LTA	3.7731e-07	0.393124	0.191	0.042	CRG-CASSLYNQPQHF_size_19
	23	RPL5	4.42212e-07	5.95565	0.957	0.946	CRG-CASSLYNQPQHF_size_19
	24	COMMD6	5.19166e-07	1.15954	0.851	0.669	CRG-CASSLYNQPQHF_size_19
	25	DEXI	5.60753e-07	0.25498	0.149	0.028	CRG-CASSLYNQPQHF_size_19
	26	RPL10A	7.62235e-07	8.45861	0.979	0.931	CRG-CASSLYNQPQHF_size_19
	27	DPYD	9.81803e-07	0.76394	0.404	0.152	CRG-CASSLYNQPQHF_size_19
	28	MDP1	1.04695e-06	0.25669	0.149	0.029	CRG-CASSLYNQPQHF_size_19
	29	POU2F2	1.15082e-06	0.746618	0.213	0.054	CRG-CASSLYNQPQHF_size_19
	30	PNP	1.20802e-06	0.283854	0.191	0.044	CRG-CASSLYNQPQHF_size_19
	31	THYN1	1.35377e-06	0.341742	0.277	0.081	CRG-CASSLYNQPQHF_size_19
	32	GADD45G	1.39272e-06	0.289035	0.106	0.016	CRG-CASSLYNQPQHF_size_19
	33	MAP3K1	1.4758e-06	0.398842	0.255	0.072	CRG-CASSLYNQPQHF_size_19
	34	TMEM123	1.73632e-06	0.569606	0.596	0.304	CRG-CASSLYNQPQHF_size_19
	35	PHF14	2.17708e-06	0.631822	0.319	0.109	CRG-CASSLYNQPQHF_size_19
	36	TIAM1	2.88178e-06	0.349623	0.149	0.03	CRG-CASSLYNQPQHF_size_19
	37	DOPEY2	3.73683e-06	0.457441	0.149	0.031	CRG-CASSLYNQPQHF_size_19
	38	REEP3	3.88563e-06	0.366943	0.17	0.039	CRG-CASSLYNQPQHF_size_19
	39	FAM102A	4.13173e-06	0.447431	0.277	0.087	CRG-CASSLYNQPQHF_size_19
	40	VPS72	5.05427e-06	0.283699	0.191	0.048	CRG-CASSLYNQPQHF_size_19
	41	FUBP3	5.63597e-06	0.269649	0.17	0.04	CRG-CASSLYNQPQHF_size_19
	42	DPP4	5.78212e-06	0.368767	0.213	0.057	CRG-CASSLYNQPQHF_size_19
	43	CBFA2T2	6.33532e-06	0.300007	0.213	0.058	CRG-CASSLYNQPQHF_size_19
	44	PAG1	7.36589e-06	1.01298	0.404	0.165	CRG-CASSLYNQPQHF_size_19
	45	AES	7.5101e-06	0.553386	0.872	0.578	CRG-CASSLYNQPQHF_size_19
	46	SYTL1	9.15416e-06	0.523997	0.468	0.211	CRG-CASSLYNQPQHF_size_19
	47	PDHA1	1.04813e-05	0.281463	0.191	0.05	CRG-CASSLYNQPQHF_size_19
	48	GCHFR	1.26062e-05	0.476461	0.213	0.061	CRG-CASSLYNQPQHF_size_19
	49	MEAF6	1.29819e-05	0.393094	0.447	0.192	CRG-CASSLYNQPQHF_size_19
	50	ITM2B	2.17407e-05	6.11591	0.851	0.755	CRG-CASSLYNQPQHF_size_19
	1	TRAV35	1.63126e-12	1.19213	0.114	0.009	CRG-CASSPDNYGYTF_size_18
	2	TRGV2	1.00377e-08	0.859465	0.182	0.031	CRG-CASSPDNYGYTF_size_18
	3	GGCT	6.14722e-07	0.303545	0.205	0.046	CRG-CASSPDNYGYTF_size_18
	4	INTS1	2.22771e-05	0.253396	0.159	0.037	CRG-CASSPDNYGYTF_size_18
	5	BOD1L1	5.64093e-05	1.18886	0.295	0.109	CRG-CASSPDNYGYTF_size_18
	6	STYXL1	0.000110364	0.430239	0.114	0.024	CRG-CASSPDNYGYTF_size_18
	7	RBM4	0.000179147	0.268063	0.227	0.076	CRG-CASSPDNYGYTF_size_18
	8	INTS12	0.000185989	0.362117	0.182	0.054	CRG-CASSPDNYGYTF_size_18
	9	COMMD9	0.000451774	0.349214	0.182	0.058	CRG-CASSPDNYGYTF_size_18
	10	SP140	0.00076926	0.334714	0.386	0.186	CRG-CASSPDNYGYTF_size_18
	11	STIM1	0.000914031	0.25016	0.25	0.099	CRG-CASSPDNYGYTF_size_18
	12	RSU1	0.00129693	0.414586	0.273	0.118	CRG-CASSPDNYGYTF_size_18
	13	SLC25A16	0.00132168	0.328247	0.159	0.052	CRG-CASSPDNYGYTF_size_18
	14	VAMP8	0.00163554	0.382061	0.5	0.276	CRG-CASSPDNYGYTF_size_18
	15	APOL2	0.00219309	0.294276	0.114	0.032	CRG-CASSPDNYGYTF_size_18
	16	MIR762HG	0.00223696	0.312284	0.136	0.043	CRG-CASSPDNYGYTF_size_18
	17	MED8	0.00251106	0.312395	0.136	0.044	CRG-CASSPDNYGYTF_size_18
	18	CYHR1	0.00264899	0.307248	0.136	0.044	CRG-CASSPDNYGYTF_size_18
	19	ZHX2	0.0029376	0.293601	0.114	0.033	CRG-CASSPDNYGYTF_size_18
	20	RP11-596C23.2	0.00307907	0.291461	0.136	0.044	CRG-CASSPDNYGYTF_size_18
	21	ATP8A1	0.00309168	0.619052	0.295	0.143	CRG-CASSPDNYGYTF_size_18
	22	PI4KB	0.00314953	0.320807	0.182	0.069	CRG-CASSPDNYGYTF_size_18
	23	HGSNAT	0.00359775	0.297781	0.136	0.045	CRG-CASSPDNYGYTF_size_18
	24	KANSL3	0.00372187	0.296326	0.136	0.045	CRG-CASSPDNYGYTF_size_18
	25	NKG7	0.0040632	81.1861	0.591	0.727	CRG-CASSPDNYGYTF_size_18
	26	KHSRP	0.0040837	0.289097	0.114	0.035	CRG-CASSPDNYGYTF_size_18
	27	LMAN1	0.00439756	0.552843	0.318	0.161	CRG-CASSPDNYGYTF_size_18
	28	OCIAD2	0.00474337	0.283211	0.432	0.244	CRG-CASSPDNYGYTF_size_18
	29	NMRK1	0.0048445	0.393388	0.227	0.101	CRG-CASSPDNYGYTF_size_18
	30	ITK	0.00553177	0.96722	0.477	0.316	CRG-CASSPDNYGYTF_size_18
	31	PDXDC1	0.00574383	0.291258	0.25	0.116	CRG-CASSPDNYGYTF_size_18
	32	CCT3	0.00597874	0.464002	0.295	0.153	CRG-CASSPDNYGYTF_size_18
	33	PSMD8	0.00604783	0.521695	0.364	0.2	CRG-CASSPDNYGYTF_size_18
	34	ITGB2-AS1	0.00622382	0.258962	0.25	0.116	CRG-CASSPDNYGYTF_size_18
	35	HCST	0.00711077	2.5301	0.545	0.726	CRG-CASSPDNYGYTF_size_18
	36	ACADM	0.00725607	0.28948	0.136	0.049	CRG-CASSPDNYGYTF_size_18
	37	RHOF	0.00748415	0.414838	0.455	0.281	CRG-CASSPDNYGYTF_size_18
	38	ATG2B	0.00874795	0.279475	0.114	0.038	CRG-CASSPDNYGYTF_size_18
	39	PMPCB	0.00893742	0.547501	0.295	0.162	CRG-CASSPDNYGYTF_size_18
	40	RBM23	0.00940567	0.569437	0.182	0.078	CRG-CASSPDNYGYTF_size_18
	41	CTA-29F11.1	0.00950176	0.27482	0.273	0.139	CRG-CASSPDNYGYTF_size_18
	42	RUBCN	0.0097261	0.278194	0.114	0.039	CRG-CASSPDNYGYTF_size_18
	43	NIPAL3	0.0099616	0.284562	0.159	0.064	CRG-CASSPDNYGYTF_size_18
	44	GNL3L	0.010088	0.280467	0.114	0.039	CRG-CASSPDNYGYTF_size_18
	45	GCC2	0.0108104	0.584264	0.5	0.332	CRG-CASSPDNYGYTF_size_18
	46	TUBA1A	0.0124626	1.04252	0.568	0.378	CRG-CASSPDNYGYTF_size_18
	47	VCP	0.013814	0.350116	0.477	0.313	CRG-CASSPDNYGYTF_size_18
	48	JAKMIP1	0.0141769	0.265864	0.159	0.067	CRG-CASSPDNYGYTF_size_18
	49	BCAS4	0.014253	0.276311	0.136	0.054	CRG-CASSPDNYGYTF_size_18
	50	GIMAP7	0.0143784	0.441705	0.432	0.284	CRG-CASSPDNYGYTF_size_18
	1	TRGV9	7.28852e-109	2.38996	0.25	0.016	CRG-CASSPGFSYEQYF_size_46
	2	TRAV25	6.67532e-55	0.353619	0.128	0.008	CRG-CASSPGFSYEQYF_size_46
	3	TRBV4-2	5.55303e-44	2.3375	0.172	0.019	CRG-CASSPGFSYEQYF_size_46
	4	SELL	3.60643e-16	3.91247	0.5	0.234	CRG-CASSPGFSYEQYF_size_46
	5	FAM65B	5.31374e-12	0.432222	0.544	0.309	CRG-CASSPGFSYEQYF_size_46
	6	LEF1	6.67467e-11	0.359829	0.383	0.192	CRG-CASSPGFSYEQYF_size_46
	7	EVL	2.18461e-08	6.23514	0.744	0.559	CRG-CASSPGFSYEQYF_size_46
	8	LEPROTL1	3.78803e-08	0.261853	0.711	0.527	CRG-CASSPGFSYEQYF_size_46
	9	FAM207A	3.90143e-08	0.255731	0.117	0.037	CRG-CASSPGFSYEQYF_size_46
	10	ATM	5.92181e-08	0.883872	0.489	0.32	CRG-CASSPGFSYEQYF_size_46
	11	PASK	1.29834e-07	1.76276	0.2	0.088	CRG-CASSPGFSYEQYF_size_46
	12	EIF2S2	2.26216e-07	0.359476	0.283	0.148	CRG-CASSPGFSYEQYF_size_46
	13	RGS10	5.18346e-07	0.71135	0.411	0.256	CRG-CASSPGFSYEQYF_size_46
	14	TMEM123	1.8163e-06	0.669464	0.467	0.302	CRG-CASSPGFSYEQYF_size_46
	15	C11orf31	1.99245e-06	0.298944	0.439	0.281	CRG-CASSPGFSYEQYF_size_46
	16	LINC00861	2.04833e-06	1.76235	0.433	0.286	CRG-CASSPGFSYEQYF_size_46
	17	FOXP1	3.63879e-06	2.03372	0.428	0.278	CRG-CASSPGFSYEQYF_size_46
	18	SERINC5	3.88547e-06	0.299041	0.222	0.112	CRG-CASSPGFSYEQYF_size_46
	19	TRABD2A	4.25941e-06	0.253211	0.194	0.093	CRG-CASSPGFSYEQYF_size_46
	20	LCK	4.67418e-06	0.415382	0.55	0.4	CRG-CASSPGFSYEQYF_size_46
	21	CNN2	4.72169e-06	3.73136	0.583	0.426	CRG-CASSPGFSYEQYF_size_46
	22	NGFRAP1	8.37228e-06	0.26296	0.106	0.039	CRG-CASSPGFSYEQYF_size_46
	23	TESPA1	9.53446e-06	0.319053	0.183	0.089	CRG-CASSPGFSYEQYF_size_46
	24	DGUOK	1.4667e-05	0.562236	0.317	0.192	CRG-CASSPGFSYEQYF_size_46
	25	ITGB1	1.68023e-05	4.16583	0.439	0.301	CRG-CASSPGFSYEQYF_size_46
	26	SYNRG	2.30765e-05	0.294833	0.272	0.158	CRG-CASSPGFSYEQYF_size_46
	27	BCL11B	2.34425e-05	0.687109	0.3	0.184	CRG-CASSPGFSYEQYF_size_46
	28	FLT3LG	3.24808e-05	0.346346	0.461	0.313	CRG-CASSPGFSYEQYF_size_46
	29	C20orf24	4.01141e-05	0.420807	0.133	0.272	CRG-CASSPGFSYEQYF_size_46
	30	CAMK4	4.80961e-05	0.555202	0.35	0.223	CRG-CASSPGFSYEQYF_size_46
	31	DAD1	4.95261e-05	0.544722	0.406	0.278	CRG-CASSPGFSYEQYF_size_46
	32	ATP5J	6.41495e-05	0.72646	0.383	0.259	CRG-CASSPGFSYEQYF_size_46
	33	ATP5J2	7.86888e-05	0.413925	0.428	0.296	CRG-CASSPGFSYEQYF_size_46
	34	MARCKSL1	9.65078e-05	0.255435	0.144	0.07	CRG-CASSPGFSYEQYF_size_46
	35	PSMD5-AS1	0.000108079	0.528946	0.161	0.082	CRG-CASSPGFSYEQYF_size_46
	36	LAT	0.000115463	1.34859	0.45	0.331	CRG-CASSPGFSYEQYF_size_46
	37	TTC39C	0.000166726	1.26522	0.311	0.203	CRG-CASSPGFSYEQYF_size_46
	38	MRPL51	0.000181375	0.28146	0.178	0.096	CRG-CASSPGFSYEQYF_size_46
	39	GPSM3	0.000186612	1.34265	0.644	0.503	CRG-CASSPGFSYEQYF_size_46
	40	BACH2	0.00020055	0.276358	0.133	0.064	CRG-CASSPGFSYEQYF_size_46
	41	TRAC	0.000214004	0.409815	0.394	0.28	CRG-CASSPGFSYEQYF_size_46
	42	UCP2	0.000251157	13.0768	0.489	0.369	CRG-CASSPGFSYEQYF_size_46
	43	ALKBH7	0.000257309	0.34699	0.294	0.193	CRG-CASSPGFSYEQYF_size_46
	44	PPM1G	0.000280241	0.345269	0.283	0.181	CRG-CASSPGFSYEQYF_size_46
	45	FIS1	0.000293005	0.298873	0.367	0.25	CRG-CASSPGFSYEQYF_size_46
	46	DDX3Y	0.000313058	0.292079	0.111	0.051	CRG-CASSPGFSYEQYF_size_46
	47	ST13	0.000319971	1.18161	0.411	0.291	CRG-CASSPGFSYEQYF_size_46
	48	TRAF3IP3	0.000368472	0.988005	0.439	0.315	CRG-CASSPGFSYEQYF_size_46
	49	SEC61G	0.00037516	0.500882	0.472	0.357	CRG-CASSPGFSYEQYF_size_46
	50	CD3E	0.000406059	1.66423	0.917	0.841	CRG-CASSPGFSYEQYF_size_46
	1	THEMIS2	0	1.10152	0.309	0.027	CRG-CASSPGTNYGYTF_size_21
	2	ZEB2	0	1.22111	0.663	0.262	CRG-CASSPGTNYGYTF_size_21
	3	BHLHE40	0	3.29864	0.618	0.245	CRG-CASSPGTNYGYTF_size_21
	4	FGFBP2	0	2.87314	0.801	0.265	CRG-CASSPGTNYGYTF_size_21
	5	CD74	0	87.4769	0.983	0.692	CRG-CASSPGTNYGYTF_size_21
	6	HLA-B	0	16.8205	1	0.997	CRG-CASSPGTNYGYTF_size_21
	7	HLA-DRA	0	16.9275	0.737	0.149	CRG-CASSPGTNYGYTF_size_21
	8	HLA-DRB5	0	46.6217	0.892	0.209	CRG-CASSPGTNYGYTF_size_21
	9	HLA-DRB1	0	42.7884	0.931	0.317	CRG-CASSPGTNYGYTF_size_21
	10	HLA-DQA1	0	14.3305	0.513	0.059	CRG-CASSPGTNYGYTF_size_21
	11	HLA-DQB1	0	27.0115	0.593	0.104	CRG-CASSPGTNYGYTF_size_21
	12	HLA-DQA2	0	4.76683	0.399	0.015	CRG-CASSPGTNYGYTF_size_21
	13	HLA-DMA	0	8.3057	0.385	0.069	CRG-CASSPGTNYGYTF_size_21
	14	HLA-DPA1	0	31.3557	0.747	0.333	CRG-CASSPGTNYGYTF_size_21
	15	HLA-DPB1	0	11.2341	0.812	0.397	CRG-CASSPGTNYGYTF_size_21
	16	TRGV4	0	6.90368	0.41	0.044	CRG-CASSPGTNYGYTF_size_21
	17	ARPC5L	0	10.6788	0.814	0.268	CRG-CASSPGTNYGYTF_size_21
	18	HSPA5	0	34.6452	0.736	0.371	CRG-CASSPGTNYGYTF_size_21
	19	RPL7A	0	3.82094	0.962	0.988	CRG-CASSPGTNYGYTF_size_21
	20	PRF1	0	7.66356	0.827	0.231	CRG-CASSPGTNYGYTF_size_21
	21	LAG3	0	1.45134	0.404	0.08	CRG-CASSPGTNYGYTF_size_21
	22	IFNG	0	10.4369	0.582	0.113	CRG-CASSPGTNYGYTF_size_21
	23	RPLP0	0	36.0133	0.865	0.976	CRG-CASSPGTNYGYTF_size_21
	24	GZMH	0	2.67943	0.804	0.355	CRG-CASSPGTNYGYTF_size_21
	25	GZMB	0	35.5746	0.891	0.126	CRG-CASSPGTNYGYTF_size_21
	26	CCL3	0	54.1315	0.488	0.054	CRG-CASSPGTNYGYTF_size_21
	27	BCL3	0	1.97577	0.442	0.068	CRG-CASSPGTNYGYTF_size_21
	28	KIR2DL3	0	1.44268	0.392	0.009	CRG-CASSPGTNYGYTF_size_21
	29	LGALS1	0	36.7907	0.745	0.353	CRG-CASSPGTNYGYTF_size_21
	30	S1PR5	3.14643e-304	1.39113	0.405	0.085	CRG-CASSPGTNYGYTF_size_21
	31	CCL3L3	9.4412e-294	54.6881	0.296	0.033	CRG-CASSPGTNYGYTF_size_21
	32	KLRC3	7.79074e-284	0.85898	0.288	0.031	CRG-CASSPGTNYGYTF_size_21
	33	RPS2	5.08655e-282	63.9158	0.983	0.994	CRG-CASSPGTNYGYTF_size_21
	34	KIR3DX1	9.13017e-269	0.816748	0.226	0.011	CRG-CASSPGTNYGYTF_size_21
	35	LYN	1.07269e-249	0.845661	0.255	0.027	CRG-CASSPGTNYGYTF_size_21
	36	RPSA	9.09492e-245	7.9801	0.928	0.975	CRG-CASSPGTNYGYTF_size_21
	37	CCL4	4.68066e-242	262.079	0.588	0.254	CRG-CASSPGTNYGYTF_size_21
	38	RELB	3.57416e-240	1.66804	0.407	0.114	CRG-CASSPGTNYGYTF_size_21
	39	TTC38	3.33693e-235	1.32684	0.342	0.073	CRG-CASSPGTNYGYTF_size_21
	40	RPL35	6.22996e-234	6.78998	0.886	0.965	CRG-CASSPGTNYGYTF_size_21
	41	FKBP11	1.50551e-231	2.40411	0.541	0.228	CRG-CASSPGTNYGYTF_size_21
	42	PIK3AP1	5.93994e-218	0.732054	0.238	0.029	CRG-CASSPGTNYGYTF_size_21
	43	HSP90AB1	1.53638e-208	8.16344	0.407	0.699	CRG-CASSPGTNYGYTF_size_21
	44	TRGV7	7.67269e-206	0.679364	0.239	0.033	CRG-CASSPGTNYGYTF_size_21
	45	PDLIM1	1.40343e-204	2.10189	0.243	0.035	CRG-CASSPGTNYGYTF_size_21
	46	F2R	7.27568e-196	0.891512	0.333	0.087	CRG-CASSPGTNYGYTF_size_21
	47	ADGRE5	4.12713e-190	9.55394	0.615	0.34	CRG-CASSPGTNYGYTF_size_21
	48	EGR1	1.99515e-188	41.4775	0.22	0.031	CRG-CASSPGTNYGYTF_size_21
	49	MAP2K5	2.83151e-182	0.683172	0.258	0.051	CRG-CASSPGTNYGYTF_size_21
	50	PPP3CC	3.61018e-174	2.61353	0.659	0.396	CRG-CASSPGTNYGYTF_size_21
	1	TRBV3-1	1.11812e-18	1.04362	0.189	0.014	CRG-CASSPLGSSYNEQFF_size_12
	2	FAM127B	3.19449e-08	0.325178	0.189	0.031	CRG-CASSPLGSSYNEQFF_size_12
	3	HACE1	3.73749e-08	0.257213	0.135	0.017	CRG-CASSPLGSSYNEQFF_size_12
	4	CNPY2	3.3457e-07	0.374043	0.27	0.063	CRG-CASSPLGSSYNEQFF_size_12
	5	NIF3L1	6.3116e-07	0.251749	0.135	0.02	CRG-CASSPLGSSYNEQFF_size_12
	6	SYNGAP1	2.83948e-06	0.278355	0.162	0.03	CRG-CASSPLGSSYNEQFF_size_12
	7	HAX1	8.49365e-06	0.557653	0.378	0.132	CRG-CASSPLGSSYNEQFF_size_12
	8	BEX4	2.6673e-05	0.427304	0.243	0.068	CRG-CASSPLGSSYNEQFF_size_12
	9	DNLZ	2.78755e-05	0.347133	0.108	0.017	CRG-CASSPLGSSYNEQFF_size_12
	10	MMS19	2.8635e-05	0.262481	0.162	0.035	CRG-CASSPLGSSYNEQFF_size_12
	11	CCNY	4.14683e-05	0.395229	0.162	0.036	CRG-CASSPLGSSYNEQFF_size_12
	12	TMEM126A	4.3287e-05	0.428239	0.216	0.058	CRG-CASSPLGSSYNEQFF_size_12
	13	TRAV9-2	4.62706e-05	0.289344	0.135	0.027	CRG-CASSPLGSSYNEQFF_size_12
	14	HABP4	6.39989e-05	0.252028	0.162	0.037	CRG-CASSPLGSSYNEQFF_size_12
	15	ABLIM1	0.00014618	0.709219	0.459	0.212	CRG-CASSPLGSSYNEQFF_size_12
	16	MRPL32	0.00017152	0.26787	0.189	0.051	CRG-CASSPLGSSYNEQFF_size_12
	17	GALT	0.000218265	0.398502	0.216	0.066	CRG-CASSPLGSSYNEQFF_size_12
	18	POLG2	0.00023322	0.365025	0.135	0.031	CRG-CASSPLGSSYNEQFF_size_12
	19	UROD	0.000472227	0.255721	0.189	0.056	CRG-CASSPLGSSYNEQFF_size_12
	20	EPHX2	0.000474187	0.362823	0.162	0.044	CRG-CASSPLGSSYNEQFF_size_12
	21	HSBP1L1	0.000478938	0.352554	0.135	0.033	CRG-CASSPLGSSYNEQFF_size_12
	22	MXI1	0.000734634	0.363247	0.189	0.059	CRG-CASSPLGSSYNEQFF_size_12
	23	PSMB8-AS1	0.000962833	0.364829	0.243	0.089	CRG-CASSPLGSSYNEQFF_size_12
	24	WWP1	0.00104844	0.739026	0.27	0.112	CRG-CASSPLGSSYNEQFF_size_12
	25	DHX40	0.00106843	0.594998	0.162	0.049	CRG-CASSPLGSSYNEQFF_size_12
	26	BCL11B	0.00109868	0.549261	0.378	0.185	CRG-CASSPLGSSYNEQFF_size_12
	27	CAAP1	0.00118266	0.361338	0.162	0.048	CRG-CASSPLGSSYNEQFF_size_12
	28	WDR82	0.00132381	0.428519	0.297	0.124	CRG-CASSPLGSSYNEQFF_size_12
	29	TNPO1	0.00158525	0.370533	0.216	0.078	CRG-CASSPLGSSYNEQFF_size_12
	30	THOC3	0.00167959	0.328016	0.27	0.108	CRG-CASSPLGSSYNEQFF_size_12
	31	LIMA1	0.00213914	0.331094	0.135	0.038	CRG-CASSPLGSSYNEQFF_size_12
	32	VBP1	0.00236751	0.368073	0.216	0.081	CRG-CASSPLGSSYNEQFF_size_12
	33	LSM5	0.00294232	0.556634	0.324	0.156	CRG-CASSPLGSSYNEQFF_size_12
	34	FAM214A	0.00325477	0.741131	0.216	0.084	CRG-CASSPLGSSYNEQFF_size_12
	35	SSBP2	0.00433281	0.323296	0.135	0.042	CRG-CASSPLGSSYNEQFF_size_12
	36	YPEL3	0.00500028	1.6493	0.405	0.216	CRG-CASSPLGSSYNEQFF_size_12
	37	DNAJB4	0.00506132	0.288584	0.189	0.071	CRG-CASSPLGSSYNEQFF_size_12
	38	FAM8A1	0.00599574	0.322	0.135	0.043	CRG-CASSPLGSSYNEQFF_size_12
	39	NUBP2	0.0061081	0.323958	0.216	0.089	CRG-CASSPLGSSYNEQFF_size_12
	40	C8orf59	0.00618076	0.353894	0.405	0.224	CRG-CASSPLGSSYNEQFF_size_12
	41	OXNAD1	0.00736691	1.74025	0.351	0.184	CRG-CASSPLGSSYNEQFF_size_12
	42	CAMK4	0.0082246	0.721767	0.405	0.225	CRG-CASSPLGSSYNEQFF_size_12
	43	CCNC	0.00853099	0.320734	0.216	0.092	CRG-CASSPLGSSYNEQFF_size_12
	44	WDR36	0.00869879	0.330603	0.162	0.06	CRG-CASSPLGSSYNEQFF_size_12
	45	SCAMP1	0.0100118	0.329483	0.162	0.061	CRG-CASSPLGSSYNEQFF_size_12
	46	GCC2	0.0110404	0.30484	0.541	0.332	CRG-CASSPLGSSYNEQFF_size_12
	47	DAD1	0.011177	0.255642	0.459	0.28	CRG-CASSPLGSSYNEQFF_size_12
	48	OXA1L	0.0115392	0.501854	0.351	0.2	CRG-CASSPLGSSYNEQFF_size_12
	49	MAP3K2	0.011984	0.477791	0.27	0.136	CRG-CASSPLGSSYNEQFF_size_12
	50	ZNF24	0.0123651	0.300697	0.27	0.131	CRG-CASSPLGSSYNEQFF_size_12
	1	TRBV3-1	9.76241e-32	11.6672	0.276	0.014	CRG-CASSPPQGNTEAFF_size_9
	2	TRAV3	2.26164e-11	1.58736	0.172	0.016	CRG-CASSPPQGNTEAFF_size_9
	3	CASP10	4.49664e-11	0.328816	0.172	0.016	CRG-CASSPPQGNTEAFF_size_9
	4	KMT5A	1.58932e-09	0.27454	0.138	0.012	CRG-CASSPPQGNTEAFF_size_9
	5	ITGA6	2.33248e-08	0.664495	0.345	0.073	CRG-CASSPPQGNTEAFF_size_9
	6	NOC3L	1.10221e-07	0.478022	0.172	0.023	CRG-CASSPPQGNTEAFF_size_9
	7	CAMKK2	1.59967e-07	0.265794	0.138	0.016	CRG-CASSPPQGNTEAFF_size_9
	8	GGCT	6.12237e-07	0.369281	0.241	0.046	CRG-CASSPPQGNTEAFF_size_9
	9	BCAS3	6.45431e-07	0.34481	0.207	0.035	CRG-CASSPPQGNTEAFF_size_9
	10	ATPAF1	8.07147e-07	0.401719	0.276	0.059	CRG-CASSPPQGNTEAFF_size_9
	11	LMBRD2	1.17193e-06	0.303095	0.172	0.026	CRG-CASSPPQGNTEAFF_size_9
	12	ZNF525	1.36135e-06	0.261917	0.138	0.018	CRG-CASSPPQGNTEAFF_size_9
	13	TESPA1	2.18152e-06	0.517725	0.345	0.09	CRG-CASSPPQGNTEAFF_size_9
	14	CD40LG	2.38481e-06	1.43628	0.379	0.113	CRG-CASSPPQGNTEAFF_size_9
	15	TPCN1	3.00004e-06	0.55714	0.103	0.011	CRG-CASSPPQGNTEAFF_size_9
	16	CALU	3.20582e-06	0.362863	0.241	0.05	CRG-CASSPPQGNTEAFF_size_9
	17	NELL2	3.56008e-06	0.454875	0.414	0.127	CRG-CASSPPQGNTEAFF_size_9
	18	PTP4A3	6.53284e-06	0.464498	0.172	0.03	CRG-CASSPPQGNTEAFF_size_9
	19	HERC4	7.20593e-06	0.534437	0.276	0.067	CRG-CASSPPQGNTEAFF_size_9
	20	INF2	7.38058e-06	0.255891	0.138	0.02	CRG-CASSPPQGNTEAFF_size_9
	21	TNFSF8	7.95351e-06	1.47559	0.276	0.067	CRG-CASSPPQGNTEAFF_size_9
	22	AGPAT5	1.37107e-05	0.744119	0.207	0.044	CRG-CASSPPQGNTEAFF_size_9
	23	CCR7	1.44106e-05	0.370741	0.31	0.084	CRG-CASSPPQGNTEAFF_size_9
	24	LEPROTL1	1.48253e-05	1.33103	0.862	0.529	CRG-CASSPPQGNTEAFF_size_9
	25	CTD-3222D19.8	1.50087e-05	0.254684	0.138	0.021	CRG-CASSPPQGNTEAFF_size_9
	26	ELL	1.59493e-05	0.353201	0.241	0.056	CRG-CASSPPQGNTEAFF_size_9
	27	FCGRT	1.65771e-05	0.253093	0.207	0.043	CRG-CASSPPQGNTEAFF_size_9
	28	CNIH1	1.92699e-05	0.701997	0.414	0.143	CRG-CASSPPQGNTEAFF_size_9
	29	PAG1	2.61487e-05	1.23351	0.448	0.166	CRG-CASSPPQGNTEAFF_size_9
	30	PLIN3	3.25408e-05	0.286164	0.172	0.033	CRG-CASSPPQGNTEAFF_size_9
	31	ORC4	3.38723e-05	0.311969	0.207	0.045	CRG-CASSPPQGNTEAFF_size_9
	32	CORO1B	3.48203e-05	0.713614	0.517	0.221	CRG-CASSPPQGNTEAFF_size_9
	33	TRABD2A	4.31036e-05	1.19269	0.31	0.094	CRG-CASSPPQGNTEAFF_size_9
	34	EPHA1-AS1	4.9174e-05	0.37856	0.103	0.014	CRG-CASSPPQGNTEAFF_size_9
	35	CFDP1	5.44117e-05	0.7151	0.31	0.096	CRG-CASSPPQGNTEAFF_size_9
	36	C1orf228	5.66594e-05	0.715628	0.31	0.092	CRG-CASSPPQGNTEAFF_size_9
	37	LEF1	6.90753e-05	0.299532	0.483	0.195	CRG-CASSPPQGNTEAFF_size_9
	38	PABPC1L	9.27246e-05	0.38295	0.103	0.015	CRG-CASSPPQGNTEAFF_size_9
	39	METTL16	9.36126e-05	0.33272	0.241	0.063	CRG-CASSPPQGNTEAFF_size_9
	40	DPEP2	0.000100243	0.439443	0.172	0.037	CRG-CASSPPQGNTEAFF_size_9
	41	UBR3	0.000128633	0.593666	0.172	0.038	CRG-CASSPPQGNTEAFF_size_9
	42	ANK3	0.000132116	0.447272	0.241	0.065	CRG-CASSPPQGNTEAFF_size_9
	43	HAPLN3	0.000133892	0.288949	0.207	0.05	CRG-CASSPPQGNTEAFF_size_9
	44	HNRNPL	0.000152498	0.917188	0.621	0.297	CRG-CASSPPQGNTEAFF_size_9
	45	LSR	0.000171141	0.424316	0.207	0.052	CRG-CASSPPQGNTEAFF_size_9
	46	PDIA4	0.000172568	0.452668	0.276	0.083	CRG-CASSPPQGNTEAFF_size_9
	47	NCF1	0.000206438	0.256426	0.276	0.083	CRG-CASSPPQGNTEAFF_size_9
	48	DGKE	0.000209721	0.810212	0.207	0.053	CRG-CASSPPQGNTEAFF_size_9
	49	FHIT	0.000215787	0.52931	0.241	0.069	CRG-CASSPPQGNTEAFF_size_9
	50	TMEM243	0.000231735	0.970342	0.483	0.225	CRG-CASSPPQGNTEAFF_size_9
	1	ZNF804A	4.98149e-166	0.363044	0.167	0	CRG-CASSPPSGVTDTQYF_size_6
	2	CTD-2195M15.4	4.98149e-166	0.363044	0.167	0	CRG-CASSPPSGVTDTQYF_size_6
	3	XXbac-B135H6.18	4.98149e-166	0.363044	0.167	0	CRG-CASSPPSGVTDTQYF_size_6
	4	TRBV6-7	3.20923e-111	0.36277	0.167	0	CRG-CASSPPSGVTDTQYF_size_6
	5	MAPK10	2.47729e-67	0.362224	0.167	0	CRG-CASSPPSGVTDTQYF_size_6
	6	TNXB	2.386e-56	0.36195	0.167	0.001	CRG-CASSPPSGVTDTQYF_size_6
	7	DLGAP1	3.8114e-43	0.869308	0.5	0.007	CRG-CASSPPSGVTDTQYF_size_6
	8	RP11-3P17.4	1.31879e-42	0.361404	0.167	0.001	CRG-CASSPPSGVTDTQYF_size_6
	9	CYP2E1	1.31879e-42	0.361404	0.167	0.001	CRG-CASSPPSGVTDTQYF_size_6
	10	HUS1B	5.07839e-38	0.361131	0.167	0.001	CRG-CASSPPSGVTDTQYF_size_6
	11	PLAT	5.07839e-38	0.361131	0.167	0.001	CRG-CASSPPSGVTDTQYF_size_6
	12	CTD-2325P2.3	5.07839e-38	0.361131	0.167	0.001	CRG-CASSPPSGVTDTQYF_size_6
	13	ACSBG1	5.07839e-38	0.361131	0.167	0.001	CRG-CASSPPSGVTDTQYF_size_6
	14	AC015971.2	2.37991e-34	0.360858	0.167	0.001	CRG-CASSPPSGVTDTQYF_size_6
	15	RILPL1	2.37991e-34	0.360858	0.167	0.001	CRG-CASSPPSGVTDTQYF_size_6
	16	PLEK2	2.37991e-34	0.360858	0.167	0.001	CRG-CASSPPSGVTDTQYF_size_6
	17	RP11-267M23.4	2.40949e-31	0.360585	0.167	0.001	CRG-CASSPPSGVTDTQYF_size_6
	18	BACE1	1.02316e-26	0.360039	0.167	0.001	CRG-CASSPPSGVTDTQYF_size_6
	19	AC073046.25	2.55997e-23	0.359493	0.167	0.002	CRG-CASSPPSGVTDTQYF_size_6
	20	ZBTB3	2.55997e-23	0.359493	0.167	0.002	CRG-CASSPPSGVTDTQYF_size_6
	21	PMF1-BGLAP	6.16822e-22	0.35922	0.167	0.002	CRG-CASSPPSGVTDTQYF_size_6
	22	ZNF358	6.16822e-22	0.35922	0.167	0.002	CRG-CASSPPSGVTDTQYF_size_6
	23	RP11-88I18.2	1.02398e-20	0.358947	0.167	0.002	CRG-CASSPPSGVTDTQYF_size_6
	24	RP4-593H12.1	1.25772e-19	0.357934	0.167	0.002	CRG-CASSPPSGVTDTQYF_size_6
	25	ZNF300	8.75452e-18	0.35813	0.167	0.002	CRG-CASSPPSGVTDTQYF_size_6
	26	RP11-165F24.3	8.75452e-18	0.35813	0.167	0.002	CRG-CASSPPSGVTDTQYF_size_6
	27	DOCK3	2.85162e-16	0.357585	0.167	0.002	CRG-CASSPPSGVTDTQYF_size_6
	28	TCEA3	5.37189e-14	0.820523	0.5	0.024	CRG-CASSPPSGVTDTQYF_size_6
	29	RP4-784A16.5	6.16162e-14	0.355755	0.167	0.003	CRG-CASSPPSGVTDTQYF_size_6
	30	CKLF-CMTM1	1.83097e-13	0.356223	0.167	0.003	CRG-CASSPPSGVTDTQYF_size_6
	31	RP11-467P9.1	5.0975e-13	0.355211	0.167	0.003	CRG-CASSPPSGVTDTQYF_size_6
	32	RP11-580I16.2	5.0975e-13	0.355211	0.167	0.003	CRG-CASSPPSGVTDTQYF_size_6
	33	AMOT	3.20697e-12	0.353929	0.167	0.003	CRG-CASSPPSGVTDTQYF_size_6
	34	RP11-50I19.2	1.58143e-11	0.354863	0.167	0.003	CRG-CASSPPSGVTDTQYF_size_6
	35	ZNF587B	1.58973e-11	0.354124	0.167	0.003	CRG-CASSPPSGVTDTQYF_size_6
	36	SLC45A1	6.53933e-11	0.354319	0.167	0.004	CRG-CASSPPSGVTDTQYF_size_6
	37	ZNF232	6.53933e-11	0.354319	0.167	0.004	CRG-CASSPPSGVTDTQYF_size_6
	38	E2F5	1.25205e-10	0.354047	0.167	0.004	CRG-CASSPPSGVTDTQYF_size_6
	39	ZNF696	4.13556e-10	0.353504	0.167	0.004	CRG-CASSPPSGVTDTQYF_size_6
	40	CTLA4	4.54655e-10	0.588518	0.5	0.034	CRG-CASSPPSGVTDTQYF_size_6
	41	B3GALT2	1.21527e-09	0.352223	0.167	0.004	CRG-CASSPPSGVTDTQYF_size_6
	42	RP11-338I21.1	1.99748e-09	0.351951	0.167	0.004	CRG-CASSPPSGVTDTQYF_size_6
	43	ZNF747	3.19236e-09	0.352418	0.167	0.004	CRG-CASSPPSGVTDTQYF_size_6
	44	MED14OS	5.01074e-09	0.352146	0.167	0.005	CRG-CASSPPSGVTDTQYF_size_6
	45	RP5-1136G13.2	7.70372e-09	0.351875	0.167	0.005	CRG-CASSPPSGVTDTQYF_size_6
	46	ZNF554	7.70372e-09	0.351875	0.167	0.005	CRG-CASSPPSGVTDTQYF_size_6
	47	HEATR3	1.48452e-08	0.606358	0.333	0.019	CRG-CASSPPSGVTDTQYF_size_6
	48	RP11-403I13.7	1.72072e-08	0.351332	0.167	0.005	CRG-CASSPPSGVTDTQYF_size_6
	49	MSH5	1.72072e-08	0.351332	0.167	0.005	CRG-CASSPPSGVTDTQYF_size_6
	50	COX15	1.85291e-08	0.603672	0.333	0.019	CRG-CASSPPSGVTDTQYF_size_6
	1	TRBV15	2.45615e-198	4.92869	0.261	0.002	CRG-CASSPTGWETQYF_size_15
	2	TRAV17	2.56502e-22	2.14499	0.239	0.022	CRG-CASSPTGWETQYF_size_15
	3	TNFRSF18	2.84862e-11	0.278174	0.152	0.018	CRG-CASSPTGWETQYF_size_15
	4	POLG2	2.14286e-06	0.25793	0.152	0.03	CRG-CASSPTGWETQYF_size_15
	5	TC2N	8.50678e-05	0.780331	0.478	0.247	CRG-CASSPTGWETQYF_size_15
	6	AP3M2	0.000229478	0.579806	0.304	0.128	CRG-CASSPTGWETQYF_size_15
	7	BCL11B	0.000290076	0.336432	0.391	0.185	CRG-CASSPTGWETQYF_size_15
	8	CD2	0.000547823	0.37005	0.5	0.297	CRG-CASSPTGWETQYF_size_15
	9	ERP29	0.000724656	0.4092	0.63	0.394	CRG-CASSPTGWETQYF_size_15
	10	UXT	0.00079453	0.447679	0.609	0.398	CRG-CASSPTGWETQYF_size_15
	11	NUDT4	0.000862047	0.46051	0.283	0.124	CRG-CASSPTGWETQYF_size_15
	12	PRKRIR	0.000881356	0.312454	0.152	0.048	CRG-CASSPTGWETQYF_size_15
	13	TRDV1	0.000891995	1.54776	0.109	0.028	CRG-CASSPTGWETQYF_size_15
	14	TRAF1	0.00134983	0.543149	0.239	0.098	CRG-CASSPTGWETQYF_size_15
	15	CLSTN1	0.00149532	0.402982	0.239	0.1	CRG-CASSPTGWETQYF_size_15
	16	C3orf58	0.00158167	0.287037	0.109	0.03	CRG-CASSPTGWETQYF_size_15
	17	NOP14	0.00163607	0.317951	0.174	0.062	CRG-CASSPTGWETQYF_size_15
	18	TNFRSF4	0.00183719	2.86982	0.152	0.052	CRG-CASSPTGWETQYF_size_15
	19	RP3-395M20.12	0.00230334	0.57304	0.174	0.064	CRG-CASSPTGWETQYF_size_15
	20	KCNA3	0.0034882	0.359265	0.239	0.107	CRG-CASSPTGWETQYF_size_15
	21	TMEM123	0.004676	0.673214	0.5	0.304	CRG-CASSPTGWETQYF_size_15
	22	AHCTF1	0.00518618	0.284522	0.174	0.069	CRG-CASSPTGWETQYF_size_15
	23	ADSL	0.00549161	0.268528	0.217	0.096	CRG-CASSPTGWETQYF_size_15
	24	SSR3	0.00554889	0.258052	0.326	0.171	CRG-CASSPTGWETQYF_size_15
	25	PURA	0.00561398	0.279312	0.174	0.07	CRG-CASSPTGWETQYF_size_15
	26	CNOT4	0.00569776	0.553617	0.283	0.141	CRG-CASSPTGWETQYF_size_15
	27	HSBP1	0.00663415	0.381774	0.174	0.072	CRG-CASSPTGWETQYF_size_15
	28	NBR1	0.00672998	0.298438	0.174	0.071	CRG-CASSPTGWETQYF_size_15
	29	STT3B	0.00686386	0.538633	0.348	0.197	CRG-CASSPTGWETQYF_size_15
	30	PIK3CD	0.00696727	0.589096	0.239	0.115	CRG-CASSPTGWETQYF_size_15
	31	ADPRM	0.00713206	0.382065	0.13	0.047	CRG-CASSPTGWETQYF_size_15
	32	RASA1	0.00734743	0.272857	0.109	0.036	CRG-CASSPTGWETQYF_size_15
	33	RSF1	0.00740259	0.660429	0.391	0.233	CRG-CASSPTGWETQYF_size_15
	34	SHARPIN	0.00878453	0.285848	0.217	0.101	CRG-CASSPTGWETQYF_size_15
	35	UBA3	0.00882475	0.296288	0.196	0.087	CRG-CASSPTGWETQYF_size_15
	36	COX14	0.00905884	0.455764	0.391	0.229	CRG-CASSPTGWETQYF_size_15
	37	NDRG1	0.00933956	0.280156	0.174	0.074	CRG-CASSPTGWETQYF_size_15
	38	MZT2A	0.00940918	0.288075	0.37	0.218	CRG-CASSPTGWETQYF_size_15
	39	XPO4	0.0110256	0.361396	0.239	0.12	CRG-CASSPTGWETQYF_size_15
	40	SGTB	0.0111456	0.26872	0.239	0.119	CRG-CASSPTGWETQYF_size_15
	41	COL6A2	0.012482	0.561998	0.174	0.078	CRG-CASSPTGWETQYF_size_15
	42	PPIE	0.0160412	0.275902	0.152	0.065	CRG-CASSPTGWETQYF_size_15
	43	AGPAT1	0.0173239	0.260443	0.109	0.04	CRG-CASSPTGWETQYF_size_15
	44	RC3H2	0.0177535	0.357098	0.217	0.11	CRG-CASSPTGWETQYF_size_15
	45	ZNF683	0.0181009	3.27437	0.13	0.053	CRG-CASSPTGWETQYF_size_15
	46	HCLS1	0.0199536	0.31027	0.565	0.434	CRG-CASSPTGWETQYF_size_15
	47	RNF220	0.0209535	0.262695	0.174	0.081	CRG-CASSPTGWETQYF_size_15
	48	TPD52L2	0.0223963	0.258949	0.13	0.054	CRG-CASSPTGWETQYF_size_15
[truncated: 455 more rows]
