# Supplementary material for: Single-cell RNA sequencing coupled to TCR profiling of large granular lymphocyte leukemia T cells
Source: Nat Commun. 2022 Apr 11;13:1982. doi: 10.1038/s41467-022-29175-x (PMC9001664; doi:10.1038/s41467-022-29175-x)
Supplement: Supplementary file 6 — Supplementary Data 4 [file 41467_2022_29175_MOESM6_ESM.xlsx]

## Sheet: Combined
	Supplementary Data 4 Clone specific GO terms.
	GOBPID	P value	OddsRatio	ExpCount	Count	Size	Term	Source of cluster	Clone size
	GO:0009058	0.00523045	1.42363	82.7543	102	6021	biosynthetic process	marker_CRG-CAISEGGEQETQYF_size_6	6
	GO:0038171	0.00377426	28.945	0.0962099	2	7	cannabinoid signaling pathway	marker_CRG-CAISEGGEQETQYF_size_6	6
	GO:0022402	0.00905468	1.68418	18.2936	29	1331	cell cycle process	marker_CRG-CAISEGGEQETQYF_size_6	6
	GO:0030031	0.000727718	2.50955	7.6693	18	558	cell projection assembly	marker_CRG-CAISEGGEQETQYF_size_6	6
	GO:0030030	0.00879824	1.64753	20.6989	32	1506	cell projection organization	marker_CRG-CAISEGGEQETQYF_size_6	6
	GO:0044249	0.00415791	1.44069	80.2803	100	5841	cellular biosynthetic process	marker_CRG-CAISEGGEQETQYF_size_6	6
	GO:0046950	0.000389771	27.25	0.151187	3	11	cellular ketone body metabolic process	marker_CRG-CAISEGGEQETQYF_size_6	6
	GO:0006974	0.00572438	1.93387	11.4902	21	836	cellular response to DNA damage stimulus	marker_CRG-CAISEGGEQETQYF_size_6	6
	GO:0097711	0.000335197	5.85511	1.30571	7	95	ciliary basal body-plasma membrane docking	marker_CRG-CAISEGGEQETQYF_size_6	6
	GO:0060271	0.00434731	2.54771	4.96168	12	361	cilium assembly	marker_CRG-CAISEGGEQETQYF_size_6	6
	GO:0044782	0.00634706	2.42007	5.20908	12	379	cilium organization	marker_CRG-CAISEGGEQETQYF_size_6	6
	GO:0000724	0.00985247	3.48148	1.81424	6	132	double-strand break repair via homologous recombination	marker_CRG-CAISEGGEQETQYF_size_6	6
	GO:0071926	0.00110819	72.3755	0.0549771	2	4	endocannabinoid signaling pathway	marker_CRG-CAISEGGEQETQYF_size_6	6
	GO:1901570	0.00958263	4.09839	1.29196	5	94	fatty acid derivative biosynthetic process	marker_CRG-CAISEGGEQETQYF_size_6	6
	GO:1901568	0.0064765	3.37664	2.18534	7	159	fatty acid derivative metabolic process	marker_CRG-CAISEGGEQETQYF_size_6	6
	GO:0043966	0.00929491	5.19824	0.824656	4	60	histone H3 acetylation	marker_CRG-CAISEGGEQETQYF_size_6	6
	GO:0032020	0.0027205	36.1834	0.0824656	2	6	ISG15-protein conjugation	marker_CRG-CAISEGGEQETQYF_size_6	6
	GO:0046951	0.000202513	36.3377	0.123698	3	9	ketone body biosynthetic process	marker_CRG-CAISEGGEQETQYF_size_6	6
	GO:1902224	0.000514434	24.2208	0.164931	3	12	ketone body metabolic process	marker_CRG-CAISEGGEQETQYF_size_6	6
	GO:0008152	0.0056285	1.47099	153.785	172	11189	metabolic process	marker_CRG-CAISEGGEQETQYF_size_6	6
	GO:0000278	0.00749329	1.82902	13.3045	23	968	mitotic cell cycle	marker_CRG-CAISEGGEQETQYF_size_6	6
	GO:0044772	0.00853839	2.10246	7.49063	15	545	mitotic cell cycle phase transition	marker_CRG-CAISEGGEQETQYF_size_6	6
	GO:1903047	0.00493713	1.96169	11.339	21	825	mitotic cell cycle process	marker_CRG-CAISEGGEQETQYF_size_6	6
	GO:0140056	0.00892624	3.16628	2.32278	7	169	organelle localization by membrane tethering	marker_CRG-CAISEGGEQETQYF_size_6	6
	GO:1901360	0.00937578	1.38572	81.3661	99	5920	organic cyclic compound metabolic process	marker_CRG-CAISEGGEQETQYF_size_6	6
	GO:0071704	0.00647666	1.44329	146.706	165	10674	organic substance metabolic process	marker_CRG-CAISEGGEQETQYF_size_6	6
	GO:0120031	0.000565699	2.5685	7.50437	18	546	plasma membrane bounded cell projection assembly	marker_CRG-CAISEGGEQETQYF_size_6	6
	GO:0120036	0.00624057	1.6928	20.2041	32	1470	plasma membrane bounded cell projection organization	marker_CRG-CAISEGGEQETQYF_size_6	6
	GO:0044089	0.000918578	2.52806	7.17451	17	522	positive regulation of cellular component biogenesis	marker_CRG-CAISEGGEQETQYF_size_6	6
	GO:0120034	0.000431162	5.59918	1.36068	7	99	positive regulation of plasma membrane bounded cell projection assembly	marker_CRG-CAISEGGEQETQYF_size_6	6
	GO:0032308	0.00787071	18.0873	0.137443	2	10	positive regulation of prostaglandin secretion	marker_CRG-CAISEGGEQETQYF_size_6	6
	GO:0044238	0.00995323	1.39799	139.491	157	10149	primary metabolic process	marker_CRG-CAISEGGEQETQYF_size_6	6
	GO:0008214	0.00867432	7.77632	0.426072	3	31	protein dealkylation	marker_CRG-CAISEGGEQETQYF_size_6	6
	GO:0006482	0.00867432	7.77632	0.426072	3	31	protein demethylation	marker_CRG-CAISEGGEQETQYF_size_6	6
	GO:0035871	0.00787071	18.0873	0.137443	2	10	protein K11-linked deubiquitination	marker_CRG-CAISEGGEQETQYF_size_6	6
	GO:0071539	0.00867432	7.77632	0.426072	3	31	protein localization to centrosome	marker_CRG-CAISEGGEQETQYF_size_6	6
	GO:1905508	0.00947606	7.50771	0.439817	3	32	protein localization to microtubule organizing center	marker_CRG-CAISEGGEQETQYF_size_6	6
	GO:0070646	0.00713442	2.62395	3.99958	10	291	protein modification by small protein removal	marker_CRG-CAISEGGEQETQYF_size_6	6
	GO:0042278	0.00984232	5.10673	0.838401	4	61	purine nucleoside metabolic process	marker_CRG-CAISEGGEQETQYF_size_6	6
	GO:1901976	0.00867432	7.77632	0.426072	3	31	regulation of cell cycle checkpoint	marker_CRG-CAISEGGEQETQYF_size_6	6
	GO:0060491	0.00920401	3.14666	2.33653	7	170	regulation of cell projection assembly	marker_CRG-CAISEGGEQETQYF_size_6	6
	GO:0090109	0.00876772	5.29307	0.810912	4	59	regulation of cell-substrate junction assembly	marker_CRG-CAISEGGEQETQYF_size_6	6
	GO:0150116	0.00876772	5.29307	0.810912	4	59	regulation of cell-substrate junction organization	marker_CRG-CAISEGGEQETQYF_size_6	6
	GO:0044087	0.000818427	2.14146	12.5623	25	914	regulation of cellular component biogenesis	marker_CRG-CAISEGGEQETQYF_size_6	6
	GO:0051893	0.00876772	5.29307	0.810912	4	59	regulation of focal adhesion assembly	marker_CRG-CAISEGGEQETQYF_size_6	6
	GO:0071622	0.00281892	7.47182	0.591004	4	43	regulation of granulocyte chemotaxis	marker_CRG-CAISEGGEQETQYF_size_6	6
	GO:0090022	0.00719453	8.37551	0.398584	3	29	regulation of neutrophil chemotaxis	marker_CRG-CAISEGGEQETQYF_size_6	6
	GO:1902115	0.00453452	3.26776	2.58392	8	188	regulation of organelle assembly	marker_CRG-CAISEGGEQETQYF_size_6	6
	GO:0120032	0.00865466	3.18614	2.30904	7	168	regulation of plasma membrane bounded cell projection assembly	marker_CRG-CAISEGGEQETQYF_size_6	6
	GO:0099151	0.00953314	16.0767	0.151187	2	11	regulation of postsynaptic density assembly	marker_CRG-CAISEGGEQETQYF_size_6	6
	GO:0032306	0.00953314	16.0767	0.151187	2	11	regulation of prostaglandin secretion	marker_CRG-CAISEGGEQETQYF_size_6	6
	GO:0021591	0.00527621	9.46968	0.357351	3	26	ventricular system development	marker_CRG-CAISEGGEQETQYF_size_6	6
	GO:0006900	0.00244514	4.72631	1.36068	6	99	vesicle budding from membrane	marker_CRG-CAISEGGEQETQYF_size_6	6
	GO:0008089	0.00952657	7.37846	0.437913	3	46	anterograde axonal transport	marker_CRG-CAISESGSSYEQYF_size_9	9
	GO:0071387	0.00951984	Inf	0.00951984	1	1	cellular response to cortisol stimulus	marker_CRG-CAISESGSSYEQYF_size_9	9
	GO:0098761	0.00559524	9.06934	0.361754	3	38	cellular response to interleukin-7	marker_CRG-CAISESGSSYEQYF_size_9	9
	GO:0048264	0.00951984	Inf	0.00951984	1	1	determination of ventral identity	marker_CRG-CAISESGSSYEQYF_size_9	9
	GO:0010467	0.00831543	1.49477	53.0826	68	5576	gene expression	marker_CRG-CAISESGSSYEQYF_size_9	9
	GO:0030097	0.00913858	2.04719	8.31082	16	873	hemopoiesis	marker_CRG-CAISESGSSYEQYF_size_9	9
	GO:0038111	0.00232901	12.7047	0.266556	3	28	interleukin-7-mediated signaling pathway	marker_CRG-CAISESGSSYEQYF_size_9	9
	GO:0043170	0.00570558	1.53387	87.7825	104	9221	macromolecule metabolic process	marker_CRG-CAISESGSSYEQYF_size_9	9
	GO:0110156	0.00760275	17.5475	0.133278	2	14	methylguanosine-cap decapping	marker_CRG-CAISESGSSYEQYF_size_9	9
	GO:0090144	0.00951984	Inf	0.00951984	1	1	mitochondrial nucleoid organization	marker_CRG-CAISESGSSYEQYF_size_9	9
	GO:0051646	0.00842713	7.73932	0.418873	3	44	mitochondrion localization	marker_CRG-CAISESGSSYEQYF_size_9	9
	GO:0006402	0.00764999	2.76719	3.42714	9	360	mRNA catabolic process	marker_CRG-CAISESGSSYEQYF_size_9	9
	GO:1900077	0.00408052	10.242	0.323675	3	34	negative regulation of cellular response to insulin stimulus	marker_CRG-CAISESGSSYEQYF_size_9	9
	GO:0045221	0.00951984	Inf	0.00951984	1	1	negative regulation of FasL biosynthetic process	marker_CRG-CAISESGSSYEQYF_size_9	9
	GO:0010561	0.0065574	19.1438	0.123758	2	13	negative regulation of glycoprotein biosynthetic process	marker_CRG-CAISESGSSYEQYF_size_9	9
	GO:1903019	0.00990149	15.0389	0.152317	2	16	negative regulation of glycoprotein metabolic process	marker_CRG-CAISESGSSYEQYF_size_9	9
	GO:0046627	0.00342953	10.9497	0.304635	3	32	negative regulation of insulin receptor signaling pathway	marker_CRG-CAISESGSSYEQYF_size_9	9
	GO:1904246	0.00951984	Inf	0.00951984	1	1	negative regulation of polynucleotide adenylyltransferase activity	marker_CRG-CAISESGSSYEQYF_size_9	9
	GO:0045581	0.00740635	8.13719	0.399833	3	42	negative regulation of T cell differentiation	marker_CRG-CAISESGSSYEQYF_size_9	9
	GO:0090305	0.0068004	3.04333	2.77027	8	291	nucleic acid phosphodiester bond hydrolysis	marker_CRG-CAISESGSSYEQYF_size_9	9
	GO:0090143	0.00951984	Inf	0.00951984	1	1	nucleoid organization	marker_CRG-CAISESGSSYEQYF_size_9	9
	GO:1902808	0.00952657	7.37846	0.437913	3	46	positive regulation of cell cycle G1/S phase transition	marker_CRG-CAISESGSSYEQYF_size_9	9
	GO:1904716	0.00951984	Inf	0.00951984	1	1	positive regulation of chaperone-mediated autophagy	marker_CRG-CAISESGSSYEQYF_size_9	9
	GO:1901835	0.00951984	Inf	0.00951984	1	1	positive regulation of deadenylation-independent decapping of nuclear-transcribed mRNA	marker_CRG-CAISESGSSYEQYF_size_9	9
	GO:1900087	0.00480174	9.62015	0.342714	3	36	positive regulation of G1/S transition of mitotic cell cycle	marker_CRG-CAISESGSSYEQYF_size_9	9
	GO:0002092	0.00147957	15.1283	0.228476	3	24	positive regulation of receptor internalization	marker_CRG-CAISESGSSYEQYF_size_9	9
	GO:0090044	0.00951984	Inf	0.00951984	1	1	positive regulation of tubulin deacetylation	marker_CRG-CAISESGSSYEQYF_size_9	9
	GO:1900076	0.00445469	6.44172	0.666389	4	70	regulation of cellular response to insulin stimulus	marker_CRG-CAISESGSSYEQYF_size_9	9
	GO:1901834	0.00951984	Inf	0.00951984	1	1	regulation of deadenylation-independent decapping of nuclear-transcribed mRNA	marker_CRG-CAISESGSSYEQYF_size_9	9
	GO:0045219	0.00951984	Inf	0.00951984	1	1	regulation of FasL biosynthetic process	marker_CRG-CAISESGSSYEQYF_size_9	9
	GO:0046626	0.00287386	7.33378	0.59023	4	62	regulation of insulin receptor signaling pathway	marker_CRG-CAISESGSSYEQYF_size_9	9
	GO:0002090	0.00161164	8.6855	0.504552	4	53	regulation of receptor internalization	marker_CRG-CAISESGSSYEQYF_size_9	9
	GO:0045580	0.00974016	4.06698	1.2947	5	136	regulation of T cell differentiation	marker_CRG-CAISESGSSYEQYF_size_9	9
	GO:0030947	0.00342953	10.9497	0.304635	3	32	regulation of vascular endothelial growth factor receptor signaling pathway	marker_CRG-CAISESGSSYEQYF_size_9	9
	GO:0098760	0.00559524	9.06934	0.361754	3	38	response to interleukin-7	marker_CRG-CAISESGSSYEQYF_size_9	9
	GO:1904647	0.00951984	Inf	0.00951984	1	1	response to rotenone	marker_CRG-CAISESGSSYEQYF_size_9	9
	GO:0006401	0.00444751	2.83098	3.7413	10	393	RNA catabolic process	marker_CRG-CAISESGSSYEQYF_size_9	9
	GO:0110154	0.00760275	17.5475	0.133278	2	14	RNA decapping	marker_CRG-CAISESGSSYEQYF_size_9	9
	GO:0043247	0.00558331	21.0595	0.114238	2	12	telomere maintenance in response to DNA damage	marker_CRG-CAISESGSSYEQYF_size_9	9
	GO:0097698	0.00951984	Inf	0.00951984	1	1	telomere maintenance via base-excision repair	marker_CRG-CAISESGSSYEQYF_size_9	9
	GO:0046901	0.00951984	Inf	0.00951984	1	1	tetrahydrofolylpolyglutamate biosynthetic process	marker_CRG-CAISESGSSYEQYF_size_9	9
	GO:0043604	0.00460556	1.63304	24.3808	38	782	amide biosynthetic process	marker_CRG-CASAPGLAGGEQFF_size_6	6
	GO:0097352	0.00620292	4.74397	1.18474	5	38	autophagosome maturation	marker_CRG-CASAPGLAGGEQFF_size_6	6
	GO:0016240	0.00558313	31.1897	0.12471	2	4	autophagosome membrane docking	marker_CRG-CASAPGLAGGEQFF_size_6	6
	GO:0006914	0.000357113	2.08894	15.277	30	490	autophagy	marker_CRG-CASAPGLAGGEQFF_size_6	6
	GO:0009058	0.000271977	1.37256	187.72	226	6021	biosynthetic process	marker_CRG-CASAPGLAGGEQFF_size_6	6
	GO:0009056	0.00366987	1.37015	80.1261	103	2570	catabolic process	marker_CRG-CASAPGLAGGEQFF_size_6	6
	GO:0045454	0.00878171	3.22861	2.33831	7	75	cell redox homeostasis	marker_CRG-CASAPGLAGGEQFF_size_6	6
	GO:0043603	0.00270339	1.5867	32.5181	49	1043	cellular amide metabolic process	marker_CRG-CASAPGLAGGEQFF_size_6	6
	GO:0006725	7.6472e-06	1.48673	177.618	225	5697	cellular aromatic compound metabolic process	marker_CRG-CASAPGLAGGEQFF_size_6	6
	GO:0044249	0.000144683	1.39511	182.108	222	5841	cellular biosynthetic process	marker_CRG-CASAPGLAGGEQFF_size_6	6
	GO:0044248	0.00205546	1.42505	68.8711	92	2209	cellular catabolic process	marker_CRG-CASAPGLAGGEQFF_size_6	6
	GO:0044085	0.00546832	1.31858	101.358	125	3251	cellular component biogenesis	marker_CRG-CASAPGLAGGEQFF_size_6	6
	GO:0016043	0.00335113	1.28305	191.835	222	6153	cellular component organization	marker_CRG-CASAPGLAGGEQFF_size_6	6
	GO:0071840	0.00136326	1.31473	197.509	231	6335	cellular component organization or biogenesis	marker_CRG-CASAPGLAGGEQFF_size_6	6
	GO:0034645	0.00486655	1.28589	146.971	174	4714	cellular macromolecule biosynthetic process	marker_CRG-CASAPGLAGGEQFF_size_6	6
	GO:0044260	0.000952173	1.32309	250.542	286	8036	cellular macromolecule metabolic process	marker_CRG-CASAPGLAGGEQFF_size_6	6
	GO:0044237	2.26632e-10	1.84519	324.09	391	10395	cellular metabolic process	marker_CRG-CASAPGLAGGEQFF_size_6	6
	GO:0044271	0.00132702	1.33719	146.597	178	4702	cellular nitrogen compound biosynthetic process	marker_CRG-CASAPGLAGGEQFF_size_6	6
	GO:0034641	2.73232e-07	1.57292	192.303	248	6168	cellular nitrogen compound metabolic process	marker_CRG-CASAPGLAGGEQFF_size_6	6
	GO:0044267	0.00132883	1.33042	157.976	190	5067	cellular protein metabolic process	marker_CRG-CASAPGLAGGEQFF_size_6	6
	GO:0006464	0.00543164	1.2954	125.583	151	4028	cellular protein modification process	marker_CRG-CASAPGLAGGEQFF_size_6	6
	GO:0038116	0.00558313	31.1897	0.12471	2	4	chemokine (C-C motif) ligand 21 signaling pathway	marker_CRG-CASAPGLAGGEQFF_size_6	6
	GO:0006325	0.00025874	1.86713	24.5367	43	787	chromatin organization	marker_CRG-CASAPGLAGGEQFF_size_6	6
	GO:0051276	0.000364761	1.67592	37.5689	59	1205	chromosome organization	marker_CRG-CASAPGLAGGEQFF_size_6	6
	GO:0051186	0.0029731	1.91564	13.7181	25	440	cofactor metabolic process	marker_CRG-CASAPGLAGGEQFF_size_6	6
	GO:0016569	0.000821317	2.02791	14.6222	28	469	covalent chromatin modification	marker_CRG-CASAPGLAGGEQFF_size_6	6
	GO:0002183	0.00380728	5.39964	1.06003	5	34	cytoplasmic translational initiation	marker_CRG-CASAPGLAGGEQFF_size_6	6
	GO:0016482	0.00108237	2.91246	4.80133	13	154	cytosolic transport	marker_CRG-CASAPGLAGGEQFF_size_6	6
	GO:0097026	0.00558313	31.1897	0.12471	2	4	dendritic cell dendrite assembly	marker_CRG-CASAPGLAGGEQFF_size_6	6
	GO:0070940	0.000287535	46.8743	0.155887	3	5	dephosphorylation of RNA polymerase II C-terminal domain	marker_CRG-CASAPGLAGGEQFF_size_6	6
	GO:0045022	0.00490195	5.05066	1.12239	5	36	early endosome to late endosome transport	marker_CRG-CASAPGLAGGEQFF_size_6	6
	GO:0021943	0.00558313	31.1897	0.12471	2	4	formation of radial glial scaffolds	marker_CRG-CASAPGLAGGEQFF_size_6	6
	GO:0001731	0.000258865	17.8857	0.342952	4	11	formation of translation preinitiation complex	marker_CRG-CASAPGLAGGEQFF_size_6	6
	GO:0010467	3.32527e-06	1.51273	173.846	223	5576	gene expression	marker_CRG-CASAPGLAGGEQFF_size_6	6
	GO:0048313	0.000728793	12.5177	0.436485	4	14	Golgi inheritance	marker_CRG-CASAPGLAGGEQFF_size_6	6
	GO:0048534	0.00481983	1.57993	28.5274	43	915	hematopoietic or lymphoid organ development	marker_CRG-CASAPGLAGGEQFF_size_6	6
	GO:0030097	0.00965371	1.53284	27.2179	40	873	hemopoiesis	marker_CRG-CASAPGLAGGEQFF_size_6	6
	GO:0046483	1.5365e-05	1.46682	176.402	222	5658	heterocycle metabolic process	marker_CRG-CASAPGLAGGEQFF_size_6	6
	GO:0016570	0.000909054	2.04186	13.9987	27	449	histone modification	marker_CRG-CASAPGLAGGEQFF_size_6	6
	GO:0002520	0.00753108	1.52721	30.1175	44	966	immune system development	marker_CRG-CASAPGLAGGEQFF_size_6	6
	GO:0051702	0.00817533	3.277	2.30713	7	74	interaction with symbiont	marker_CRG-CASAPGLAGGEQFF_size_6	6
	GO:0030098	0.00322886	2.03083	10.8809	21	349	lymphocyte differentiation	marker_CRG-CASAPGLAGGEQFF_size_6	6
	GO:0016236	4.93226e-05	2.7227	9.135	23	293	macroautophagy	marker_CRG-CASAPGLAGGEQFF_size_6	6
	GO:0009059	0.00253669	1.30948	151.46	181	4858	macromolecule biosynthetic process	marker_CRG-CASAPGLAGGEQFF_size_6	6
	GO:0043170	1.76892e-05	1.46297	287.488	334	9221	macromolecule metabolic process	marker_CRG-CASAPGLAGGEQFF_size_6	6
	GO:0043412	0.00515777	1.29286	132.005	158	4234	macromolecule modification	marker_CRG-CASAPGLAGGEQFF_size_6	6
	GO:0008152	5.87177e-09	1.795	348.845	408	11189	metabolic process	marker_CRG-CASAPGLAGGEQFF_size_6	6
	GO:0043504	0.00911353	20.7918	0.155887	2	5	mitochondrial DNA repair	marker_CRG-CASAPGLAGGEQFF_size_6	6
	GO:0140053	0.00463821	2.53786	5.01958	12	161	mitochondrial gene expression	marker_CRG-CASAPGLAGGEQFF_size_6	6
	GO:0032543	0.00925862	2.5353	4.17778	10	134	mitochondrial translation	marker_CRG-CASAPGLAGGEQFF_size_6	6
	GO:0051851	0.00188668	4.39578	1.77712	7	57	modulation by host of symbiont process	marker_CRG-CASAPGLAGGEQFF_size_6	6
	GO:0006406	0.0078963	2.7723	3.4607	9	111	mRNA export from nucleus	marker_CRG-CASAPGLAGGEQFF_size_6	6
	GO:0016071	1.30592e-06	2.1956	25.8773	52	830	mRNA metabolic process	marker_CRG-CASAPGLAGGEQFF_size_6	6
	GO:0006397	3.69105e-07	2.68954	15.5264	38	498	mRNA processing	marker_CRG-CASAPGLAGGEQFF_size_6	6
	GO:0006376	0.0033313	5.59283	1.02886	5	33	mRNA splice site selection	marker_CRG-CASAPGLAGGEQFF_size_6	6
	GO:0009299	0.00702125	5.95678	0.779437	4	25	mRNA transcription	marker_CRG-CASAPGLAGGEQFF_size_6	6
	GO:0051028	0.00704706	2.50862	4.64545	11	149	mRNA transport	marker_CRG-CASAPGLAGGEQFF_size_6	6
	GO:0071427	0.0078963	2.7723	3.4607	9	111	mRNA-containing ribonucleoprotein complex export from nucleus	marker_CRG-CASAPGLAGGEQFF_size_6	6
	GO:0034660	0.00615425	1.79974	14.5287	25	466	ncRNA metabolic process	marker_CRG-CASAPGLAGGEQFF_size_6	6
	GO:0010629	0.00846888	1.35957	64.3192	83	2063	negative regulation of gene expression	marker_CRG-CASAPGLAGGEQFF_size_6	6
	GO:0009892	0.00391764	1.34136	95.7772	120	3072	negative regulation of metabolic process	marker_CRG-CASAPGLAGGEQFF_size_6	6
	GO:1903333	0.00911353	20.7918	0.155887	2	5	negative regulation of protein folding	marker_CRG-CASAPGLAGGEQFF_size_6	6
	GO:0061084	0.00558313	31.1897	0.12471	2	4	negative regulation of protein refolding	marker_CRG-CASAPGLAGGEQFF_size_6	6
	GO:0090071	0.00558313	31.1897	0.12471	2	4	negative regulation of ribosome biogenesis	marker_CRG-CASAPGLAGGEQFF_size_6	6
	GO:0007270	0.00150096	18.7463	0.24942	3	8	neuron-neuron synaptic transmission	marker_CRG-CASAPGLAGGEQFF_size_6	6
	GO:0006807	1.53662e-07	1.61689	301.299	358	9664	nitrogen compound metabolic process	marker_CRG-CASAPGLAGGEQFF_size_6	6
	GO:0051168	0.00794228	2.2632	6.04843	13	194	nuclear export	marker_CRG-CASAPGLAGGEQFF_size_6	6
	GO:0090304	5.46178e-05	1.44101	154.921	196	4969	nucleic acid metabolic process	marker_CRG-CASAPGLAGGEQFF_size_6	6
	GO:0090305	0.000330714	2.47605	9.07265	21	291	nucleic acid phosphodiester bond hydrolysis	marker_CRG-CASAPGLAGGEQFF_size_6	6
	GO:0006139	1.85905e-05	1.4639	171.164	216	5490	nucleobase-containing compound metabolic process	marker_CRG-CASAPGLAGGEQFF_size_6	6
	GO:0015931	0.00788372	2.12234	7.42024	15	238	nucleobase-containing compound transport	marker_CRG-CASAPGLAGGEQFF_size_6	6
	GO:0048308	0.000728793	12.5177	0.436485	4	14	organelle inheritance	marker_CRG-CASAPGLAGGEQFF_size_6	6
	GO:0006996	0.000340053	1.41271	118.63	152	3805	organelle organization	marker_CRG-CASAPGLAGGEQFF_size_6	6
	GO:1901360	6.0246e-05	1.42175	184.571	227	5920	organic cyclic compound metabolic process	marker_CRG-CASAPGLAGGEQFF_size_6	6
	GO:1901576	0.000545633	1.35019	184.945	221	5932	organic substance biosynthetic process	marker_CRG-CASAPGLAGGEQFF_size_6	6
	GO:0071704	1.42973e-06	1.58159	332.788	383	10674	organic substance metabolic process	marker_CRG-CASAPGLAGGEQFF_size_6	6
	GO:1901564	0.00121958	1.31729	203.963	238	6542	organonitrogen compound metabolic process	marker_CRG-CASAPGLAGGEQFF_size_6	6
	GO:0055114	0.00396916	1.57432	30.6786	46	984	oxidation-reduction process	marker_CRG-CASAPGLAGGEQFF_size_6	6
	GO:0043043	0.00375352	1.72099	20.1095	33	645	peptide biosynthetic process	marker_CRG-CASAPGLAGGEQFF_size_6	6
	GO:0043171	0.00156769	6.81076	0.87297	5	28	peptide catabolic process	marker_CRG-CASAPGLAGGEQFF_size_6	6
	GO:0006518	0.00148966	1.73097	24.3808	40	782	peptide metabolic process	marker_CRG-CASAPGLAGGEQFF_size_6	6
	GO:0018193	0.00416903	1.51062	38.286	55	1228	peptidyl-amino acid modification	marker_CRG-CASAPGLAGGEQFF_size_6	6
	GO:0018205	0.00130597	2.08166	12.1904	24	391	peptidyl-lysine modification	marker_CRG-CASAPGLAGGEQFF_size_6	6
	GO:0006796	0.00720274	1.30774	99.425	122	3189	phosphate-containing compound metabolic process	marker_CRG-CASAPGLAGGEQFF_size_6	6
	GO:0006654	0.00949797	4.23007	1.30945	5	42	phosphatidic acid biosynthetic process	marker_CRG-CASAPGLAGGEQFF_size_6	6
	GO:0006793	0.00700994	1.30805	100.267	123	3216	phosphorus metabolic process	marker_CRG-CASAPGLAGGEQFF_size_6	6
	GO:0043923	8.24008e-06	17.1344	0.530017	6	17	positive regulation by host of viral transcription	marker_CRG-CASAPGLAGGEQFF_size_6	6
	GO:1901843	0.00911353	20.7918	0.155887	2	5	positive regulation of high voltage-gated calcium channel activity	marker_CRG-CASAPGLAGGEQFF_size_6	6
	GO:1903800	0.00306975	13.3885	0.311775	3	10	positive regulation of production of miRNAs involved in gene silencing by miRNA	marker_CRG-CASAPGLAGGEQFF_size_6	6
	GO:0090312	0.00437051	6.95085	0.685905	4	22	positive regulation of protein deacetylation	marker_CRG-CASAPGLAGGEQFF_size_6	6
	GO:1903566	0.00911353	20.7918	0.155887	2	5	positive regulation of protein localization to cilium	marker_CRG-CASAPGLAGGEQFF_size_6	6
	GO:0048524	0.000114205	4.03649	3.30481	12	106	positive regulation of viral process	marker_CRG-CASAPGLAGGEQFF_size_6	6
	GO:0050434	3.2632e-05	7.63448	1.27828	8	41	positive regulation of viral transcription	marker_CRG-CASAPGLAGGEQFF_size_6	6
	GO:0010608	0.00040085	1.95529	19.0183	35	610	posttranscriptional regulation of gene expression	marker_CRG-CASAPGLAGGEQFF_size_6	6
	GO:0044238	1.92488e-06	1.55353	316.42	367	10149	primary metabolic process	marker_CRG-CASAPGLAGGEQFF_size_6	6
	GO:0061919	0.000357113	2.08894	15.277	30	490	process utilizing autophagic mechanism	marker_CRG-CASAPGLAGGEQFF_size_6	6
	GO:0043161	0.0027676	1.95606	12.9075	24	414	proteasome-mediated ubiquitin-dependent protein catabolic process	marker_CRG-CASAPGLAGGEQFF_size_6	6
	GO:0006611	0.00409191	2.47001	5.58077	13	179	protein export from nucleus	marker_CRG-CASAPGLAGGEQFF_size_6	6
	GO:0019538	0.00574431	1.26678	175.373	203	5625	protein metabolic process	marker_CRG-CASAPGLAGGEQFF_size_6	6
	GO:0032446	0.00167307	1.67473	27.7168	44	889	protein modification by small protein conjugation	marker_CRG-CASAPGLAGGEQFF_size_6	6
	GO:0070647	0.00890286	1.48409	33.7964	48	1084	protein modification by small protein conjugation or removal	marker_CRG-CASAPGLAGGEQFF_size_6	6
	GO:0036211	0.00543164	1.2954	125.583	151	4028	protein modification process	marker_CRG-CASAPGLAGGEQFF_size_6	6
	GO:0006623	0.00693664	4.60416	1.21592	5	39	protein targeting to vacuole	marker_CRG-CASAPGLAGGEQFF_size_6	6
	GO:0016567	0.00442591	1.6267	25.1291	39	806	protein ubiquitination	marker_CRG-CASAPGLAGGEQFF_size_6	6
	GO:0043933	0.0018176	1.44223	65.0674	88	2087	protein-containing complex subunit organization	marker_CRG-CASAPGLAGGEQFF_size_6	6
	GO:0009218	0.00516214	6.58462	0.717082	4	23	pyrimidine ribonucleotide metabolic process	marker_CRG-CASAPGLAGGEQFF_size_6	6
	GO:0009889	0.00914419	1.27024	128.295	152	4115	regulation of biosynthetic process	marker_CRG-CASAPGLAGGEQFF_size_6	6
	GO:0009894	0.00149297	1.65683	29.9616	47	961	regulation of catabolic process	marker_CRG-CASAPGLAGGEQFF_size_6	6
	GO:0031323	0.00688754	1.2559	187.688	215	6020	regulation of cellular metabolic process	marker_CRG-CASAPGLAGGEQFF_size_6	6
	GO:0033044	0.00938896	1.89496	10.4756	19	336	regulation of chromosome organization	marker_CRG-CASAPGLAGGEQFF_size_6	6
	GO:1903649	0.00516214	6.58462	0.717082	4	23	regulation of cytoplasmic transport	marker_CRG-CASAPGLAGGEQFF_size_6	6
	GO:1904978	0.00558313	31.1897	0.12471	2	4	regulation of endosome organization	marker_CRG-CASAPGLAGGEQFF_size_6	6
	GO:0010468	0.00814737	1.2652	144.975	170	4650	regulation of gene expression	marker_CRG-CASAPGLAGGEQFF_size_6	6
	GO:0090170	0.000117748	93.7543	0.12471	3	4	regulation of Golgi inheritance	marker_CRG-CASAPGLAGGEQFF_size_6	6
	GO:0030852	0.008486	8.51789	0.436485	3	14	regulation of granulocyte differentiation	marker_CRG-CASAPGLAGGEQFF_size_6	6
	GO:0043903	0.000425912	2.72394	6.70316	17	215	regulation of interspecies interactions between organisms	marker_CRG-CASAPGLAGGEQFF_size_6	6
	GO:0010556	0.00947046	1.27335	121.81	145	3907	regulation of macromolecule biosynthetic process	marker_CRG-CASAPGLAGGEQFF_size_6	6
	GO:0060255	0.00650084	1.25711	192.334	220	6169	regulation of macromolecule metabolic process	marker_CRG-CASAPGLAGGEQFF_size_6	6
	GO:0019222	0.00199877	1.29894	207.58	240	6658	regulation of metabolic process	marker_CRG-CASAPGLAGGEQFF_size_6	6
	GO:0062125	0.00132119	7.12077	0.841792	5	27	regulation of mitochondrial gene expression	marker_CRG-CASAPGLAGGEQFF_size_6	6
	GO:0070129	0.00702125	5.95678	0.779437	4	25	regulation of mitochondrial translation	marker_CRG-CASAPGLAGGEQFF_size_6	6
	GO:0007346	0.00994256	1.63832	19.0806	30	612	regulation of mitotic cell cycle	marker_CRG-CASAPGLAGGEQFF_size_6	6
	GO:0051171	0.00452038	1.27596	176.433	205	5659	regulation of nitrogen compound metabolic process	marker_CRG-CASAPGLAGGEQFF_size_6	6
	GO:0033043	0.00276778	1.53855	38.3795	56	1231	regulation of organelle organization	marker_CRG-CASAPGLAGGEQFF_size_6	6
	GO:0080090	0.00312267	1.28851	181.889	212	5834	regulation of primary metabolic process	marker_CRG-CASAPGLAGGEQFF_size_6	6
	GO:0090311	0.00949797	4.23007	1.30945	5	42	regulation of protein deacetylation	marker_CRG-CASAPGLAGGEQFF_size_6	6
	GO:1903332	0.00306975	13.3885	0.311775	3	10	regulation of protein folding	marker_CRG-CASAPGLAGGEQFF_size_6	6
	GO:0061083	0.00558313	31.1897	0.12471	2	4	regulation of protein refolding	marker_CRG-CASAPGLAGGEQFF_size_6	6
	GO:2000152	0.00558313	31.1897	0.12471	2	4	regulation of ubiquitin-specific protease activity	marker_CRG-CASAPGLAGGEQFF_size_6	6
	GO:0050792	0.000578733	2.74067	6.26667	16	201	regulation of viral process	marker_CRG-CASAPGLAGGEQFF_size_6	6
	GO:0046782	0.000155535	5.15629	1.99536	9	64	regulation of viral transcription	marker_CRG-CASAPGLAGGEQFF_size_6	6
	GO:1990910	0.00558313	31.1897	0.12471	2	4	response to hypobaric hypoxia	marker_CRG-CASAPGLAGGEQFF_size_6	6
	GO:0022618	0.00234266	2.54142	5.86137	14	188	ribonucleoprotein complex assembly	marker_CRG-CASAPGLAGGEQFF_size_6	6
	GO:0022613	0.000818888	2.08914	13.1881	26	423	ribonucleoprotein complex biogenesis	marker_CRG-CASAPGLAGGEQFF_size_6	6
	GO:0071826	0.00120393	2.63638	6.07961	15	195	ribonucleoprotein complex subunit organization	marker_CRG-CASAPGLAGGEQFF_size_6	6
	GO:0016070	5.78808e-05	1.45129	140.143	180	4495	RNA metabolic process	marker_CRG-CASAPGLAGGEQFF_size_6	6
	GO:0090501	0.00220588	2.80347	4.58309	12	147	RNA phosphodiester bond hydrolysis	marker_CRG-CASAPGLAGGEQFF_size_6	6
	GO:0006396	9.6978e-07	2.15385	28.465	56	913	RNA processing	marker_CRG-CASAPGLAGGEQFF_size_6	6
	GO:0008380	7.72143e-05	2.33828	13.3128	29	427	RNA splicing	marker_CRG-CASAPGLAGGEQFF_size_6	6
	GO:0031146	0.0090429	2.91996	2.93068	8	94	SCF-dependent proteasomal ubiquitin-dependent protein catabolic process	marker_CRG-CASAPGLAGGEQFF_size_6	6
	GO:0002568	0.00911353	20.7918	0.155887	2	5	somatic diversification of T cell receptor genes	marker_CRG-CASAPGLAGGEQFF_size_6	6
	GO:0002681	0.00911353	20.7918	0.155887	2	5	somatic recombination of T cell receptor gene segments	marker_CRG-CASAPGLAGGEQFF_size_6	6
	GO:0000245	0.000520299	4.8393	1.87065	8	60	spliceosomal complex assembly	marker_CRG-CASAPGLAGGEQFF_size_6	6
	GO:0030217	0.00126831	2.44819	7.38906	17	237	T cell differentiation	marker_CRG-CASAPGLAGGEQFF_size_6	6
	GO:0033153	0.00911353	20.7918	0.155887	2	5	T cell receptor V(D)J recombination	marker_CRG-CASAPGLAGGEQFF_size_6	6
	GO:0060438	0.00249348	8.34256	0.592372	4	19	trachea development	marker_CRG-CASAPGLAGGEQFF_size_6	6
	GO:0060440	0.000561738	31.2476	0.187065	3	6	trachea formation	marker_CRG-CASAPGLAGGEQFF_size_6	6
	GO:0060439	0.00412383	11.7143	0.342952	3	11	trachea morphogenesis	marker_CRG-CASAPGLAGGEQFF_size_6	6
	GO:0006361	0.00380728	5.39964	1.06003	5	34	transcription initiation from RNA polymerase I promoter	marker_CRG-CASAPGLAGGEQFF_size_6	6
	GO:0006412	0.00208258	1.79398	19.3612	33	621	translation	marker_CRG-CASAPGLAGGEQFF_size_6	6
	GO:0006399	0.000560248	2.86121	5.64312	15	181	tRNA metabolic process	marker_CRG-CASAPGLAGGEQFF_size_6	6
	GO:0030433	0.00942046	3.18162	2.36949	7	76	ubiquitin-dependent ERAD pathway	marker_CRG-CASAPGLAGGEQFF_size_6	6
	GO:0061038	0.000561738	31.2476	0.187065	3	6	uterus morphogenesis	marker_CRG-CASAPGLAGGEQFF_size_6	6
	GO:0007034	0.00468405	2.66431	4.39603	11	141	vacuolar transport	marker_CRG-CASAPGLAGGEQFF_size_6	6
	GO:0006574	0.00558313	31.1897	0.12471	2	4	valine catabolic process	marker_CRG-CASAPGLAGGEQFF_size_6	6
	GO:0051648	0.0040999	2.37569	6.2355	14	200	vesicle localization	marker_CRG-CASAPGLAGGEQFF_size_6	6
	GO:0098927	0.00121362	5.70376	1.21592	6	39	vesicle-mediated transport between endosomal compartments	marker_CRG-CASAPGLAGGEQFF_size_6	6
	GO:0019080	0.000976306	2.69697	5.9549	15	191	viral gene expression	marker_CRG-CASAPGLAGGEQFF_size_6	6
	GO:0016032	0.00969625	1.54989	25.5655	38	820	viral process	marker_CRG-CASAPGLAGGEQFF_size_6	6
	GO:0019083	0.00371975	2.50044	5.51841	13	177	viral transcription	marker_CRG-CASAPGLAGGEQFF_size_6	6
	GO:0042886	0.00597591	1.37484	66.0963	86	2096	amide transport	marker_CRG-CASGPNTIYF_size_6	6
	GO:0043038	0.000811781	5.17368	1.54519	7	49	amino acid activation	marker_CRG-CASGPNTIYF_size_6	6
	GO:0042987	0.00994686	4.18018	1.32445	5	42	amyloid precursor protein catabolic process	marker_CRG-CASGPNTIYF_size_6	6
	GO:0034205	0.00349782	5.52687	1.04064	5	33	amyloid-beta formation	marker_CRG-CASGPNTIYF_size_6	6
	GO:0006420	0.00291544	61.6515	0.0946034	2	3	arginyl-tRNA aminoacylation	marker_CRG-CASGPNTIYF_size_6	6
	GO:0032049	0.000992636	23.1589	0.220741	3	7	cardiolipin biosynthetic process	marker_CRG-CASGPNTIYF_size_6	6
	GO:0032048	0.00875542	8.4178	0.441483	3	14	cardiolipin metabolic process	marker_CRG-CASGPNTIYF_size_6	6
	GO:0006725	1.28863e-05	1.46836	179.652	226	5697	cellular aromatic compound metabolic process	marker_CRG-CASGPNTIYF_size_6	6
	GO:0044249	0.00778272	1.25087	184.193	211	5841	cellular biosynthetic process	marker_CRG-CASGPNTIYF_size_6	6
	GO:0022607	0.00322316	1.35064	95.2026	120	3019	cellular component assembly	marker_CRG-CASGPNTIYF_size_6	6
	GO:0044085	0.000179093	1.4585	102.519	136	3251	cellular component biogenesis	marker_CRG-CASGPNTIYF_size_6	6
	GO:0016043	0.00800747	1.24728	194.032	221	6153	cellular component organization	marker_CRG-CASGPNTIYF_size_6	6
	GO:0071840	0.00155132	1.30816	199.771	233	6335	cellular component organization or biogenesis	marker_CRG-CASGPNTIYF_size_6	6
	GO:0034645	0.00143282	1.33199	148.654	180	4714	cellular macromolecule biosynthetic process	marker_CRG-CASGPNTIYF_size_6	6
	GO:0070727	0.00100265	1.49154	59.4425	83	1885	cellular macromolecule localization	marker_CRG-CASGPNTIYF_size_6	6
	GO:0044260	0.000526284	1.3413	253.411	291	8036	cellular macromolecule metabolic process	marker_CRG-CASGPNTIYF_size_6	6
	GO:0044237	0.000715183	1.35312	327.801	363	10395	cellular metabolic process	marker_CRG-CASGPNTIYF_size_6	6
	GO:0034641	3.42272e-05	1.43344	194.505	239	6168	cellular nitrogen compound metabolic process	marker_CRG-CASGPNTIYF_size_6	6
	GO:0033059	0.00468268	4.22441	1.57672	6	50	cellular pigmentation	marker_CRG-CASGPNTIYF_size_6	6
	GO:0034613	0.000856042	1.5009	59.1271	83	1875	cellular protein localization	marker_CRG-CASGPNTIYF_size_6	6
	GO:0034622	0.00178705	1.61543	32.6697	50	1036	cellular protein-containing complex assembly	marker_CRG-CASGPNTIYF_size_6	6
	GO:0042149	0.00191033	5.16571	1.32445	6	42	cellular response to glucose starvation	marker_CRG-CASGPNTIYF_size_6	6
	GO:0040016	0.000992636	23.1589	0.220741	3	7	embryonic cleavage	marker_CRG-CASGPNTIYF_size_6	6
	GO:0010256	0.00271305	1.93033	13.6229	25	432	endomembrane system organization	marker_CRG-CASGPNTIYF_size_6	6
	GO:0045184	0.00609891	1.37135	67.0423	87	2126	establishment of protein localization	marker_CRG-CASGPNTIYF_size_6	6
	GO:0046710	0.00317058	13.2312	0.315345	3	10	GDP metabolic process	marker_CRG-CASGPNTIYF_size_6	6
	GO:0010467	4.1228e-05	1.43544	175.836	219	5576	gene expression	marker_CRG-CASGPNTIYF_size_6	6
	GO:0006783	0.00455114	6.86903	0.693759	4	22	heme biosynthetic process	marker_CRG-CASGPNTIYF_size_6	6
	GO:0046483	5.04082e-06	1.49614	178.422	227	5658	heterocycle metabolic process	marker_CRG-CASGPNTIYF_size_6	6
	GO:0051170	0.00459146	2.54196	5.01398	12	159	import into nucleus	marker_CRG-CASGPNTIYF_size_6	6
	GO:0006886	0.00158048	1.58983	36.58	55	1160	intracellular protein transport	marker_CRG-CASGPNTIYF_size_6	6
	GO:0046907	0.00185969	1.47701	54.6493	76	1733	intracellular transport	marker_CRG-CASGPNTIYF_size_6	6
	GO:0051668	0.00264625	3.33007	2.93271	9	93	localization within membrane	marker_CRG-CASGPNTIYF_size_6	6
	GO:0009059	0.00434934	1.2863	153.195	181	4858	macromolecule biosynthetic process	marker_CRG-CASGPNTIYF_size_6	6
	GO:0033036	0.00709604	1.31028	97.5046	120	3092	macromolecule localization	marker_CRG-CASGPNTIYF_size_6	6
	GO:0043170	0.000382886	1.35941	290.779	329	9221	macromolecule metabolic process	marker_CRG-CASGPNTIYF_size_6	6
	GO:0045185	0.00700879	3.06438	2.80657	8	89	maintenance of protein location	marker_CRG-CASGPNTIYF_size_6	6
	GO:0008152	0.00581981	1.28155	352.839	380	11189	metabolic process	marker_CRG-CASGPNTIYF_size_6	6
	GO:0033108	0.00305918	3.25222	2.99578	9	95	mitochondrial respiratory chain complex assembly	marker_CRG-CASGPNTIYF_size_6	6
	GO:0034553	0.00570908	30.8239	0.126138	2	4	mitochondrial respiratory chain complex II assembly	marker_CRG-CASGPNTIYF_size_6	6
	GO:1900864	0.00227235	15.4374	0.28381	3	9	mitochondrial RNA modification	marker_CRG-CASGPNTIYF_size_6	6
	GO:0070900	0.00227235	15.4374	0.28381	3	9	mitochondrial tRNA modification	marker_CRG-CASGPNTIYF_size_6	6
	GO:0090646	0.00704225	9.26015	0.409948	3	13	mitochondrial tRNA processing	marker_CRG-CASGPNTIYF_size_6	6
	GO:0044068	0.00730529	5.88666	0.788362	4	25	modulation by symbiont of host cellular process	marker_CRG-CASGPNTIYF_size_6	6
	GO:0070487	0.00931687	20.548	0.157672	2	5	monocyte aggregation	marker_CRG-CASGPNTIYF_size_6	6
	GO:0034660	7.36841e-07	2.68568	14.6951	36	466	ncRNA metabolic process	marker_CRG-CASGPNTIYF_size_6	6
	GO:0034470	2.48428e-05	2.55308	11.857	28	376	ncRNA processing	marker_CRG-CASGPNTIYF_size_6	6
	GO:0071866	0.00931687	20.548	0.157672	2	5	negative regulation of apoptotic process in bone marrow cell	marker_CRG-CASGPNTIYF_size_6	6
	GO:2000117	0.00211089	3.45404	2.8381	9	90	negative regulation of cysteine-type endopeptidase activity	marker_CRG-CASGPNTIYF_size_6	6
	GO:1902083	0.00931687	20.548	0.157672	2	5	negative regulation of peptidyl-cysteine S-nitrosylation	marker_CRG-CASGPNTIYF_size_6	6
	GO:1904506	0.00570908	30.8239	0.126138	2	4	negative regulation of telomere maintenance in response to DNA damage	marker_CRG-CASGPNTIYF_size_6	6
	GO:0006807	0.00120465	1.32321	304.749	339	9664	nitrogen compound metabolic process	marker_CRG-CASGPNTIYF_size_6	6
	GO:0071705	0.00728798	1.34285	75.6197	96	2398	nitrogen compound transport	marker_CRG-CASGPNTIYF_size_6	6
	GO:0007220	0.00317058	13.2312	0.315345	3	10	Notch receptor processing	marker_CRG-CASGPNTIYF_size_6	6
	GO:0090304	4.79578e-06	1.51182	156.695	204	4969	nucleic acid metabolic process	marker_CRG-CASGPNTIYF_size_6	6
	GO:0006139	2.01225e-05	1.45853	173.124	218	5490	nucleobase-containing compound metabolic process	marker_CRG-CASGPNTIYF_size_6	6
	GO:0006996	0.00414352	1.31114	119.989	146	3805	organelle organization	marker_CRG-CASGPNTIYF_size_6	6
	GO:0015695	0.00454382	5.15778	1.10371	5	35	organic cation transport	marker_CRG-CASGPNTIYF_size_6	6
	GO:1901360	1.49465e-05	1.46087	186.684	233	5920	organic cyclic compound metabolic process	marker_CRG-CASGPNTIYF_size_6	6
	GO:1901576	0.00984238	1.24046	187.063	213	5932	organic substance biosynthetic process	marker_CRG-CASGPNTIYF_size_6	6
	GO:0032474	0.00570908	30.8239	0.126138	2	4	otolith morphogenesis	marker_CRG-CASGPNTIYF_size_6	6
	GO:0015833	0.00599986	1.37686	65.2133	85	2068	peptide transport	marker_CRG-CASGPNTIYF_size_6	6
	GO:0006656	0.00650355	4.68802	1.19831	5	38	phosphatidylcholine biosynthetic process	marker_CRG-CASGPNTIYF_size_6	6
	GO:0006655	0.0015511	18.526	0.252276	3	8	phosphatidylglycerol biosynthetic process	marker_CRG-CASGPNTIYF_size_6	6
	GO:0048753	0.00842223	5.61873	0.819896	4	26	pigment granule organization	marker_CRG-CASGPNTIYF_size_6	6
	GO:0006779	0.00842223	5.61873	0.819896	4	26	porphyrin-containing compound biosynthetic process	marker_CRG-CASGPNTIYF_size_6	6
	GO:1900625	0.00291544	61.6515	0.0946034	2	3	positive regulation of monocyte aggregation	marker_CRG-CASGPNTIYF_size_6	6
	GO:0007023	0.00570908	30.8239	0.126138	2	4	post-chaperonin tubulin folding pathway	marker_CRG-CASGPNTIYF_size_6	6
	GO:0016558	0.00704225	9.26015	0.409948	3	13	protein import into peroxisome matrix	marker_CRG-CASGPNTIYF_size_6	6
	GO:0008104	0.00392242	1.35471	86.6252	110	2747	protein localization	marker_CRG-CASGPNTIYF_size_6	6
	GO:1990778	0.00544161	2.00745	9.93336	19	315	protein localization to cell periphery	marker_CRG-CASGPNTIYF_size_6	6
	GO:0072659	0.00321946	2.22374	8.07283	17	256	protein localization to plasma membrane	marker_CRG-CASGPNTIYF_size_6	6
	GO:0015031	0.00381948	1.40503	64.1096	85	2033	protein transport	marker_CRG-CASGPNTIYF_size_6	6
	GO:0065003	0.0020856	1.45969	57.4874	79	1823	protein-containing complex assembly	marker_CRG-CASGPNTIYF_size_6	6
	GO:0071865	0.00931687	20.548	0.157672	2	5	regulation of apoptotic process in bone marrow cell	marker_CRG-CASGPNTIYF_size_6	6
	GO:2000112	0.00990095	1.27282	119.106	142	3777	regulation of cellular macromolecule biosynthetic process	marker_CRG-CASGPNTIYF_size_6	6
	GO:0090181	0.0081693	3.71611	1.76593	6	56	regulation of cholesterol metabolic process	marker_CRG-CASGPNTIYF_size_6	6
	GO:2000116	0.0032905	2.28247	7.4106	16	235	regulation of cysteine-type endopeptidase activity	marker_CRG-CASGPNTIYF_size_6	6
	GO:1903371	0.00931687	20.548	0.157672	2	5	regulation of endoplasmic reticulum tubular network organization	marker_CRG-CASGPNTIYF_size_6	6
	GO:0010468	0.00771753	1.26592	146.635	172	4650	regulation of gene expression	marker_CRG-CASGPNTIYF_size_6	6
	GO:1902938	0.00291544	61.6515	0.0946034	2	3	regulation of intracellular calcium activated chloride channel activity	marker_CRG-CASGPNTIYF_size_6	6
	GO:1900623	0.00291544	61.6515	0.0946034	2	3	regulation of monocyte aggregation	marker_CRG-CASGPNTIYF_size_6	6
	GO:1904375	0.00947923	2.68635	3.5634	9	113	regulation of protein localization to cell periphery	marker_CRG-CASGPNTIYF_size_6	6
	GO:1905475	0.00565863	2.36834	5.80234	13	184	regulation of protein localization to membrane	marker_CRG-CASGPNTIYF_size_6	6
	GO:1903076	0.0090678	2.91945	2.93271	8	93	regulation of protein localization to plasma membrane	marker_CRG-CASGPNTIYF_size_6	6
	GO:1904505	0.00570908	30.8239	0.126138	2	4	regulation of telomere maintenance in response to DNA damage	marker_CRG-CASGPNTIYF_size_6	6
	GO:0034552	0.00570908	30.8239	0.126138	2	4	respiratory chain complex II assembly	marker_CRG-CASGPNTIYF_size_6	6
	GO:0022613	7.98853e-05	2.33344	13.3391	29	423	ribonucleoprotein complex biogenesis	marker_CRG-CASGPNTIYF_size_6	6
	GO:0042255	0.00271109	4.09712	1.89207	7	60	ribosome assembly	marker_CRG-CASGPNTIYF_size_6	6
	GO:0042254	5.0069e-05	2.72019	9.145	23	290	ribosome biogenesis	marker_CRG-CASGPNTIYF_size_6	6
	GO:0016070	0.000167495	1.41329	141.747	179	4495	RNA metabolic process	marker_CRG-CASGPNTIYF_size_6	6
	GO:0006396	5.25451e-05	1.90402	28.791	51	913	RNA processing	marker_CRG-CASGPNTIYF_size_6	6
	GO:0016072	0.00177781	2.44047	6.96912	16	221	rRNA metabolic process	marker_CRG-CASGPNTIYF_size_6	6
	GO:0006364	0.00104531	2.58061	6.62224	16	210	rRNA processing	marker_CRG-CASGPNTIYF_size_6	6
	GO:0042989	0.00317058	13.2312	0.315345	3	10	sequestering of actin monomers	marker_CRG-CASGPNTIYF_size_6	6
	GO:0072331	0.00456029	2.14184	8.35664	17	265	signal transduction by p53 class mediator	marker_CRG-CASGPNTIYF_size_6	6
	GO:0043039	0.000714936	5.30019	1.51366	7	48	tRNA aminoacylation	marker_CRG-CASGPNTIYF_size_6	6
	GO:0006418	0.000478012	5.71968	1.41905	7	45	tRNA aminoacylation for protein translation	marker_CRG-CASGPNTIYF_size_6	6
	GO:0006399	1.73535e-05	3.47551	5.70774	18	181	tRNA metabolic process	marker_CRG-CASGPNTIYF_size_6	6
	GO:0008033	0.00228015	2.95281	4.00488	11	127	tRNA processing	marker_CRG-CASGPNTIYF_size_6	6
	GO:0030036	0.00308349	2.30664	7.37978	16	646	actin cytoskeleton organization	marker_CRG-CASIVGSYNEQFF_size_238	238
	GO:0007015	0.0049203	2.6319	4.40959	11	386	actin filament organization	marker_CRG-CASIVGSYNEQFF_size_238	238
	GO:0030029	0.000853912	2.41755	8.46504	19	741	actin filament-based process	marker_CRG-CASIVGSYNEQFF_size_238	238
	GO:0099515	0.0034743	29.1386	0.0913905	2	8	actin filament-based transport	marker_CRG-CASIVGSYNEQFF_size_238	238
	GO:0006919	0.00274972	5.5967	0.9596	5	84	activation of cysteine-type endopeptidase activity involved in apoptotic process	marker_CRG-CASIVGSYNEQFF_size_238	238
	GO:0007257	0.008573	7.7409	0.422681	3	37	activation of JUN kinase activity	marker_CRG-CASIVGSYNEQFF_size_238	238
	GO:0000187	0.00757119	3.68974	1.71357	6	150	activation of MAPK activity	marker_CRG-CASIVGSYNEQFF_size_238	238
	GO:0002250	1.91359e-07	4.64218	4.6038	19	403	adaptive immune response	marker_CRG-CASIVGSYNEQFF_size_238	238
	GO:0002460	3.65362e-05	4.51047	2.90165	12	254	adaptive immune response based on somatic recombination of immune receptors built from immunoglobulin superfamily domains	marker_CRG-CASIVGSYNEQFF_size_238	238
	GO:0007568	0.00907044	2.6837	3.51853	9	308	aging	marker_CRG-CASIVGSYNEQFF_size_238	238
	GO:0046631	5.16516e-08	8.86613	1.55364	12	136	alpha-beta T cell activation	marker_CRG-CASIVGSYNEQFF_size_238	238
	GO:0002287	0.00488918	6.29141	0.685429	4	60	alpha-beta T cell activation involved in immune response	marker_CRG-CASIVGSYNEQFF_size_238	238
	GO:0046632	0.000139666	6.79559	1.13096	7	99	alpha-beta T cell differentiation	marker_CRG-CASIVGSYNEQFF_size_238	238
	GO:0002293	0.00488918	6.29141	0.685429	4	60	alpha-beta T cell differentiation involved in immune response	marker_CRG-CASIVGSYNEQFF_size_238	238
	GO:0046633	0.000521163	12.1687	0.376986	4	33	alpha-beta T cell proliferation	marker_CRG-CASIVGSYNEQFF_size_238	238
	GO:0001667	0.000130255	3.47243	4.3639	14	382	ameboidal-type cell migration	marker_CRG-CASIVGSYNEQFF_size_238	238
	GO:0043604	8.9228e-05	2.69977	8.93342	22	782	amide biosynthetic process	marker_CRG-CASIVGSYNEQFF_size_238	238
	GO:0042886	0.00133763	1.80402	23.9443	39	2096	amide transport	marker_CRG-CASIVGSYNEQFF_size_238	238
	GO:0001525	0.00136896	2.70177	5.52912	14	484	angiogenesis	marker_CRG-CASIVGSYNEQFF_size_238	238
	GO:0048513	0.00137833	1.65228	40.0633	58	3507	animal organ development	marker_CRG-CASIVGSYNEQFF_size_238	238
	GO:0019882	0.000241293	4.25124	2.53609	10	222	antigen processing and presentation	marker_CRG-CASIVGSYNEQFF_size_238	238
	GO:0019883	8.48406e-05	20.7735	0.2399	4	21	antigen processing and presentation of endogenous antigen	marker_CRG-CASIVGSYNEQFF_size_238	238
	GO:0002483	1.51074e-05	35.3298	0.159933	4	14	antigen processing and presentation of endogenous peptide antigen	marker_CRG-CASIVGSYNEQFF_size_238	238
	GO:0019885	1.51074e-05	35.3298	0.159933	4	14	antigen processing and presentation of endogenous peptide antigen via MHC class I	marker_CRG-CASIVGSYNEQFF_size_238	238
	GO:0002484	2.43236e-07	176.734	0.0685429	4	6	antigen processing and presentation of endogenous peptide antigen via MHC class I via ER pathway	marker_CRG-CASIVGSYNEQFF_size_238	238
	GO:0002476	5.62473e-07	117.816	0.0799667	4	7	antigen processing and presentation of endogenous peptide antigen via MHC class Ib	marker_CRG-CASIVGSYNEQFF_size_238	238
	GO:0019884	0.00102408	4.20588	2.03344	8	178	antigen processing and presentation of exogenous antigen	marker_CRG-CASIVGSYNEQFF_size_238	238
	GO:0002478	0.000789514	4.38837	1.95347	8	171	antigen processing and presentation of exogenous peptide antigen	marker_CRG-CASIVGSYNEQFF_size_238	238
	GO:0042590	0.000266817	7.41174	0.891057	6	78	antigen processing and presentation of exogenous peptide antigen via MHC class I	marker_CRG-CASIVGSYNEQFF_size_238	238
	GO:0002477	0.000386559	174.884	0.0342714	2	3	antigen processing and presentation of exogenous peptide antigen via MHC class Ib	marker_CRG-CASIVGSYNEQFF_size_238	238
	GO:0048002	0.000280636	4.59361	2.11341	9	185	antigen processing and presentation of peptide antigen	marker_CRG-CASIVGSYNEQFF_size_238	238
	GO:0002474	0.000769382	5.98985	1.08526	6	95	antigen processing and presentation of peptide antigen via MHC class I	marker_CRG-CASIVGSYNEQFF_size_238	238
	GO:0002428	1.11489e-06	88.3564	0.0913905	4	8	antigen processing and presentation of peptide antigen via MHC class Ib	marker_CRG-CASIVGSYNEQFF_size_238	238
	GO:0002475	2.04172e-05	32.1161	0.171357	4	15	antigen processing and presentation via MHC class Ib	marker_CRG-CASIVGSYNEQFF_size_238	238
	GO:0006915	1.76174e-05	2.22792	21.671	42	1897	apoptotic process	marker_CRG-CASIVGSYNEQFF_size_238	238
	GO:0097190	9.9079e-07	3.68296	6.69435	22	586	apoptotic signaling pathway	marker_CRG-CASIVGSYNEQFF_size_238	238
	GO:0019439	7.79882e-10	4.66553	6.74005	27	590	aromatic compound catabolic process	marker_CRG-CASIVGSYNEQFF_size_238	238
	GO:0046034	0.00754741	2.76851	3.41572	9	299	ATP metabolic process	marker_CRG-CASIVGSYNEQFF_size_238	238
	GO:0042113	0.0062775	3.08376	2.73029	8	239	B cell activation	marker_CRG-CASIVGSYNEQFF_size_238	238
	GO:0030183	0.000736906	5.07335	1.4851	7	130	B cell differentiation	marker_CRG-CASIVGSYNEQFF_size_238	238
	GO:0022610	3.84747e-09	3.17632	15.8563	42	1388	biological adhesion	marker_CRG-CASIVGSYNEQFF_size_238	238
	GO:0065007	2.93225e-09	3.16398	134.607	169	11783	biological regulation	marker_CRG-CASIVGSYNEQFF_size_238	238
	GO:0001568	0.00136124	2.44064	7.45975	17	653	blood vessel development	marker_CRG-CASIVGSYNEQFF_size_238	238
	GO:0043534	0.000300119	5.94955	1.27947	7	112	blood vessel endothelial cell migration	marker_CRG-CASIVGSYNEQFF_size_238	238
	GO:0048514	0.000317891	2.80579	6.54584	17	573	blood vessel morphogenesis	marker_CRG-CASIVGSYNEQFF_size_238	238
	GO:0007420	0.00898919	2.0425	8.27084	16	724	brain development	marker_CRG-CASIVGSYNEQFF_size_238	238
	GO:0055074	0.00671822	2.4058	5.25495	12	460	calcium ion homeostasis	marker_CRG-CASIVGSYNEQFF_size_238	238
	GO:0019722	0.000780014	3.95636	2.43327	9	213	calcium-mediated signaling	marker_CRG-CASIVGSYNEQFF_size_238	238
	GO:0072358	0.000962692	2.45428	7.88243	18	690	cardiovascular system development	marker_CRG-CASIVGSYNEQFF_size_238	238
	GO:0009056	0.000293239	1.86268	29.3592	48	2570	catabolic process	marker_CRG-CASIVGSYNEQFF_size_238	238
	GO:0001775	1.09126e-21	5.54582	15.3993	61	1348	cell activation	marker_CRG-CASIVGSYNEQFF_size_238	238
	GO:0002263	8.16684e-16	5.90911	8.04236	38	704	cell activation involved in immune response	marker_CRG-CASIVGSYNEQFF_size_238	238
	GO:0007155	3.31298e-09	3.19438	15.7763	42	1381	cell adhesion	marker_CRG-CASIVGSYNEQFF_size_238	238
	GO:0060326	0.000113906	3.97591	3.26721	12	286	cell chemotaxis	marker_CRG-CASIVGSYNEQFF_size_238	238
	GO:0007154	8.74618e-07	2.02739	72.0271	105	6305	cell communication	marker_CRG-CASIVGSYNEQFF_size_238	238
	GO:0008219	3.28725e-06	2.28898	24.6754	48	2160	cell death	marker_CRG-CASIVGSYNEQFF_size_238	238
	GO:0036473	3.87692e-05	8.45778	0.925329	7	81	cell death in response to oxidative stress	marker_CRG-CASIVGSYNEQFF_size_238	238
	GO:0030154	0.00215405	1.58581	47.0547	65	4119	cell differentiation	marker_CRG-CASIVGSYNEQFF_size_238	238
	GO:0016049	0.0028673	2.57941	5.34634	13	468	cell growth	marker_CRG-CASIVGSYNEQFF_size_238	238
	GO:0001906	0.00271275	3.99213	1.86208	7	163	cell killing	marker_CRG-CASIVGSYNEQFF_size_238	238
	GO:0016477	1.25788e-07	2.87301	15.9134	39	1393	cell migration	marker_CRG-CASIVGSYNEQFF_size_238	238
	GO:0048870	6.9878e-07	2.63437	17.6955	40	1549	cell motility	marker_CRG-CASIVGSYNEQFF_size_238	238
	GO:0021814	0.0034743	29.1386	0.0913905	2	8	cell motility involved in cerebral cortex radial glia guided migration	marker_CRG-CASIVGSYNEQFF_size_238	238
	GO:0008283	1.69813e-07	2.59961	21.5796	47	1889	cell population proliferation	marker_CRG-CASIVGSYNEQFF_size_238	238
	GO:0045454	0.00166926	6.31971	0.856786	5	75	cell redox homeostasis	marker_CRG-CASIVGSYNEQFF_size_238	238
	GO:0007166	4.7728e-06	2.1228	32.8092	58	2872	cell surface receptor signaling pathway	marker_CRG-CASIVGSYNEQFF_size_238	238
	GO:0098609	5.69823e-08	3.55918	9.36753	29	820	cell-cell adhesion	marker_CRG-CASIVGSYNEQFF_size_238	238
	GO:0007160	0.00353569	3.41294	2.47897	8	217	cell-matrix adhesion	marker_CRG-CASIVGSYNEQFF_size_238	238
	GO:0031589	0.00642544	2.67017	3.94121	10	345	cell-substrate adhesion	marker_CRG-CASIVGSYNEQFF_size_238	238
	GO:0043603	0.000832788	2.18646	11.915	24	1043	cellular amide metabolic process	marker_CRG-CASIVGSYNEQFF_size_238	238
	GO:0006874	0.00538782	2.47969	5.10644	12	447	cellular calcium ion homeostasis	marker_CRG-CASIVGSYNEQFF_size_238	238
	GO:0044248	0.000539345	1.86684	25.2352	42	2209	cellular catabolic process	marker_CRG-CASIVGSYNEQFF_size_238	238
	GO:0055082	0.00942785	1.98547	9.04766	17	792	cellular chemical homeostasis	marker_CRG-CASIVGSYNEQFF_size_238	238
	GO:0022607	0.00108011	1.70855	34.4885	52	3019	cellular component assembly	marker_CRG-CASIVGSYNEQFF_size_238	238
	GO:0044085	0.00195499	1.64233	37.1388	54	3251	cellular component biogenesis	marker_CRG-CASIVGSYNEQFF_size_238	238
	GO:0006968	0.000257869	9.84551	0.571191	5	50	cellular defense response	marker_CRG-CASIVGSYNEQFF_size_238	238
	GO:1990748	0.0082862	4.24491	1.2452	5	109	cellular detoxification	marker_CRG-CASIVGSYNEQFF_size_238	238
	GO:0048869	0.00204861	1.58654	47.8658	66	4190	cellular developmental process	marker_CRG-CASIVGSYNEQFF_size_238	238
	GO:0072503	0.00940294	2.2951	5.49485	12	481	cellular divalent inorganic cation homeostasis	marker_CRG-CASIVGSYNEQFF_size_238	238
	GO:0045123	6.77174e-05	9.71261	0.696853	6	61	cellular extravasation	marker_CRG-CASIVGSYNEQFF_size_238	238
	GO:0019725	0.00287179	2.07357	10.8526	21	950	cellular homeostasis	marker_CRG-CASIVGSYNEQFF_size_238	238
	GO:0051641	6.10266e-07	2.19747	37.9842	67	3325	cellular localization	marker_CRG-CASIVGSYNEQFF_size_238	238
	GO:0044265	1.54393e-05	2.58426	13.0346	30	1141	cellular macromolecule catabolic process	marker_CRG-CASIVGSYNEQFF_size_238	238
	GO:0070727	0.00134241	1.84291	21.5339	36	1885	cellular macromolecule localization	marker_CRG-CASIVGSYNEQFF_size_238	238
	GO:0044270	4.26592e-10	4.80678	6.55727	27	574	cellular nitrogen compound catabolic process	marker_CRG-CASIVGSYNEQFF_size_238	238
	GO:0098869	0.00555568	4.69934	1.13096	5	99	cellular oxidant detoxification	marker_CRG-CASIVGSYNEQFF_size_238	238
	GO:0034613	0.00232749	1.7901	21.4196	35	1875	cellular protein localization	marker_CRG-CASIVGSYNEQFF_size_238	238
	GO:0034622	0.000758369	2.20257	11.8351	24	1036	cellular protein-containing complex assembly	marker_CRG-CASIVGSYNEQFF_size_238	238
	GO:0071236	0.000920721	4.87369	1.54221	7	135	cellular response to antibiotic	marker_CRG-CASIVGSYNEQFF_size_238	238
	GO:0071216	0.00475635	3.24012	2.60463	8	228	cellular response to biotic stimulus	marker_CRG-CASIVGSYNEQFF_size_238	238
	GO:0071322	0.0052675	3.99757	1.58791	6	139	cellular response to carbohydrate stimulus	marker_CRG-CASIVGSYNEQFF_size_238	238
	GO:0070887	1.01253e-10	2.74443	36.7961	75	3221	cellular response to chemical stimulus	marker_CRG-CASIVGSYNEQFF_size_238	238
	GO:0062197	6.81345e-06	4.34309	3.80413	15	333	cellular response to chemical stress	marker_CRG-CASIVGSYNEQFF_size_238	238
	GO:1990869	0.00446247	4.96485	1.07384	5	94	cellular response to chemokine	marker_CRG-CASIVGSYNEQFF_size_238	238
	GO:0071384	0.00518637	6.18066	0.696853	4	61	cellular response to corticosteroid stimulus	marker_CRG-CASIVGSYNEQFF_size_238	238
	GO:0071345	6.2042e-12	4.07468	12.3263	41	1079	cellular response to cytokine stimulus	marker_CRG-CASIVGSYNEQFF_size_238	238
	GO:0035690	0.0085947	2.4263	4.76373	11	417	cellular response to drug	marker_CRG-CASIVGSYNEQFF_size_238	238
	GO:0071385	0.00432956	6.52522	0.662581	4	58	cellular response to glucocorticoid stimulus	marker_CRG-CASIVGSYNEQFF_size_238	238
	GO:0097011	0.00443348	24.9744	0.102814	2	9	cellular response to granulocyte macrophage colony-stimulating factor stimulus	marker_CRG-CASIVGSYNEQFF_size_238	238
	GO:0070301	0.00336409	5.32569	1.0053	5	88	cellular response to hydrogen peroxide	marker_CRG-CASIVGSYNEQFF_size_238	238
	GO:0071499	0.00262543	34.9684	0.0799667	2	7	cellular response to laminar fluid shear stress	marker_CRG-CASIVGSYNEQFF_size_238	238
	GO:0071396	0.00783196	2.19404	6.72862	14	589	cellular response to lipid	marker_CRG-CASIVGSYNEQFF_size_238	238
	GO:0071222	0.00195018	3.7787	2.25049	8	197	cellular response to lipopolysaccharide	marker_CRG-CASIVGSYNEQFF_size_238	238
	GO:0071285	0.0093217	15.889	0.14851	2	13	cellular response to lithium ion	marker_CRG-CASIVGSYNEQFF_size_238	238
	GO:0071219	0.00242299	3.64219	2.33046	8	204	cellular response to molecule of bacterial origin	marker_CRG-CASIVGSYNEQFF_size_238	238
	GO:0071310	9.18353e-09	2.57785	30.3416	62	2656	cellular response to organic substance	marker_CRG-CASIVGSYNEQFF_size_238	238
	GO:0034599	5.20436e-06	4.74348	3.25579	14	285	cellular response to oxidative stress	marker_CRG-CASIVGSYNEQFF_size_238	238
	GO:0071450	0.00280501	11.9719	0.285595	3	25	cellular response to oxygen radical	marker_CRG-CASIVGSYNEQFF_size_238	238
	GO:1901701	0.0031264	1.96137	13.1602	24	1152	cellular response to oxygen-containing compound	marker_CRG-CASIVGSYNEQFF_size_238	238
	GO:0034614	0.000430716	4.83754	1.78211	8	156	cellular response to reactive oxygen species	marker_CRG-CASIVGSYNEQFF_size_238	238
	GO:0051716	2.09065e-08	2.26123	81.9087	120	7170	cellular response to stimulus	marker_CRG-CASIVGSYNEQFF_size_238	238
	GO:0033554	0.000518167	1.91033	22.7905	39	1995	cellular response to stress	marker_CRG-CASIVGSYNEQFF_size_238	238
	GO:0071451	0.00280501	11.9719	0.285595	3	25	cellular response to superoxide	marker_CRG-CASIVGSYNEQFF_size_238	238
	GO:0035967	0.000489001	4.74057	1.81639	8	159	cellular response to topologically incorrect protein	marker_CRG-CASIVGSYNEQFF_size_238	238
	GO:0097237	0.000354833	4.03883	2.66175	10	233	cellular response to toxic substance	marker_CRG-CASIVGSYNEQFF_size_238	238
	GO:0071560	0.00513959	3.19594	2.6389	8	231	cellular response to transforming growth factor beta stimulus	marker_CRG-CASIVGSYNEQFF_size_238	238
	GO:0071356	8.71174e-05	4.09749	3.17582	12	278	cellular response to tumor necrosis factor	marker_CRG-CASIVGSYNEQFF_size_238	238
	GO:0071357	1.11416e-05	8.45524	1.06241	8	93	cellular response to type I interferon	marker_CRG-CASIVGSYNEQFF_size_238	238
	GO:0034620	0.000187613	5.51338	1.57649	8	138	cellular response to unfolded protein	marker_CRG-CASIVGSYNEQFF_size_238	238
	GO:0051085	1.75506e-05	18.4837	0.331291	5	29	chaperone cofactor-dependent protein refolding	marker_CRG-CASIVGSYNEQFF_size_238	238
	GO:0061077	3.28848e-06	12.7923	0.639733	7	56	chaperone-mediated protein folding	marker_CRG-CASIVGSYNEQFF_size_238	238
	GO:0006935	0.0054167	2.22732	7.12846	15	624	chemotaxis	marker_CRG-CASIVGSYNEQFF_size_238	238
	GO:0072359	0.000800149	2.19334	11.8808	24	1040	circulatory system development	marker_CRG-CASIVGSYNEQFF_size_238	238
	GO:0006613	2.73477e-06	8.6437	1.17665	9	103	cotranslational protein targeting to membrane	marker_CRG-CASIVGSYNEQFF_size_238	238
	GO:0042089	0.00188927	4.97679	1.29089	6	113	cytokine biosynthetic process	marker_CRG-CASIVGSYNEQFF_size_238	238
	GO:0042107	0.00197565	4.93041	1.30231	6	114	cytokine metabolic process	marker_CRG-CASIVGSYNEQFF_size_238	238
	GO:0001816	1.08468e-07	3.61775	8.52216	27	746	cytokine production	marker_CRG-CASIVGSYNEQFF_size_238	238
	GO:0002367	0.000168345	6.5798	1.16523	7	102	cytokine production involved in immune response	marker_CRG-CASIVGSYNEQFF_size_238	238
	GO:0050663	0.00488157	3.22526	2.61605	8	229	cytokine secretion	marker_CRG-CASIVGSYNEQFF_size_238	238
	GO:0019221	5.40813e-08	3.65748	8.78491	28	769	cytokine-mediated signaling pathway	marker_CRG-CASIVGSYNEQFF_size_238	238
	GO:0002181	0.000905949	5.79348	1.11953	6	98	cytoplasmic translation	marker_CRG-CASIVGSYNEQFF_size_238	238
	GO:0030705	0.0042738	3.66025	2.02201	7	177	cytoskeleton-dependent intracellular transport	marker_CRG-CASIVGSYNEQFF_size_238	238
	GO:0051084	3.92618e-05	15.2923	0.38841	5	34	'de novo' posttranslational protein folding	marker_CRG-CASIVGSYNEQFF_size_238	238
	GO:0006458	4.1862e-06	16.7167	0.434105	6	38	'de novo' protein folding	marker_CRG-CASIVGSYNEQFF_size_238	238
	GO:0006952	1.99439e-07	2.74813	17.5356	41	1535	defense response	marker_CRG-CASIVGSYNEQFF_size_238	238
	GO:0042742	0.000596959	3.76477	2.84453	10	249	defense response to bacterium	marker_CRG-CASIVGSYNEQFF_size_238	238
	GO:0098542	3.42094e-05	2.59379	11.5723	27	1013	defense response to other organism	marker_CRG-CASIVGSYNEQFF_size_238	238
	GO:0051607	0.00554605	3.15294	2.67317	8	234	defense response to virus	marker_CRG-CASIVGSYNEQFF_size_238	238
	GO:0036336	0.00350803	10.9729	0.308443	3	27	dendritic cell migration	marker_CRG-CASIVGSYNEQFF_size_238	238
	GO:0048589	0.00697677	2.16095	7.33409	15	642	developmental growth	marker_CRG-CASIVGSYNEQFF_size_238	238
	GO:0045446	0.00579509	4.64959	1.14238	5	100	endothelial cell differentiation	marker_CRG-CASIVGSYNEQFF_size_238	238
	GO:0043542	1.84399e-05	5.31024	2.27334	11	199	endothelial cell migration	marker_CRG-CASIVGSYNEQFF_size_238	238
	GO:0061154	0.00105537	17.5661	0.205629	3	18	endothelial tube morphogenesis	marker_CRG-CASIVGSYNEQFF_size_238	238
	GO:0003158	0.000412418	5.62591	1.34801	7	118	endothelium development	marker_CRG-CASIVGSYNEQFF_size_238	238
	GO:0044409	3.20379e-06	7.30725	1.53079	10	134	entry into host	marker_CRG-CASIVGSYNEQFF_size_238	238
	GO:1904019	0.000955387	5.73084	1.13096	6	99	epithelial cell apoptotic process	marker_CRG-CASIVGSYNEQFF_size_238	238
	GO:0030855	0.00245273	2.24143	8.57928	18	751	epithelial cell differentiation	marker_CRG-CASIVGSYNEQFF_size_238	238
	GO:0010631	7.85772e-05	4.14499	3.14155	12	275	epithelial cell migration	marker_CRG-CASIVGSYNEQFF_size_238	238
	GO:0050673	0.00144486	2.9433	4.34105	12	380	epithelial cell proliferation	marker_CRG-CASIVGSYNEQFF_size_238	238
	GO:0090132	8.71174e-05	4.09749	3.17582	12	278	epithelium migration	marker_CRG-CASIVGSYNEQFF_size_238	238
	GO:0030218	0.000284065	6.00712	1.26804	7	111	erythrocyte differentiation	marker_CRG-CASIVGSYNEQFF_size_238	238
	GO:0034101	6.66618e-05	6.46455	1.35943	8	119	erythrocyte homeostasis	marker_CRG-CASIVGSYNEQFF_size_238	238
	GO:0030010	0.0044114	4.15499	1.53079	6	134	establishment of cell polarity	marker_CRG-CASIVGSYNEQFF_size_238	238
	GO:0051234	5.24582e-07	2.07929	58.4214	91	5114	establishment of localization	marker_CRG-CASIVGSYNEQFF_size_238	238
	GO:0051649	2.30673e-07	2.35889	30.7186	59	2689	establishment of localization in cell	marker_CRG-CASIVGSYNEQFF_size_238	238
	GO:0001767	0.00667233	19.4222	0.125662	2	11	establishment of lymphocyte polarity	marker_CRG-CASIVGSYNEQFF_size_238	238
	GO:0045184	0.000925217	1.8329	24.287	40	2126	establishment of protein localization	marker_CRG-CASIVGSYNEQFF_size_238	238
	GO:0072599	7.31366e-06	7.58756	1.32516	9	116	establishment of protein localization to endoplasmic reticulum	marker_CRG-CASIVGSYNEQFF_size_238	238
	GO:0035592	0.00649205	2.24661	6.58012	14	576	establishment of protein localization to extracellular region	marker_CRG-CASIVGSYNEQFF_size_238	238
	GO:0090150	9.27774e-05	3.80736	3.70131	13	324	establishment of protein localization to membrane	marker_CRG-CASIVGSYNEQFF_size_238	238
	GO:0072594	0.00518142	2.31038	6.40876	14	561	establishment of protein localization to organelle	marker_CRG-CASIVGSYNEQFF_size_238	238
	GO:0001768	0.00550034	21.8513	0.114238	2	10	establishment of T cell polarity	marker_CRG-CASIVGSYNEQFF_size_238	238
	GO:0030950	0.00794695	17.4789	0.137086	2	12	establishment or maintenance of actin cytoskeleton polarity	marker_CRG-CASIVGSYNEQFF_size_238	238
	GO:0007163	0.000147985	4.53255	2.38758	10	209	establishment or maintenance of cell polarity	marker_CRG-CASIVGSYNEQFF_size_238	238
	GO:0006887	3.02045e-11	4.23803	10.2129	36	894	exocytosis	marker_CRG-CASIVGSYNEQFF_size_238	238
	GO:0140352	2.91117e-08	2.90165	17.6612	43	1546	export from cell	marker_CRG-CASIVGSYNEQFF_size_238	238
	GO:0060613	0.00262543	34.9684	0.0799667	2	7	fat pad development	marker_CRG-CASIVGSYNEQFF_size_238	238
	GO:0021885	0.00381484	6.777	0.639733	4	56	forebrain cell migration	marker_CRG-CASIVGSYNEQFF_size_238	238
	GO:0019064	0.00262543	34.9684	0.0799667	2	7	fusion of virus membrane with host plasma membrane	marker_CRG-CASIVGSYNEQFF_size_238	238
	GO:0010467	0.00136761	1.57524	63.6992	84	5576	gene expression	marker_CRG-CASIVGSYNEQFF_size_238	238
	GO:0008347	0.00200607	8.1999	0.536919	4	47	glial cell migration	marker_CRG-CASIVGSYNEQFF_size_238	238
	GO:0042063	0.000374007	3.70696	3.18724	11	279	gliogenesis	marker_CRG-CASIVGSYNEQFF_size_238	238
	GO:0036230	1.83667e-11	5.59657	5.70048	27	499	granulocyte activation	marker_CRG-CASIVGSYNEQFF_size_238	238
	GO:0040007	0.000555203	2.29793	10.8755	23	952	growth	marker_CRG-CASIVGSYNEQFF_size_238	238
	GO:0060322	0.00688004	2.05777	8.75064	17	766	head development	marker_CRG-CASIVGSYNEQFF_size_238	238
	GO:0060347	0.0093217	15.889	0.14851	2	13	heart trabecula formation	marker_CRG-CASIVGSYNEQFF_size_238	238
	GO:0061384	0.00570533	9.07827	0.365562	3	32	heart trabecula morphogenesis	marker_CRG-CASIVGSYNEQFF_size_238	238
	GO:0048534	5.69253e-07	3.15848	10.4528	29	915	hematopoietic or lymphoid organ development	marker_CRG-CASIVGSYNEQFF_size_238	238
	GO:0030097	2.15165e-07	3.32451	9.97299	29	873	hemopoiesis	marker_CRG-CASIVGSYNEQFF_size_238	238
	GO:0046700	8.47037e-11	5.0247	6.55727	28	574	heterocycle catabolic process	marker_CRG-CASIVGSYNEQFF_size_238	238
	GO:0110088	0.000767295	87.4368	0.0456952	2	4	hippocampal neuron apoptotic process	marker_CRG-CASIVGSYNEQFF_size_238	238
	GO:0048872	7.62502e-07	5.65292	2.76456	14	242	homeostasis of number of cells	marker_CRG-CASIVGSYNEQFF_size_238	238
	GO:0042592	2.55565e-05	2.20724	21.2597	41	1861	homeostatic process	marker_CRG-CASIVGSYNEQFF_size_238	238
	GO:0007249	4.93722e-05	4.364	2.99304	12	262	I-kappaB kinase/NF-kappaB signaling	marker_CRG-CASIVGSYNEQFF_size_238	238
	GO:0002252	1.23949e-17	5.12158	13.1031	51	1147	immune effector process	marker_CRG-CASIVGSYNEQFF_size_238	238
	GO:0006955	4.79809e-22	4.94705	21.7738	73	1906	immune response	marker_CRG-CASIVGSYNEQFF_size_238	238
	GO:0002520	1.66805e-07	3.22902	11.0354	31	966	immune system development	marker_CRG-CASIVGSYNEQFF_size_238	238
	GO:0002376	6.01387e-26	5.01414	32.1009	95	2810	immune system process	marker_CRG-CASIVGSYNEQFF_size_238	238
	GO:0048305	0.00192596	13.8647	0.251324	3	22	immunoglobulin secretion	marker_CRG-CASIVGSYNEQFF_size_238	238
	GO:0006954	0.000140372	2.74591	7.93955	20	695	inflammatory response	marker_CRG-CASIVGSYNEQFF_size_238	238
	GO:0002437	0.000173103	10.8087	0.525495	5	46	inflammatory response to antigenic stimulus	marker_CRG-CASIVGSYNEQFF_size_238	238
	GO:0045087	0.000179042	2.56167	9.37895	22	821	innate immune response	marker_CRG-CASIVGSYNEQFF_size_238	238
	GO:0051701	2.11942e-05	5.22588	2.30761	11	202	interaction with host	marker_CRG-CASIVGSYNEQFF_size_238	238
	GO:0032609	4.38042e-06	8.12213	1.2452	9	109	interferon-gamma production	marker_CRG-CASIVGSYNEQFF_size_238	238
	GO:0032612	0.00629558	4.55317	1.16523	5	102	interleukin-1 production	marker_CRG-CASIVGSYNEQFF_size_238	238
	GO:0032623	0.00518637	6.18066	0.696853	4	61	interleukin-2 production	marker_CRG-CASIVGSYNEQFF_size_238	238
	GO:0032633	0.000521163	12.1687	0.376986	4	33	interleukin-4 production	marker_CRG-CASIVGSYNEQFF_size_238	238
	GO:0032637	0.00187621	6.14342	0.879633	5	77	interleukin-8 production	marker_CRG-CASIVGSYNEQFF_size_238	238
	GO:0072606	0.00389627	10.5333	0.319867	3	28	interleukin-8 secretion	marker_CRG-CASIVGSYNEQFF_size_238	238
	GO:0044419	1.74597e-16	4.04295	22.0708	65	1932	interspecies interaction between organisms	marker_CRG-CASIVGSYNEQFF_size_238	238
	GO:0006886	0.00687684	1.85266	13.2516	23	1160	intracellular protein transport	marker_CRG-CASIVGSYNEQFF_size_238	238
	GO:0035556	5.4802e-07	2.28825	31.4954	59	2757	intracellular signal transduction	marker_CRG-CASIVGSYNEQFF_size_238	238
	GO:0046907	0.00780585	1.6871	19.7975	31	1733	intracellular transport	marker_CRG-CASIVGSYNEQFF_size_238	238
	GO:0097193	8.81839e-07	5.18885	3.22151	15	282	intrinsic apoptotic signaling pathway	marker_CRG-CASIVGSYNEQFF_size_238	238
	GO:0008630	0.00655687	4.50644	1.17665	5	103	intrinsic apoptotic signaling pathway in response to DNA damage	marker_CRG-CASIVGSYNEQFF_size_238	238
	GO:0008631	0.000124975	11.6641	0.491224	5	43	intrinsic apoptotic signaling pathway in response to oxidative stress	marker_CRG-CASIVGSYNEQFF_size_238	238
	GO:0007254	0.000681472	4.03648	2.38758	9	209	JNK cascade	marker_CRG-CASIVGSYNEQFF_size_238	238
	GO:0045321	1.3791e-23	6.19358	13.6629	60	1196	leukocyte activation	marker_CRG-CASIVGSYNEQFF_size_238	238
	GO:0002366	6.78596e-16	5.94631	7.99667	38	700	leukocyte activation involved in immune response	marker_CRG-CASIVGSYNEQFF_size_238	238
	GO:0061756	2.53238e-06	18.4494	0.399833	6	35	leukocyte adhesion to vascular endothelial cell	marker_CRG-CASIVGSYNEQFF_size_238	238
	GO:0007159	1.36334e-10	6.63361	3.68989	21	323	leukocyte cell-cell adhesion	marker_CRG-CASIVGSYNEQFF_size_238	238
	GO:0043299	3.49231e-13	5.99323	6.03177	30	528	leukocyte degranulation	marker_CRG-CASIVGSYNEQFF_size_238	238
	GO:0002521	8.12759e-08	4.3131	5.78045	22	506	leukocyte differentiation	marker_CRG-CASIVGSYNEQFF_size_238	238
	GO:0001776	0.000425339	6.75214	0.971024	6	85	leukocyte homeostasis	marker_CRG-CASIVGSYNEQFF_size_238	238
	GO:0001909	0.00123446	5.4368	1.18808	6	104	leukocyte mediated cytotoxicity	marker_CRG-CASIVGSYNEQFF_size_238	238
	GO:0002443	1.08685e-14	5.40815	8.71637	38	763	leukocyte mediated immunity	marker_CRG-CASIVGSYNEQFF_size_238	238
	GO:0050900	3.28478e-05	3.58416	4.87797	16	427	leukocyte migration	marker_CRG-CASIVGSYNEQFF_size_238	238
	GO:0070661	7.42851e-06	4.58848	3.3586	14	294	leukocyte proliferation	marker_CRG-CASIVGSYNEQFF_size_238	238
	GO:0050901	8.14873e-06	22.1858	0.285595	5	25	leukocyte tethering or rolling	marker_CRG-CASIVGSYNEQFF_size_238	238
	GO:0051179	1.00079e-06	2.0191	73.1581	106	6404	localization	marker_CRG-CASIVGSYNEQFF_size_238	238
	GO:0051674	6.9878e-07	2.63437	17.6955	40	1549	localization of cell	marker_CRG-CASIVGSYNEQFF_size_238	238
	GO:0040011	2.03704e-06	2.45981	19.8774	42	1740	locomotion	marker_CRG-CASIVGSYNEQFF_size_238	238
	GO:0046649	1.0364e-13	5.54227	7.4826	34	655	lymphocyte activation	marker_CRG-CASIVGSYNEQFF_size_238	238
	GO:0002285	0.000228977	4.72936	2.05629	9	180	lymphocyte activation involved in immune response	marker_CRG-CASIVGSYNEQFF_size_238	238
	GO:0030098	3.44295e-09	5.75599	3.98691	20	349	lymphocyte differentiation	marker_CRG-CASIVGSYNEQFF_size_238	238
	GO:0002449	0.000509866	3.84639	2.78741	10	244	lymphocyte mediated immunity	marker_CRG-CASIVGSYNEQFF_size_238	238
	GO:0072676	0.000213813	6.31242	1.21092	7	106	lymphocyte migration	marker_CRG-CASIVGSYNEQFF_size_238	238
	GO:0046651	1.41038e-05	4.62261	3.08443	13	270	lymphocyte proliferation	marker_CRG-CASIVGSYNEQFF_size_238	238
	GO:0009057	1.37341e-05	2.455	15.6849	34	1373	macromolecule catabolic process	marker_CRG-CASIVGSYNEQFF_size_238	238
	GO:0033036	0.00851993	1.52828	35.3224	49	3092	macromolecule localization	marker_CRG-CASIVGSYNEQFF_size_238	238
	GO:0000165	0.00414109	2.03994	10.4642	20	916	MAPK cascade	marker_CRG-CASIVGSYNEQFF_size_238	238
	GO:0045576	0.000560833	8.20014	0.674005	5	59	mast cell activation	marker_CRG-CASIVGSYNEQFF_size_238	238
	GO:0002448	0.00216914	8.01306	0.548343	4	48	mast cell mediated immunity	marker_CRG-CASIVGSYNEQFF_size_238	238
	GO:0039663	0.00262543	34.9684	0.0799667	2	7	membrane fusion involved in viral entry into host cell	marker_CRG-CASIVGSYNEQFF_size_238	238
	GO:0010324	0.00722566	5.59	0.765395	4	67	membrane invagination	marker_CRG-CASIVGSYNEQFF_size_238	238
	GO:0099111	0.00511953	3.53418	2.09056	7	183	microtubule-based transport	marker_CRG-CASIVGSYNEQFF_size_238	238
	GO:0052372	0.000811748	10.6912	0.422681	4	37	modulation by symbiont of entry into host	marker_CRG-CASIVGSYNEQFF_size_238	238
	GO:0021815	0.0012692	58.2877	0.0571191	2	5	modulation of microtubule cytoskeleton involved in cerebral cortex radial glia guided migration	marker_CRG-CASIVGSYNEQFF_size_238	238
	GO:0030224	0.00676939	8.49155	0.38841	3	34	monocyte differentiation	marker_CRG-CASIVGSYNEQFF_size_238	238
	GO:1903131	0.00676939	8.49155	0.38841	3	34	mononuclear cell differentiation	marker_CRG-CASIVGSYNEQFF_size_238	238
	GO:0032943	1.52521e-05	4.58635	3.10728	13	272	mononuclear cell proliferation	marker_CRG-CASIVGSYNEQFF_size_238	238
	GO:0003159	0.00105537	17.5661	0.205629	3	18	morphogenesis of an endothelium	marker_CRG-CASIVGSYNEQFF_size_238	238
	GO:0052126	1.38585e-05	6.11338	1.80496	10	158	movement in host environment	marker_CRG-CASIVGSYNEQFF_size_238	238
	GO:0006928	1.06761e-06	2.4166	22.9847	47	2012	movement of cell or subcellular component	marker_CRG-CASIVGSYNEQFF_size_238	238
	GO:0006402	3.26259e-08	5.2414	4.11257	19	360	mRNA catabolic process	marker_CRG-CASIVGSYNEQFF_size_238	238
	GO:0016071	0.000208696	2.5317	9.48176	22	830	mRNA metabolic process	marker_CRG-CASIVGSYNEQFF_size_238	238
	GO:0070254	0.00667233	19.4222	0.125662	2	11	mucus secretion	marker_CRG-CASIVGSYNEQFF_size_238	238
	GO:0044764	0.0093217	15.889	0.14851	2	13	multi-organism cellular process	marker_CRG-CASIVGSYNEQFF_size_238	238
	GO:0044800	0.00262543	34.9684	0.0799667	2	7	multi-organism membrane fusion	marker_CRG-CASIVGSYNEQFF_size_238	238
	GO:0044803	0.00550034	21.8513	0.114238	2	10	multi-organism membrane organization	marker_CRG-CASIVGSYNEQFF_size_238	238
	GO:0033002	0.00145265	3.96981	2.14768	8	188	muscle cell proliferation	marker_CRG-CASIVGSYNEQFF_size_238	238
	GO:0048644	0.00289499	5.5264	0.971024	5	85	muscle organ morphogenesis	marker_CRG-CASIVGSYNEQFF_size_238	238
	GO:0061061	0.0054167	2.22732	7.12846	15	624	muscle structure development	marker_CRG-CASIVGSYNEQFF_size_238	238
	GO:0002275	3.32259e-12	5.62964	6.14601	29	538	myeloid cell activation involved in immune response	marker_CRG-CASIVGSYNEQFF_size_238	238
	GO:0030099	0.000794567	3.00563	4.62664	13	405	myeloid cell differentiation	marker_CRG-CASIVGSYNEQFF_size_238	238
	GO:0002262	6.11046e-06	6.75783	1.64503	10	144	myeloid cell homeostasis	marker_CRG-CASIVGSYNEQFF_size_238	238
	GO:0002274	1.72653e-12	5.25649	7.32266	32	641	myeloid leukocyte activation	marker_CRG-CASIVGSYNEQFF_size_238	238
	GO:0002573	0.00778126	3.25366	2.26191	7	198	myeloid leukocyte differentiation	marker_CRG-CASIVGSYNEQFF_size_238	238
	GO:0002444	1.37283e-13	6.01942	6.2374	31	546	myeloid leukocyte mediated immunity	marker_CRG-CASIVGSYNEQFF_size_238	238
	GO:0030101	0.0026098	5.66879	0.948176	5	83	natural killer cell activation	marker_CRG-CASIVGSYNEQFF_size_238	238
	GO:0002370	7.87966e-05	52.7302	0.0913905	3	8	natural killer cell cytokine production	marker_CRG-CASIVGSYNEQFF_size_238	238
	GO:0001779	0.00167734	14.6358	0.2399	3	21	natural killer cell differentiation	marker_CRG-CASIVGSYNEQFF_size_238	238
	GO:0002228	0.00549542	6.07373	0.708276	4	62	natural killer cell mediated immunity	marker_CRG-CASIVGSYNEQFF_size_238	238
	GO:0043066	0.00199524	2.18643	9.81305	20	859	negative regulation of apoptotic process	marker_CRG-CASIVGSYNEQFF_size_238	238
	GO:2001234	0.00104457	3.78712	2.53609	9	222	negative regulation of apoptotic signaling pathway	marker_CRG-CASIVGSYNEQFF_size_238	238
	GO:0048519	6.93001e-11	2.58804	59.8265	103	5237	negative regulation of biological process	marker_CRG-CASIVGSYNEQFF_size_238	238
	GO:0043086	0.00290444	2.20366	8.71637	18	763	negative regulation of catalytic activity	marker_CRG-CASIVGSYNEQFF_size_238	238
	GO:0010648	0.000863267	2.03139	15.6164	29	1367	negative regulation of cell communication	marker_CRG-CASIVGSYNEQFF_size_238	238
	GO:0060548	3.58264e-05	2.63559	10.944	26	958	negative regulation of cell death	marker_CRG-CASIVGSYNEQFF_size_238	238
	GO:0051271	0.00770623	2.75883	3.42714	9	300	negative regulation of cellular component movement	marker_CRG-CASIVGSYNEQFF_size_238	238
	GO:0031324	0.00194627	1.7123	28.5824	44	2502	negative regulation of cellular metabolic process	marker_CRG-CASIVGSYNEQFF_size_238	238
	GO:0048523	8.44373e-08	2.20349	53.6691	88	4698	negative regulation of cellular process	marker_CRG-CASIVGSYNEQFF_size_238	238
	GO:1900408	1.15577e-05	13.7105	0.514072	6	45	negative regulation of cellular response to oxidative stress	marker_CRG-CASIVGSYNEQFF_size_238	238
	GO:0001818	0.000265549	3.86822	3.06158	11	268	negative regulation of cytokine production	marker_CRG-CASIVGSYNEQFF_size_238	238
	GO:0002719	0.000173025	16.8126	0.285595	4	25	negative regulation of cytokine production involved in immune response	marker_CRG-CASIVGSYNEQFF_size_238	238
	GO:0050710	0.00685429	5.68051	0.753972	4	66	negative regulation of cytokine secretion	marker_CRG-CASIVGSYNEQFF_size_238	238
	GO:0031348	0.00932423	3.13729	2.34188	7	205	negative regulation of defense response	marker_CRG-CASIVGSYNEQFF_size_238	238
	GO:0045920	0.00622375	8.77513	0.376986	3	33	negative regulation of exocytosis	marker_CRG-CASIVGSYNEQFF_size_238	238
	GO:0010629	3.53037e-07	2.48418	23.5673	49	2063	negative regulation of gene expression	marker_CRG-CASIVGSYNEQFF_size_238	238
	GO:0002698	0.00255826	4.66921	1.37086	6	120	negative regulation of immune effector process	marker_CRG-CASIVGSYNEQFF_size_238	238
	GO:0050777	0.000275713	5.19124	1.66788	8	146	negative regulation of immune response	marker_CRG-CASIVGSYNEQFF_size_238	238
	GO:0002683	2.32661e-05	3.69469	4.74088	16	415	negative regulation of immune system process	marker_CRG-CASIVGSYNEQFF_size_238	238
	GO:0045824	0.00381484	6.777	0.639733	4	56	negative regulation of innate immune response	marker_CRG-CASIVGSYNEQFF_size_238	238
	GO:2000483	0.00262543	34.9684	0.0799667	2	7	negative regulation of interleukin-8 secretion	marker_CRG-CASIVGSYNEQFF_size_238	238
	GO:1902532	0.000565764	2.85482	5.64336	15	494	negative regulation of intracellular signal transduction	marker_CRG-CASIVGSYNEQFF_size_238	238
	GO:2001243	0.00466765	4.90939	1.08526	5	95	negative regulation of intrinsic apoptotic signaling pathway	marker_CRG-CASIVGSYNEQFF_size_238	238
	GO:0002704	0.00234113	7.83452	0.559767	4	49	negative regulation of leukocyte mediated immunity	marker_CRG-CASIVGSYNEQFF_size_238	238
	GO:0051250	0.00564193	3.93787	1.61076	6	141	negative regulation of lymphocyte activation	marker_CRG-CASIVGSYNEQFF_size_238	238
	GO:0002707	0.00923075	7.51927	0.434105	3	38	negative regulation of lymphocyte mediated immunity	marker_CRG-CASIVGSYNEQFF_size_238	238
	GO:0010605	1.68012e-06	2.19722	32.5579	59	2850	negative regulation of macromolecule metabolic process	marker_CRG-CASIVGSYNEQFF_size_238	238
	GO:0009892	3.77603e-07	2.2618	35.0939	64	3072	negative regulation of metabolic process	marker_CRG-CASIVGSYNEQFF_size_238	238
	GO:0044092	0.00690181	1.87822	12.4862	22	1093	negative regulation of molecular function	marker_CRG-CASIVGSYNEQFF_size_238	238
	GO:0002728	0.000129831	Inf	0.0228476	2	2	negative regulation of natural killer cell cytokine production	marker_CRG-CASIVGSYNEQFF_size_238	238
	GO:0002716	0.000603512	21.9616	0.171357	3	15	negative regulation of natural killer cell mediated immunity	marker_CRG-CASIVGSYNEQFF_size_238	238
	GO:1901215	0.0088623	3.16969	2.31903	7	203	negative regulation of neuron death	marker_CRG-CASIVGSYNEQFF_size_238	238
	GO:0051172	0.00443877	1.65876	26.4461	40	2315	negative regulation of nitrogen compound metabolic process	marker_CRG-CASIVGSYNEQFF_size_238	238
	GO:1903202	1.15577e-05	13.7105	0.514072	6	45	negative regulation of oxidative stress-induced cell death	marker_CRG-CASIVGSYNEQFF_size_238	238
	GO:1902176	5.59361e-05	23.5461	0.217052	4	19	negative regulation of oxidative stress-induced intrinsic apoptotic signaling pathway	marker_CRG-CASIVGSYNEQFF_size_238	238
	GO:0002701	0.000655098	11.3823	0.399833	4	35	negative regulation of production of molecular mediator of immune response	marker_CRG-CASIVGSYNEQFF_size_238	238
	GO:0043069	0.00104394	2.26927	9.98441	21	874	negative regulation of programmed cell death	marker_CRG-CASIVGSYNEQFF_size_238	238
	GO:2001024	0.00389627	10.5333	0.319867	3	28	negative regulation of response to drug	marker_CRG-CASIVGSYNEQFF_size_238	238
	GO:1902883	1.49503e-05	13.0401	0.536919	6	47	negative regulation of response to oxidative stress	marker_CRG-CASIVGSYNEQFF_size_238	238
	GO:0048585	4.35736e-05	2.25415	18.0382	36	1579	negative regulation of response to stimulus	marker_CRG-CASIVGSYNEQFF_size_238	238
	GO:0051048	0.00416683	3.31648	2.54751	8	223	negative regulation of secretion	marker_CRG-CASIVGSYNEQFF_size_238	238
	GO:1903531	0.00201285	3.75858	2.26191	8	198	negative regulation of secretion by cell	marker_CRG-CASIVGSYNEQFF_size_238	238
	GO:0009968	0.00158187	2.01743	13.9713	26	1223	negative regulation of signal transduction	marker_CRG-CASIVGSYNEQFF_size_238	238
	GO:0023057	0.000903731	2.0248	15.662	29	1371	negative regulation of signaling	marker_CRG-CASIVGSYNEQFF_size_238	238
	GO:2000737	0.00167734	14.6358	0.2399	3	21	negative regulation of stem cell differentiation	marker_CRG-CASIVGSYNEQFF_size_238	238
	GO:0051051	0.000104553	3.22877	5.38062	16	471	negative regulation of transport	marker_CRG-CASIVGSYNEQFF_size_238	238
	GO:0046597	0.00124276	16.4673	0.217052	3	19	negative regulation of viral entry into host cell	marker_CRG-CASIVGSYNEQFF_size_238	238
	GO:0045071	4.15148e-05	10.6871	0.639733	6	56	negative regulation of viral genome replication	marker_CRG-CASIVGSYNEQFF_size_238	238
	GO:1903901	3.57605e-05	8.57416	0.913905	7	80	negative regulation of viral life cycle	marker_CRG-CASIVGSYNEQFF_size_238	238
	GO:0048525	0.000115084	7.02593	1.09669	7	96	negative regulation of viral process	marker_CRG-CASIVGSYNEQFF_size_238	238
	GO:0070997	0.00178985	3.02715	3.86125	11	338	neuron death	marker_CRG-CASIVGSYNEQFF_size_238	238
	GO:0042119	1.39208e-11	5.67074	5.63194	27	493	neutrophil activation	marker_CRG-CASIVGSYNEQFF_size_238	238
	GO:0002283	8.68835e-12	5.79868	5.5177	27	483	neutrophil activation involved in immune response	marker_CRG-CASIVGSYNEQFF_size_238	238
	GO:0043312	7.52473e-12	5.83817	5.48343	27	480	neutrophil degranulation	marker_CRG-CASIVGSYNEQFF_size_238	238
	GO:0002446	1.45831e-11	5.65824	5.64336	27	494	neutrophil mediated immunity	marker_CRG-CASIVGSYNEQFF_size_238	238
	GO:0071705	0.00272098	1.69462	27.3943	42	2398	nitrogen compound transport	marker_CRG-CASIVGSYNEQFF_size_238	238
	GO:0051132	0.00794695	17.4789	0.137086	2	12	NK T cell activation	marker_CRG-CASIVGSYNEQFF_size_238	238
	GO:0001865	0.0034743	29.1386	0.0913905	2	8	NK T cell differentiation	marker_CRG-CASIVGSYNEQFF_size_238	238
	GO:0031022	0.000129831	Inf	0.0228476	2	2	nuclear migration along microfilament	marker_CRG-CASIVGSYNEQFF_size_238	238
	GO:0030473	0.0034743	29.1386	0.0913905	2	8	nuclear migration along microtubule	marker_CRG-CASIVGSYNEQFF_size_238	238
	GO:0000956	6.44906e-07	6.24505	2.33046	13	204	nuclear-transcribed mRNA catabolic process	marker_CRG-CASIVGSYNEQFF_size_238	238
	GO:0034655	6.34894e-11	5.274	6.02035	27	527	nucleobase-containing compound catabolic process	marker_CRG-CASIVGSYNEQFF_size_238	238
	GO:0034404	0.00655687	4.50644	1.17665	5	103	nucleobase-containing small molecule biosynthetic process	marker_CRG-CASIVGSYNEQFF_size_238	238
	GO:0021817	0.000386559	174.884	0.0342714	2	3	nucleokinesis involved in cell motility in cerebral cortex radial glia guided migration	marker_CRG-CASIVGSYNEQFF_size_238	238
	GO:1901292	0.00841876	5.33495	0.799667	4	70	nucleoside phosphate catabolic process	marker_CRG-CASIVGSYNEQFF_size_238	238
	GO:0009166	0.00614992	5.87057	0.731124	4	64	nucleotide catabolic process	marker_CRG-CASIVGSYNEQFF_size_238	238
	GO:1901361	5.49953e-10	4.59684	7.11703	28	623	organic cyclic compound catabolic process	marker_CRG-CASIVGSYNEQFF_size_238	238
	GO:1901575	0.00103173	1.82091	24.4241	40	2138	organic substance catabolic process	marker_CRG-CASIVGSYNEQFF_size_238	238
	GO:0071702	0.00608599	1.57956	32.0895	46	2809	organic substance transport	marker_CRG-CASIVGSYNEQFF_size_238	238
	GO:0043043	4.72354e-06	3.32191	7.36836	22	645	peptide biosynthetic process	marker_CRG-CASIVGSYNEQFF_size_238	238
	GO:0006518	1.01737e-05	2.9885	8.93342	24	782	peptide metabolic process	marker_CRG-CASIVGSYNEQFF_size_238	238
	GO:0015833	0.00103875	1.83243	23.6244	39	2068	peptide transport	marker_CRG-CASIVGSYNEQFF_size_238	238
	GO:0006909	0.000204539	3.99445	2.97019	11	260	phagocytosis	marker_CRG-CASIVGSYNEQFF_size_238	238
	GO:0016310	0.00503693	1.64451	26.6403	40	2332	phosphorylation	marker_CRG-CASIVGSYNEQFF_size_238	238
	GO:0002576	0.00339131	4.39723	1.45082	6	127	platelet degranulation	marker_CRG-CASIVGSYNEQFF_size_238	238
	GO:0071800	0.00124276	16.4673	0.217052	3	19	podosome assembly	marker_CRG-CASIVGSYNEQFF_size_238	238
	GO:0002821	2.73477e-06	8.6437	1.17665	9	103	positive regulation of adaptive immune response	marker_CRG-CASIVGSYNEQFF_size_238	238
	GO:0002824	1.63998e-05	7.98309	1.11953	8	98	positive regulation of adaptive immune response based on somatic recombination of immune receptors built from immunoglobulin superfamily domains	marker_CRG-CASIVGSYNEQFF_size_238	238
	GO:0046635	5.26933e-06	11.824	0.685429	7	60	positive regulation of alpha-beta T cell activation	marker_CRG-CASIVGSYNEQFF_size_238	238
	GO:0046641	0.00124276	16.4673	0.217052	3	19	positive regulation of alpha-beta T cell proliferation	marker_CRG-CASIVGSYNEQFF_size_238	238
	GO:0045766	0.00253167	4.04447	1.83923	7	161	positive regulation of angiogenesis	marker_CRG-CASIVGSYNEQFF_size_238	238
	GO:0043065	0.000113527	2.8767	7.197	19	630	positive regulation of apoptotic process	marker_CRG-CASIVGSYNEQFF_size_238	238
	GO:0048518	1.88322e-07	2.12113	67.2634	102	5888	positive regulation of biological process	marker_CRG-CASIVGSYNEQFF_size_238	238
	GO:0045777	0.00794371	7.97595	0.411257	3	36	positive regulation of blood pressure	marker_CRG-CASIVGSYNEQFF_size_238	238
	GO:0043536	0.00334327	7.04894	0.616886	4	54	positive regulation of blood vessel endothelial cell migration	marker_CRG-CASIVGSYNEQFF_size_238	238
	GO:0009896	0.00323157	2.65487	4.78658	12	419	positive regulation of catabolic process	marker_CRG-CASIVGSYNEQFF_size_238	238
	GO:0043085	8.60756e-07	2.70792	15.7991	37	1383	positive regulation of catalytic activity	marker_CRG-CASIVGSYNEQFF_size_238	238
	GO:0050867	3.75904e-09	6.05493	3.5985	19	315	positive regulation of cell activation	marker_CRG-CASIVGSYNEQFF_size_238	238
	GO:0045785	2.77272e-08	5.03566	4.51241	20	395	positive regulation of cell adhesion	marker_CRG-CASIVGSYNEQFF_size_238	238
	GO:0010647	0.000979581	1.88059	21.1569	36	1852	positive regulation of cell communication	marker_CRG-CASIVGSYNEQFF_size_238	238
	GO:0010942	0.000111129	2.79771	7.80246	20	683	positive regulation of cell death	marker_CRG-CASIVGSYNEQFF_size_238	238
	GO:0045597	0.00549688	1.9837	10.7384	20	940	positive regulation of cell differentiation	marker_CRG-CASIVGSYNEQFF_size_238	238
	GO:0031343	9.69995e-05	9.05194	0.742548	6	65	positive regulation of cell killing	marker_CRG-CASIVGSYNEQFF_size_238	238
	GO:0030335	2.29863e-07	4.20016	5.63194	21	493	positive regulation of cell migration	marker_CRG-CASIVGSYNEQFF_size_238	238
	GO:2000147	4.86081e-07	3.99929	5.89469	21	516	positive regulation of cell motility	marker_CRG-CASIVGSYNEQFF_size_238	238
	GO:0008284	3.19846e-06	2.99411	10.1443	27	888	positive regulation of cell population proliferation	marker_CRG-CASIVGSYNEQFF_size_238	238
	GO:0022409	2.65418e-08	6.41967	2.83311	16	248	positive regulation of cell-cell adhesion	marker_CRG-CASIVGSYNEQFF_size_238	238
	GO:0001954	0.00271284	7.50023	0.582614	4	51	positive regulation of cell-matrix adhesion	marker_CRG-CASIVGSYNEQFF_size_238	238
	GO:0034250	0.00151035	4.4527	1.6793	7	147	positive regulation of cellular amide metabolic process	marker_CRG-CASIVGSYNEQFF_size_238	238
	GO:0044089	0.00708639	2.29805	5.96323	13	522	positive regulation of cellular component biogenesis	marker_CRG-CASIVGSYNEQFF_size_238	238
	GO:0051272	7.50424e-07	3.88591	6.05462	21	530	positive regulation of cellular component movement	marker_CRG-CASIVGSYNEQFF_size_238	238
	GO:0031325	0.000302572	1.7873	36.9218	57	3232	positive regulation of cellular metabolic process	marker_CRG-CASIVGSYNEQFF_size_238	238
	GO:0048522	1.3807e-07	2.14917	61.3687	96	5372	positive regulation of cellular process	marker_CRG-CASIVGSYNEQFF_size_238	238
	GO:0032270	0.000714477	1.99051	17.6955	32	1549	positive regulation of cellular protein metabolic process	marker_CRG-CASIVGSYNEQFF_size_238	238
	GO:2000304	0.00550034	21.8513	0.114238	2	10	positive regulation of ceramide biosynthetic process	marker_CRG-CASIVGSYNEQFF_size_238	238
	GO:0050921	0.00457375	4.12253	1.54221	6	135	positive regulation of chemotaxis	marker_CRG-CASIVGSYNEQFF_size_238	238
	GO:2001056	0.000288776	5.15358	1.6793	8	147	positive regulation of cysteine-type endopeptidase activity	marker_CRG-CASIVGSYNEQFF_size_238	238
	GO:0043280	0.0001241	5.87776	1.4851	8	130	positive regulation of cysteine-type endopeptidase activity involved in apoptotic process	marker_CRG-CASIVGSYNEQFF_size_238	238
	GO:0042108	0.00100518	7.13861	0.765395	5	67	positive regulation of cytokine biosynthetic process	marker_CRG-CASIVGSYNEQFF_size_238	238
	GO:0001819	5.82272e-05	3.40551	5.11787	16	448	positive regulation of cytokine production	marker_CRG-CASIVGSYNEQFF_size_238	238
	GO:0051495	0.00384124	3.36403	2.51324	8	220	positive regulation of cytoskeleton organization	marker_CRG-CASIVGSYNEQFF_size_238	238
	GO:0007204	0.00298302	2.99827	3.52996	10	309	positive regulation of cytosolic calcium ion concentration	marker_CRG-CASIVGSYNEQFF_size_238	238
	GO:0031349	0.00279464	2.84917	4.08972	11	358	positive regulation of defense response	marker_CRG-CASIVGSYNEQFF_size_238	238
	GO:0051094	0.000512604	2.10651	15.1137	29	1323	positive regulation of developmental process	marker_CRG-CASIVGSYNEQFF_size_238	238
	GO:0010950	0.000142582	5.05789	1.93062	9	169	positive regulation of endopeptidase activity	marker_CRG-CASIVGSYNEQFF_size_238	238
	GO:0010595	0.00509797	4.80208	1.10811	5	97	positive regulation of endothelial cell migration	marker_CRG-CASIVGSYNEQFF_size_238	238
	GO:0010634	0.0052675	3.99757	1.58791	6	139	positive regulation of epithelial cell migration	marker_CRG-CASIVGSYNEQFF_size_238	238
	GO:1904951	0.00548203	2.47385	5.11787	12	448	positive regulation of establishment of protein localization	marker_CRG-CASIVGSYNEQFF_size_238	238
	GO:0010628	0.000559936	1.86288	25.2809	42	2213	positive regulation of gene expression	marker_CRG-CASIVGSYNEQFF_size_238	238
	GO:0014015	0.00800771	5.41735	0.788243	4	69	positive regulation of gliogenesis	marker_CRG-CASIVGSYNEQFF_size_238	238
	GO:0043547	0.00187444	2.84825	4.47813	12	392	positive regulation of GTPase activity	marker_CRG-CASIVGSYNEQFF_size_238	238
	GO:1903708	4.46703e-05	5.28372	2.06771	10	181	positive regulation of hemopoiesis	marker_CRG-CASIVGSYNEQFF_size_238	238
	GO:0051345	4.01829e-06	3.17219	8.45362	24	740	positive regulation of hydrolase activity	marker_CRG-CASIVGSYNEQFF_size_238	238
	GO:0043123	0.00118129	4.1082	2.07913	8	182	positive regulation of I-kappaB kinase/NF-kappaB signaling	marker_CRG-CASIVGSYNEQFF_size_238	238
	GO:0002699	3.17015e-05	4.98798	2.41042	11	211	positive regulation of immune effector process	marker_CRG-CASIVGSYNEQFF_size_238	238
	GO:0050778	3.34476e-05	3.0718	7.15131	20	626	positive regulation of immune response	marker_CRG-CASIVGSYNEQFF_size_238	238
	GO:0002684	1.34666e-09	3.78859	10.5899	34	927	positive regulation of immune system process	marker_CRG-CASIVGSYNEQFF_size_238	238
	GO:0050729	0.00491163	4.0591	1.56506	6	137	positive regulation of inflammatory response	marker_CRG-CASIVGSYNEQFF_size_238	238
	GO:0002863	0.00794695	17.4789	0.137086	2	12	positive regulation of inflammatory response to antigenic stimulus	marker_CRG-CASIVGSYNEQFF_size_238	238
	GO:0032729	0.000758956	7.63277	0.7197	5	63	positive regulation of interferon-gamma production	marker_CRG-CASIVGSYNEQFF_size_238	238
	GO:0045086	0.0093217	15.889	0.14851	2	13	positive regulation of interleukin-2 biosynthetic process	marker_CRG-CASIVGSYNEQFF_size_238	238
	GO:0032743	0.000313472	14.1191	0.331291	4	29	positive regulation of interleukin-2 production	marker_CRG-CASIVGSYNEQFF_size_238	238
	GO:0032753	0.00219636	13.1706	0.262748	3	23	positive regulation of interleukin-4 production	marker_CRG-CASIVGSYNEQFF_size_238	238
	GO:1902533	2.36065e-06	2.92391	11.2182	29	982	positive regulation of intracellular signal transduction	marker_CRG-CASIVGSYNEQFF_size_238	238
	GO:2001244	0.00432956	6.52522	0.662581	4	58	positive regulation of intrinsic apoptotic signaling pathway	marker_CRG-CASIVGSYNEQFF_size_238	238
	GO:1902255	0.0012692	58.2877	0.0571191	2	5	positive regulation of intrinsic apoptotic signaling pathway by p53 class mediator	marker_CRG-CASIVGSYNEQFF_size_238	238
	GO:0046330	0.000169669	5.6002	1.55364	8	136	positive regulation of JNK cascade	marker_CRG-CASIVGSYNEQFF_size_238	238
	GO:0043507	0.00122548	6.8079	0.799667	5	70	positive regulation of JUN kinase activity	marker_CRG-CASIVGSYNEQFF_size_238	238
	GO:0002696	1.97947e-09	6.31542	3.46141	19	303	positive regulation of leukocyte activation	marker_CRG-CASIVGSYNEQFF_size_238	238
	GO:1903039	2.64546e-09	7.65501	2.41042	16	211	positive regulation of leukocyte cell-cell adhesion	marker_CRG-CASIVGSYNEQFF_size_238	238
	GO:0043302	0.00219636	13.1706	0.262748	3	23	positive regulation of leukocyte degranulation	marker_CRG-CASIVGSYNEQFF_size_238	238
	GO:1902107	3.71486e-05	6.09466	1.62218	9	142	positive regulation of leukocyte differentiation	marker_CRG-CASIVGSYNEQFF_size_238	238
	GO:0001912	3.01991e-05	11.3713	0.605462	6	53	positive regulation of leukocyte mediated cytotoxicity	marker_CRG-CASIVGSYNEQFF_size_238	238
	GO:0002705	0.000138001	5.78226	1.50794	8	132	positive regulation of leukocyte mediated immunity	marker_CRG-CASIVGSYNEQFF_size_238	238
	GO:0002687	0.00352504	4.36092	1.46225	6	128	positive regulation of leukocyte migration	marker_CRG-CASIVGSYNEQFF_size_238	238
	GO:0070665	3.42617e-06	7.24835	1.54221	10	135	positive regulation of leukocyte proliferation	marker_CRG-CASIVGSYNEQFF_size_238	238
	GO:0040017	1.87431e-07	4.0949	6.06604	22	531	positive regulation of locomotion	marker_CRG-CASIVGSYNEQFF_size_238	238
	GO:0051251	8.2958e-09	6.51773	2.98161	17	261	positive regulation of lymphocyte activation	marker_CRG-CASIVGSYNEQFF_size_238	238
	GO:0045621	0.00407154	5.0796	1.05099	5	92	positive regulation of lymphocyte differentiation	marker_CRG-CASIVGSYNEQFF_size_238	238
	GO:0002708	0.00111623	5.55074	1.16523	6	102	positive regulation of lymphocyte mediated immunity	marker_CRG-CASIVGSYNEQFF_size_238	238
	GO:2000403	0.000811748	10.6912	0.422681	4	37	positive regulation of lymphocyte migration	marker_CRG-CASIVGSYNEQFF_size_238	238
	GO:0050671	1.62606e-05	6.81747	1.46225	9	128	positive regulation of lymphocyte proliferation	marker_CRG-CASIVGSYNEQFF_size_238	238
	GO:0010604	7.20427e-06	2.02889	38.978	65	3412	positive regulation of macromolecule metabolic process	marker_CRG-CASIVGSYNEQFF_size_238	238
	GO:0043406	0.00891527	2.89307	2.90165	8	254	positive regulation of MAP kinase activity	marker_CRG-CASIVGSYNEQFF_size_238	238
	GO:0043410	0.00274496	2.49378	5.96323	14	522	positive regulation of MAPK cascade	marker_CRG-CASIVGSYNEQFF_size_238	238
	GO:0009893	2.00842e-05	1.93848	41.8797	67	3666	positive regulation of metabolic process	marker_CRG-CASIVGSYNEQFF_size_238	238
	GO:0044093	2.43566e-07	2.6377	19.7289	44	1727	positive regulation of molecular function	marker_CRG-CASIVGSYNEQFF_size_238	238
	GO:0045657	0.00550034	21.8513	0.114238	2	10	positive regulation of monocyte differentiation	marker_CRG-CASIVGSYNEQFF_size_238	238
	GO:0032946	1.73099e-05	6.76025	1.47367	9	129	positive regulation of mononuclear cell proliferation	marker_CRG-CASIVGSYNEQFF_size_238	238
	GO:0061014	0.00216914	8.01306	0.548343	4	48	positive regulation of mRNA catabolic process	marker_CRG-CASIVGSYNEQFF_size_238	238
	GO:0051240	3.89777e-05	2.22152	19.4091	38	1699	positive regulation of multicellular organismal process	marker_CRG-CASIVGSYNEQFF_size_238	238
	GO:0045639	0.00336409	5.32569	1.0053	5	88	positive regulation of myeloid cell differentiation	marker_CRG-CASIVGSYNEQFF_size_238	238
	GO:0002763	0.0031231	7.19323	0.605462	4	53	positive regulation of myeloid leukocyte differentiation	marker_CRG-CASIVGSYNEQFF_size_238	238
	GO:0002888	0.00570533	9.07827	0.365562	3	32	positive regulation of myeloid leukocyte mediated immunity	marker_CRG-CASIVGSYNEQFF_size_238	238
	GO:0032816	0.00144984	15.4977	0.228476	3	20	positive regulation of natural killer cell activation	marker_CRG-CASIVGSYNEQFF_size_238	238
	GO:0002729	0.00262543	34.9684	0.0799667	2	7	positive regulation of natural killer cell cytokine production	marker_CRG-CASIVGSYNEQFF_size_238	238
	GO:0045954	0.00389627	10.5333	0.319867	3	28	positive regulation of natural killer cell mediated cytotoxicity	marker_CRG-CASIVGSYNEQFF_size_238	238
	GO:0002717	0.00521378	9.40306	0.354138	3	31	positive regulation of natural killer cell mediated immunity	marker_CRG-CASIVGSYNEQFF_size_238	238
	GO:0043525	0.00334327	7.04894	0.616886	4	54	positive regulation of neuron apoptotic process	marker_CRG-CASIVGSYNEQFF_size_238	238
	GO:0051092	0.00710648	3.74216	1.69072	6	148	positive regulation of NF-kappaB transcription factor activity	marker_CRG-CASIVGSYNEQFF_size_238	238
	GO:0051173	0.00059512	1.74876	35.3224	54	3092	positive regulation of nitrogen compound metabolic process	marker_CRG-CASIVGSYNEQFF_size_238	238
	GO:0051135	0.0034743	29.1386	0.0913905	2	8	positive regulation of NK T cell activation	marker_CRG-CASIVGSYNEQFF_size_238	238
	GO:1902117	0.00928176	5.17741	0.822514	4	72	positive regulation of organelle assembly	marker_CRG-CASIVGSYNEQFF_size_238	238
	GO:0010952	0.000316021	4.5158	2.14768	9	188	positive regulation of peptidase activity	marker_CRG-CASIVGSYNEQFF_size_238	238
	GO:0045937	0.00704573	1.87448	12.5091	22	1095	positive regulation of phosphate metabolic process	marker_CRG-CASIVGSYNEQFF_size_238	238
	GO:0010562	0.00704573	1.87448	12.5091	22	1095	positive regulation of phosphorus metabolic process	marker_CRG-CASIVGSYNEQFF_size_238	238
	GO:0042327	0.00688319	1.90748	11.7208	21	1026	positive regulation of phosphorylation	marker_CRG-CASIVGSYNEQFF_size_238	238
	GO:0071803	0.00667233	19.4222	0.125662	2	11	positive regulation of podosome assembly	marker_CRG-CASIVGSYNEQFF_size_238	238
	GO:0043068	0.000125785	2.85246	7.25412	19	635	positive regulation of programmed cell death	marker_CRG-CASIVGSYNEQFF_size_238	238
	GO:0045860	0.00697827	2.30272	5.95181	13	521	positive regulation of protein kinase activity	marker_CRG-CASIVGSYNEQFF_size_238	238
	GO:1904377	0.000705175	7.76715	0.708276	5	62	positive regulation of protein localization to cell periphery	marker_CRG-CASIVGSYNEQFF_size_238	238
	GO:1905477	0.00047996	5.47686	1.38228	7	121	positive regulation of protein localization to membrane	marker_CRG-CASIVGSYNEQFF_size_238	238
	GO:1903078	0.000404322	8.85829	0.62831	5	55	positive regulation of protein localization to plasma membrane	marker_CRG-CASIVGSYNEQFF_size_238	238
	GO:0051247	0.000107653	2.14484	18.8493	36	1650	positive regulation of protein metabolic process	marker_CRG-CASIVGSYNEQFF_size_238	238
	GO:0001934	0.00388299	2.01602	11.1382	21	975	positive regulation of protein phosphorylation	marker_CRG-CASIVGSYNEQFF_size_238	238
	GO:0032273	0.00380423	4.29006	1.4851	6	130	positive regulation of protein polymerization	marker_CRG-CASIVGSYNEQFF_size_238	238
	GO:0071902	0.00444627	2.8249	3.73559	10	327	positive regulation of protein serine/threonine kinase activity	marker_CRG-CASIVGSYNEQFF_size_238	238
	GO:0051222	0.00412332	2.57063	4.93509	12	432	positive regulation of protein transport	marker_CRG-CASIVGSYNEQFF_size_238	238
	GO:0031334	0.00583037	3.1249	2.69602	8	236	positive regulation of protein-containing complex assembly	marker_CRG-CASIVGSYNEQFF_size_238	238
	GO:0045862	0.000644744	3.2497	3.95264	12	346	positive regulation of proteolysis	marker_CRG-CASIVGSYNEQFF_size_238	238
	GO:2000379	0.00446247	4.96485	1.07384	5	94	positive regulation of reactive oxygen species metabolic process	marker_CRG-CASIVGSYNEQFF_size_238	238
	GO:0032103	4.87929e-05	3.31518	5.59767	17	490	positive regulation of response to external stimulus	marker_CRG-CASIVGSYNEQFF_size_238	238
	GO:0048584	1.29632e-08	2.66956	25.4408	55	2227	positive regulation of response to stimulus	marker_CRG-CASIVGSYNEQFF_size_238	238
	GO:0051047	0.00118016	2.87049	4.83227	13	423	positive regulation of secretion	marker_CRG-CASIVGSYNEQFF_size_238	238
	GO:1903532	0.0021257	2.80294	4.54668	12	398	positive regulation of secretion by cell	marker_CRG-CASIVGSYNEQFF_size_238	238
	GO:0009967	0.00153244	1.88994	18.5294	32	1622	positive regulation of signal transduction	marker_CRG-CASIVGSYNEQFF_size_238	238
	GO:0023056	0.00103825	1.87364	21.2254	36	1858	positive regulation of signaling	marker_CRG-CASIVGSYNEQFF_size_238	238
	GO:0048661	0.00289499	5.5264	0.971024	5	85	positive regulation of smooth muscle cell proliferation	marker_CRG-CASIVGSYNEQFF_size_238	238
	GO:0090154	0.00550034	21.8513	0.114238	2	10	positive regulation of sphingolipid biosynthetic process	marker_CRG-CASIVGSYNEQFF_size_238	238
	GO:0032874	0.000108312	5.25687	1.86208	9	163	positive regulation of stress-activated MAPK cascade	marker_CRG-CASIVGSYNEQFF_size_238	238
	GO:0070304	0.000113488	5.22263	1.87351	9	164	positive regulation of stress-activated protein kinase signaling cascade	marker_CRG-CASIVGSYNEQFF_size_238	238
	GO:1902905	0.000461657	4.27426	2.26191	9	198	positive regulation of supramolecular fiber organization	marker_CRG-CASIVGSYNEQFF_size_238	238
	GO:0003084	0.0093217	15.889	0.14851	2	13	positive regulation of systemic arterial blood pressure	marker_CRG-CASIVGSYNEQFF_size_238	238
	GO:0050870	8.00427e-09	7.6518	2.25049	15	197	positive regulation of T cell activation	marker_CRG-CASIVGSYNEQFF_size_238	238
	GO:0045582	0.00234555	5.81867	0.925329	5	81	positive regulation of T cell differentiation	marker_CRG-CASIVGSYNEQFF_size_238	238
	GO:0001916	0.000173025	16.8126	0.285595	4	25	positive regulation of T cell mediated cytotoxicity	marker_CRG-CASIVGSYNEQFF_size_238	238
	GO:0002711	0.00200607	8.1999	0.536919	4	47	positive regulation of T cell mediated immunity	marker_CRG-CASIVGSYNEQFF_size_238	238
	GO:2000406	0.000407946	13.0717	0.354138	4	31	positive regulation of T cell migration	marker_CRG-CASIVGSYNEQFF_size_238	238
	GO:0042102	1.11416e-05	8.45524	1.06241	8	93	positive regulation of T cell proliferation	marker_CRG-CASIVGSYNEQFF_size_238	238
	GO:0051050	0.00328529	2.04787	10.9783	21	961	positive regulation of transport	marker_CRG-CASIVGSYNEQFF_size_238	238
	GO:0032760	4.54114e-05	8.23421	0.948176	7	83	positive regulation of tumor necrosis factor production	marker_CRG-CASIVGSYNEQFF_size_238	238
	GO:1903557	5.29592e-05	8.02211	0.971024	7	85	positive regulation of tumor necrosis factor superfamily cytokine production	marker_CRG-CASIVGSYNEQFF_size_238	238
	GO:1904018	0.00110044	4.15647	2.05629	8	180	positive regulation of vasculature development	marker_CRG-CASIVGSYNEQFF_size_238	238
	GO:0010608	0.000646442	2.62466	6.96853	17	610	posttranscriptional regulation of gene expression	marker_CRG-CASIVGSYNEQFF_size_238	238
	GO:0002532	0.00685429	5.68051	0.753972	4	66	production of molecular mediator involved in inflammatory response	marker_CRG-CASIVGSYNEQFF_size_238	238
	GO:0002440	0.000478842	4.25151	2.27334	9	199	production of molecular mediator of immune response	marker_CRG-CASIVGSYNEQFF_size_238	238
	GO:0012501	4.07665e-05	2.12213	23.2132	43	2032	programmed cell death	marker_CRG-CASIVGSYNEQFF_size_238	238
	GO:0051260	0.00668197	2.65399	3.96406	10	347	protein homooligomerization	marker_CRG-CASIVGSYNEQFF_size_238	238
	GO:0008104	0.00232138	1.67051	31.3812	47	2747	protein localization	marker_CRG-CASIVGSYNEQFF_size_238	238
	GO:0070972	3.13865e-05	6.23644	1.58791	9	139	protein localization to endoplasmic reticulum	marker_CRG-CASIVGSYNEQFF_size_238	238
	GO:0071692	0.00708554	2.22205	6.64866	14	582	protein localization to extracellular region	marker_CRG-CASIVGSYNEQFF_size_238	238
	GO:0072657	8.28451e-05	2.95187	7.02564	19	615	protein localization to membrane	marker_CRG-CASIVGSYNEQFF_size_238	238
	GO:0006468	0.00992627	1.63062	21.8081	33	1909	protein phosphorylation	marker_CRG-CASIVGSYNEQFF_size_238	238
	GO:0042026	0.000993121	10.079	0.445529	4	39	protein refolding	marker_CRG-CASIVGSYNEQFF_size_238	238
	GO:0009306	0.00639714	2.25076	6.56869	14	575	protein secretion	marker_CRG-CASIVGSYNEQFF_size_238	238
	GO:0006605	0.000406411	3.08551	4.87797	14	427	protein targeting	marker_CRG-CASIVGSYNEQFF_size_238	238
	GO:0045047	5.48182e-06	7.88413	1.27947	9	112	protein targeting to ER	marker_CRG-CASIVGSYNEQFF_size_238	238
	GO:0006612	2.53349e-06	5.98616	2.22764	12	195	protein targeting to membrane	marker_CRG-CASIVGSYNEQFF_size_238	238
	GO:0015031	0.000749181	1.86907	23.2246	39	2033	protein transport	marker_CRG-CASIVGSYNEQFF_size_238	238
	GO:0065003	0.000362631	1.98199	20.8256	37	1823	protein-containing complex assembly	marker_CRG-CASIVGSYNEQFF_size_238	238
	GO:0043933	0.00229824	1.75413	23.8415	38	2087	protein-containing complex subunit organization	marker_CRG-CASIVGSYNEQFF_size_238	238
	GO:0006195	0.0014381	9.0431	0.491224	4	43	purine nucleotide catabolic process	marker_CRG-CASIVGSYNEQFF_size_238	238
	GO:0072523	0.00252229	7.66374	0.571191	4	50	purine-containing compound catabolic process	marker_CRG-CASIVGSYNEQFF_size_238	238
	GO:0007265	0.000584899	2.9675	5.06075	14	443	Ras protein signal transduction	marker_CRG-CASIVGSYNEQFF_size_238	238
	GO:1903409	0.00710211	4.41578	1.1995	5	105	reactive oxygen species biosynthetic process	marker_CRG-CASIVGSYNEQFF_size_238	238
	GO:0072593	0.00331135	3.16787	3.00446	9	263	reactive oxygen species metabolic process	marker_CRG-CASIVGSYNEQFF_size_238	238
	GO:0045055	3.6056e-12	4.70914	8.97912	35	786	regulated exocytosis	marker_CRG-CASIVGSYNEQFF_size_238	238
	GO:0032956	0.000423777	3.41656	3.76986	12	330	regulation of actin cytoskeleton organization	marker_CRG-CASIVGSYNEQFF_size_238	238
	GO:0110053	0.00814289	2.94161	2.85595	8	250	regulation of actin filament organization	marker_CRG-CASIVGSYNEQFF_size_238	238
	GO:0032970	0.000358582	3.28859	4.24966	13	372	regulation of actin filament-based process	marker_CRG-CASIVGSYNEQFF_size_238	238
	GO:0002819	1.31098e-05	6.15534	1.79354	10	157	regulation of adaptive immune response	marker_CRG-CASIVGSYNEQFF_size_238	238
	GO:0002822	3.92579e-05	6.04881	1.63361	9	143	regulation of adaptive immune response based on somatic recombination of immune receptors built from immunoglobulin superfamily domains	marker_CRG-CASIVGSYNEQFF_size_238	238
	GO:0046634	9.60707e-07	9.91583	1.03957	9	91	regulation of alpha-beta T cell activation	marker_CRG-CASIVGSYNEQFF_size_238	238
	GO:0046637	0.00518637	6.18066	0.696853	4	61	regulation of alpha-beta T cell differentiation	marker_CRG-CASIVGSYNEQFF_size_238	238
	GO:0046640	0.000358488	13.5753	0.342714	4	30	regulation of alpha-beta T cell proliferation	marker_CRG-CASIVGSYNEQFF_size_238	238
	GO:0045765	0.00149384	3.31373	3.21009	10	281	regulation of angiogenesis	marker_CRG-CASIVGSYNEQFF_size_238	238
	GO:0042981	8.2786e-05	2.22368	17.1357	34	1500	regulation of apoptotic process	marker_CRG-CASIVGSYNEQFF_size_238	238
	GO:2001233	0.000174948	3.36936	4.48956	14	393	regulation of apoptotic signaling pathway	marker_CRG-CASIVGSYNEQFF_size_238	238
	GO:0045577	0.00350803	10.9729	0.308443	3	27	regulation of B cell differentiation	marker_CRG-CASIVGSYNEQFF_size_238	238
	GO:0050789	9.44468e-09	2.78772	127.033	162	11120	regulation of biological process	marker_CRG-CASIVGSYNEQFF_size_238	238
	GO:0065008	6.263e-05	1.8431	45.0784	69	3946	regulation of biological quality	marker_CRG-CASIVGSYNEQFF_size_238	238
	GO:0043535	0.00336409	5.32569	1.0053	5	88	regulation of blood vessel endothelial cell migration	marker_CRG-CASIVGSYNEQFF_size_238	238
	GO:0009894	0.000631759	2.27458	10.9783	23	961	regulation of catabolic process	marker_CRG-CASIVGSYNEQFF_size_238	238
	GO:0050790	1.15583e-07	2.5115	25.6236	53	2243	regulation of catalytic activity	marker_CRG-CASIVGSYNEQFF_size_238	238
	GO:0050865	6.91502e-11	5.25234	6.0432	27	529	regulation of cell activation	marker_CRG-CASIVGSYNEQFF_size_238	238
	GO:0030155	4.18708e-08	3.91591	7.59683	26	665	regulation of cell adhesion	marker_CRG-CASIVGSYNEQFF_size_238	238
	GO:0010646	0.000680615	1.70712	39.8234	59	3486	regulation of cell communication	marker_CRG-CASIVGSYNEQFF_size_238	238
	GO:0010941	7.03691e-06	2.39541	18.7008	39	1637	regulation of cell death	marker_CRG-CASIVGSYNEQFF_size_238	238
	GO:0001558	0.00685728	2.50857	4.61522	11	404	regulation of cell growth	marker_CRG-CASIVGSYNEQFF_size_238	238
	GO:0031341	0.000769382	5.98985	1.08526	6	95	regulation of cell killing	marker_CRG-CASIVGSYNEQFF_size_238	238
	GO:0030334	2.31374e-07	3.3885	9.42464	28	825	regulation of cell migration	marker_CRG-CASIVGSYNEQFF_size_238	238
	GO:2000145	2.92868e-07	3.27138	10.1215	29	886	regulation of cell motility	marker_CRG-CASIVGSYNEQFF_size_238	238
	GO:0042127	6.10629e-06	2.43812	17.8783	38	1565	regulation of cell population proliferation	marker_CRG-CASIVGSYNEQFF_size_238	238
	GO:0022407	1.06227e-07	4.83535	4.43244	19	388	regulation of cell-cell adhesion	marker_CRG-CASIVGSYNEQFF_size_238	238
	GO:0001952	0.00960071	4.0867	1.29089	5	113	regulation of cell-matrix adhesion	marker_CRG-CASIVGSYNEQFF_size_238	238
	GO:0034248	0.000587465	3.11122	4.47813	13	392	regulation of cellular amide metabolic process	marker_CRG-CASIVGSYNEQFF_size_238	238
	GO:0031329	0.00526391	2.07224	9.23044	18	808	regulation of cellular catabolic process	marker_CRG-CASIVGSYNEQFF_size_238	238
	GO:0044087	0.00181158	2.16212	10.4414	21	914	regulation of cellular component biogenesis	marker_CRG-CASIVGSYNEQFF_size_238	238
	GO:0051270	4.81203e-08	3.36163	11.024	32	965	regulation of cellular component movement	marker_CRG-CASIVGSYNEQFF_size_238	238
	GO:0060341	0.00332524	2.04557	10.9897	21	962	regulation of cellular localization	marker_CRG-CASIVGSYNEQFF_size_238	238
	GO:0031323	0.00618074	1.46035	68.7713	86	6020	regulation of cellular metabolic process	marker_CRG-CASIVGSYNEQFF_size_238	238
	GO:0050794	4.27606e-06	2.1135	120.955	150	10588	regulation of cellular process	marker_CRG-CASIVGSYNEQFF_size_238	238
	GO:0032268	0.000384304	1.84658	28.8794	47	2528	regulation of cellular protein metabolic process	marker_CRG-CASIVGSYNEQFF_size_238	238
	GO:1900407	2.14599e-05	9.34538	0.845362	7	74	regulation of cellular response to oxidative stress	marker_CRG-CASIVGSYNEQFF_size_238	238
	GO:0080135	0.000169739	2.70412	8.05379	20	705	regulation of cellular response to stress	marker_CRG-CASIVGSYNEQFF_size_238	238
	GO:0050920	0.00932423	3.13729	2.34188	7	205	regulation of chemotaxis	marker_CRG-CASIVGSYNEQFF_size_238	238
	GO:0010710	0.000767295	87.4368	0.0456952	2	4	regulation of collagen catabolic process	marker_CRG-CASIVGSYNEQFF_size_238	238
	GO:2000116	0.000379636	4.00244	2.6846	10	235	regulation of cysteine-type endopeptidase activity	marker_CRG-CASIVGSYNEQFF_size_238	238
	GO:0043281	0.000729385	3.99602	2.41042	9	211	regulation of cysteine-type endopeptidase activity involved in apoptotic process	marker_CRG-CASIVGSYNEQFF_size_238	238
	GO:0042035	0.00123446	5.4368	1.18808	6	104	regulation of cytokine biosynthetic process	marker_CRG-CASIVGSYNEQFF_size_238	238
	GO:0001817	8.33068e-07	3.49759	7.7225	24	676	regulation of cytokine production	marker_CRG-CASIVGSYNEQFF_size_238	238
	GO:0002718	4.90665e-05	8.12678	0.9596	7	84	regulation of cytokine production involved in immune response	marker_CRG-CASIVGSYNEQFF_size_238	238
	GO:0050707	0.00798922	3.23651	2.27334	7	199	regulation of cytokine secretion	marker_CRG-CASIVGSYNEQFF_size_238	238
	GO:0051493	0.00260581	2.50907	5.92896	14	519	regulation of cytoskeleton organization	marker_CRG-CASIVGSYNEQFF_size_238	238
	GO:0051480	0.00655273	2.66206	3.95264	10	346	regulation of cytosolic calcium ion concentration	marker_CRG-CASIVGSYNEQFF_size_238	238
	GO:0031347	0.000144904	2.81918	7.33409	19	642	regulation of defense response	marker_CRG-CASIVGSYNEQFF_size_238	238
	GO:0050793	0.00130059	1.74477	28.8451	45	2525	regulation of developmental process	marker_CRG-CASIVGSYNEQFF_size_238	238
	GO:0052548	0.00074201	3.02937	4.59237	13	402	regulation of endopeptidase activity	marker_CRG-CASIVGSYNEQFF_size_238	238
	GO:0010594	0.00204381	4.20997	1.77069	7	155	regulation of endothelial cell migration	marker_CRG-CASIVGSYNEQFF_size_238	238
	GO:1904035	0.00177052	6.23032	0.86821	5	76	regulation of epithelial cell apoptotic process	marker_CRG-CASIVGSYNEQFF_size_238	238
	GO:0010632	0.00334271	3.44633	2.45612	8	215	regulation of epithelial cell migration	marker_CRG-CASIVGSYNEQFF_size_238	238
	GO:0045646	0.00170571	8.60093	0.514072	4	45	regulation of erythrocyte differentiation	marker_CRG-CASIVGSYNEQFF_size_238	238
	GO:2000114	8.48406e-05	20.7735	0.2399	4	21	regulation of establishment of cell polarity	marker_CRG-CASIVGSYNEQFF_size_238	238
	GO:0070201	0.000277768	2.59717	8.36223	20	732	regulation of establishment of protein localization	marker_CRG-CASIVGSYNEQFF_size_238	238
	GO:1903903	0.000767295	87.4368	0.0456952	2	4	regulation of establishment of T cell polarity	marker_CRG-CASIVGSYNEQFF_size_238	238
	GO:0032878	0.000146644	17.6543	0.274171	4	24	regulation of establishment or maintenance of cell polarity	marker_CRG-CASIVGSYNEQFF_size_238	238
	GO:0010468	1.86925e-05	1.88262	53.1207	80	4650	regulation of gene expression	marker_CRG-CASIVGSYNEQFF_size_238	238
	GO:0014013	0.00206498	4.88488	1.31374	6	115	regulation of gliogenesis	marker_CRG-CASIVGSYNEQFF_size_238	238
	GO:0043087	0.00028055	3.06526	5.2778	15	462	regulation of GTPase activity	marker_CRG-CASIVGSYNEQFF_size_238	238
	GO:1903706	0.000287074	3.05822	5.28922	15	463	regulation of hemopoiesis	marker_CRG-CASIVGSYNEQFF_size_238	238
	GO:0110089	0.000767295	87.4368	0.0456952	2	4	regulation of hippocampal neuron apoptotic process	marker_CRG-CASIVGSYNEQFF_size_238	238
	GO:0051336	1.10742e-05	2.55311	14.1541	32	1239	regulation of hydrolase activity	marker_CRG-CASIVGSYNEQFF_size_238	238
	GO:0043122	6.93736e-05	4.54996	2.62748	11	230	regulation of I-kappaB kinase/NF-kappaB signaling	marker_CRG-CASIVGSYNEQFF_size_238	238
	GO:0002697	5.77967e-07	4.50458	4.46671	18	391	regulation of immune effector process	marker_CRG-CASIVGSYNEQFF_size_238	238
	GO:0050776	3.21685e-09	3.80844	9.8359	32	861	regulation of immune response	marker_CRG-CASIVGSYNEQFF_size_238	238
	GO:0002682	1.6681e-14	4.14635	16.199	52	1418	regulation of immune system process	marker_CRG-CASIVGSYNEQFF_size_238	238
	GO:0051023	0.00105537	17.5661	0.205629	3	18	regulation of immunoglobulin secretion	marker_CRG-CASIVGSYNEQFF_size_238	238
	GO:0050727	0.000401322	3.43861	3.74701	12	328	regulation of inflammatory response	marker_CRG-CASIVGSYNEQFF_size_238	238
	GO:0002861	0.00248917	12.5427	0.274171	3	24	regulation of inflammatory response to antigenic stimulus	marker_CRG-CASIVGSYNEQFF_size_238	238
	GO:0032649	0.000122852	6.94745	1.10811	7	97	regulation of interferon-gamma production	marker_CRG-CASIVGSYNEQFF_size_238	238
	GO:0032652	0.00370572	5.19975	1.02814	5	90	regulation of interleukin-1 production	marker_CRG-CASIVGSYNEQFF_size_238	238
	GO:0032663	0.0031231	7.19323	0.605462	4	53	regulation of interleukin-2 production	marker_CRG-CASIVGSYNEQFF_size_238	238
	GO:0032673	0.00350803	10.9729	0.308443	3	27	regulation of interleukin-4 production	marker_CRG-CASIVGSYNEQFF_size_238	238
	GO:0032677	0.00114843	6.91469	0.788243	5	69	regulation of interleukin-8 production	marker_CRG-CASIVGSYNEQFF_size_238	238
	GO:2000482	0.00248917	12.5427	0.274171	3	24	regulation of interleukin-8 secretion	marker_CRG-CASIVGSYNEQFF_size_238	238
	GO:0043903	3.7655e-05	4.88899	2.45612	11	215	regulation of interspecies interactions between organisms	marker_CRG-CASIVGSYNEQFF_size_238	238
	GO:1902531	3.6964e-06	2.39522	20.3458	42	1781	regulation of intracellular signal transduction	marker_CRG-CASIVGSYNEQFF_size_238	238
	GO:2001242	1.46438e-05	6.07198	1.81639	10	159	regulation of intrinsic apoptotic signaling pathway	marker_CRG-CASIVGSYNEQFF_size_238	238
	GO:0046328	0.0011403	4.13219	2.06771	8	181	regulation of JNK cascade	marker_CRG-CASIVGSYNEQFF_size_238	238
	GO:0043506	0.00274972	5.5967	0.9596	5	84	regulation of JUN kinase activity	marker_CRG-CASIVGSYNEQFF_size_238	238
	GO:0043549	0.00831883	1.97239	9.66454	18	846	regulation of kinase activity	marker_CRG-CASIVGSYNEQFF_size_238	238
	GO:0002694	1.26804e-11	5.69589	5.60909	27	491	regulation of leukocyte activation	marker_CRG-CASIVGSYNEQFF_size_238	238
	GO:1903037	6.31917e-09	6.21564	3.31291	18	290	regulation of leukocyte cell-cell adhesion	marker_CRG-CASIVGSYNEQFF_size_238	238
	GO:1902105	5.31335e-05	4.32884	3.01589	12	264	regulation of leukocyte differentiation	marker_CRG-CASIVGSYNEQFF_size_238	238
	GO:0001910	0.000215171	7.73539	0.856786	6	75	regulation of leukocyte mediated cytotoxicity	marker_CRG-CASIVGSYNEQFF_size_238	238
	GO:0002703	2.0239e-05	5.25371	2.29619	11	201	regulation of leukocyte mediated immunity	marker_CRG-CASIVGSYNEQFF_size_238	238
	GO:0002685	0.00145265	3.96981	2.14768	8	188	regulation of leukocyte migration	marker_CRG-CASIVGSYNEQFF_size_238	238
	GO:0070663	1.3643e-06	5.8136	2.49039	13	218	regulation of leukocyte proliferation	marker_CRG-CASIVGSYNEQFF_size_238	238
	GO:0032879	2.1053e-07	2.36637	30.6387	59	2682	regulation of localization	marker_CRG-CASIVGSYNEQFF_size_238	238
	GO:0040012	2.26756e-07	3.24497	10.5899	30	927	regulation of locomotion	marker_CRG-CASIVGSYNEQFF_size_238	238
	GO:0051249	8.02785e-12	6.32758	4.67234	25	409	regulation of lymphocyte activation	marker_CRG-CASIVGSYNEQFF_size_238	238
	GO:0045619	0.000118869	5.18884	1.88493	9	165	regulation of lymphocyte differentiation	marker_CRG-CASIVGSYNEQFF_size_238	238
	GO:0002706	0.000275713	5.19124	1.66788	8	146	regulation of lymphocyte mediated immunity	marker_CRG-CASIVGSYNEQFF_size_238	238
	GO:2000401	0.000654295	7.90632	0.696853	5	61	regulation of lymphocyte migration	marker_CRG-CASIVGSYNEQFF_size_238	238
	GO:0050670	4.47194e-06	5.64296	2.35331	12	206	regulation of lymphocyte proliferation	marker_CRG-CASIVGSYNEQFF_size_238	238
	GO:0060255	8.92325e-06	1.88879	70.4735	100	6169	regulation of macromolecule metabolic process	marker_CRG-CASIVGSYNEQFF_size_238	238
	GO:0043408	0.00932906	2.0335	8.30511	16	727	regulation of MAPK cascade	marker_CRG-CASIVGSYNEQFF_size_238	238
	GO:0019222	4.11754e-06	1.93387	76.0597	107	6658	regulation of metabolic process	marker_CRG-CASIVGSYNEQFF_size_238	238
	GO:0065009	1.35281e-08	2.50584	32.9348	65	2883	regulation of molecular function	marker_CRG-CASIVGSYNEQFF_size_238	238
	GO:0045655	0.00105537	17.5661	0.205629	3	18	regulation of monocyte differentiation	marker_CRG-CASIVGSYNEQFF_size_238	238
	GO:0032944	4.70029e-06	5.61368	2.36473	12	207	regulation of mononuclear cell proliferation	marker_CRG-CASIVGSYNEQFF_size_238	238
	GO:0061013	0.00778126	3.25366	2.26191	7	198	regulation of mRNA catabolic process	marker_CRG-CASIVGSYNEQFF_size_238	238
	GO:2000026	0.00209882	1.77662	22.9047	37	2005	regulation of multicellular organismal development	marker_CRG-CASIVGSYNEQFF_size_238	238
	GO:0051239	0.000143859	1.85738	35.0825	56	3071	regulation of multicellular organismal process	marker_CRG-CASIVGSYNEQFF_size_238	238
	GO:0002761	0.0092595	4.12514	1.27947	5	112	regulation of myeloid leukocyte differentiation	marker_CRG-CASIVGSYNEQFF_size_238	238
	GO:0032814	0.000462089	12.6041	0.365562	4	32	regulation of natural killer cell activation	marker_CRG-CASIVGSYNEQFF_size_238	238
	GO:0002727	7.87966e-05	52.7302	0.0913905	3	8	regulation of natural killer cell cytokine production	marker_CRG-CASIVGSYNEQFF_size_238	238
	GO:0032823	0.0093217	15.889	0.14851	2	13	regulation of natural killer cell differentiation	marker_CRG-CASIVGSYNEQFF_size_238	238
	GO:0002715	0.00156794	8.81649	0.502648	4	44	regulation of natural killer cell mediated immunity	marker_CRG-CASIVGSYNEQFF_size_238	238
	GO:1901214	0.000764292	3.38548	3.47284	11	304	regulation of neuron death	marker_CRG-CASIVGSYNEQFF_size_238	238
	GO:0051133	0.00550034	21.8513	0.114238	2	10	regulation of NK T cell activation	marker_CRG-CASIVGSYNEQFF_size_238	238
	GO:0048713	0.00991722	7.30996	0.445529	3	39	regulation of oligodendrocyte differentiation	marker_CRG-CASIVGSYNEQFF_size_238	238
	GO:1902115	0.00591565	3.43551	2.14768	7	188	regulation of organelle assembly	marker_CRG-CASIVGSYNEQFF_size_238	238
	GO:0033043	0.00708492	1.82365	14.0627	24	1231	regulation of organelle organization	marker_CRG-CASIVGSYNEQFF_size_238	238
	GO:1903201	8.13133e-05	9.37068	0.7197	6	63	regulation of oxidative stress-induced cell death	marker_CRG-CASIVGSYNEQFF_size_238	238
	GO:1902175	0.000235799	15.3488	0.308443	4	27	regulation of oxidative stress-induced intrinsic apoptotic signaling pathway	marker_CRG-CASIVGSYNEQFF_size_238	238
	GO:0052547	0.00133918	2.82804	4.90082	13	429	regulation of peptidase activity	marker_CRG-CASIVGSYNEQFF_size_238	238
	GO:0002791	0.00381188	2.48932	5.52912	13	484	regulation of peptide secretion	marker_CRG-CASIVGSYNEQFF_size_238	238
	GO:0090087	0.000303341	2.57825	8.41935	20	737	regulation of peptide transport	marker_CRG-CASIVGSYNEQFF_size_238	238
	GO:0050764	0.00426381	5.02157	1.06241	5	93	regulation of phagocytosis	marker_CRG-CASIVGSYNEQFF_size_238	238
	GO:0080090	0.00850028	1.43846	66.6465	83	5834	regulation of primary metabolic process	marker_CRG-CASIVGSYNEQFF_size_238	238
	GO:0002700	0.000197154	5.47096	1.58791	8	139	regulation of production of molecular mediator of immune response	marker_CRG-CASIVGSYNEQFF_size_238	238
	GO:0043067	1.912e-05	2.35469	17.3528	36	1519	regulation of programmed cell death	marker_CRG-CASIVGSYNEQFF_size_238	238
	GO:0042176	0.00120649	3.01019	4.24966	12	372	regulation of protein catabolic process	marker_CRG-CASIVGSYNEQFF_size_238	238
	GO:0045859	0.00723081	2.04632	8.79633	17	770	regulation of protein kinase activity	marker_CRG-CASIVGSYNEQFF_size_238	238
	GO:0032880	0.000168259	2.4198	11.3438	25	993	regulation of protein localization	marker_CRG-CASIVGSYNEQFF_size_238	238
	GO:1904375	0.00188927	4.97679	1.29089	6	113	regulation of protein localization to cell periphery	marker_CRG-CASIVGSYNEQFF_size_238	238
	GO:1905475	0.00126682	4.06102	2.10198	8	184	regulation of protein localization to membrane	marker_CRG-CASIVGSYNEQFF_size_238	238
	GO:1903076	0.000687581	6.12829	1.06241	6	93	regulation of protein localization to plasma membrane	marker_CRG-CASIVGSYNEQFF_size_238	238
	GO:0051246	0.000124457	1.91297	30.7643	51	2693	regulation of protein metabolic process	marker_CRG-CASIVGSYNEQFF_size_238	238
	GO:0050708	0.00229263	2.65125	5.20926	13	456	regulation of protein secretion	marker_CRG-CASIVGSYNEQFF_size_238	238
	GO:0051223	0.000176223	2.69591	8.07663	20	707	regulation of protein transport	marker_CRG-CASIVGSYNEQFF_size_238	238
	GO:0043254	0.00845001	2.43244	4.75231	11	416	regulation of protein-containing complex assembly	marker_CRG-CASIVGSYNEQFF_size_238	238
	GO:0030162	0.000415046	2.57761	7.97382	19	698	regulation of proteolysis	marker_CRG-CASIVGSYNEQFF_size_238	238
	GO:1903426	0.00274972	5.5967	0.9596	5	84	regulation of reactive oxygen species biosynthetic process	marker_CRG-CASIVGSYNEQFF_size_238	238
	GO:2000377	0.00414384	3.68214	2.01059	7	176	regulation of reactive oxygen species metabolic process	marker_CRG-CASIVGSYNEQFF_size_238	238
	GO:2000121	0.00550034	21.8513	0.114238	2	10	regulation of removal of superoxide radicals	marker_CRG-CASIVGSYNEQFF_size_238	238
	GO:0032101	1.40466e-05	2.74108	11.0011	27	963	regulation of response to external stimulus	marker_CRG-CASIVGSYNEQFF_size_238	238
	GO:1902882	4.54114e-05	8.23421	0.948176	7	83	regulation of response to oxidative stress	marker_CRG-CASIVGSYNEQFF_size_238	238
	GO:1901031	0.00622375	8.77513	0.376986	3	33	regulation of response to reactive oxygen species	marker_CRG-CASIVGSYNEQFF_size_238	238
	GO:0048583	3.51809e-10	2.56837	45.8095	85	4010	regulation of response to stimulus	marker_CRG-CASIVGSYNEQFF_size_238	238
	GO:0080134	7.48181e-07	2.72554	15.7077	37	1375	regulation of response to stress	marker_CRG-CASIVGSYNEQFF_size_238	238
	GO:0043487	0.0049705	3.55459	2.07913	7	182	regulation of RNA stability	marker_CRG-CASIVGSYNEQFF_size_238	238
	GO:0051046	0.00182005	2.25386	9.03623	19	791	regulation of secretion	marker_CRG-CASIVGSYNEQFF_size_238	238
	GO:1903530	0.00209202	2.27715	8.45362	18	740	regulation of secretion by cell	marker_CRG-CASIVGSYNEQFF_size_238	238
	GO:0009966	0.00112216	1.70505	34.5456	52	3024	regulation of signal transduction	marker_CRG-CASIVGSYNEQFF_size_238	238
	GO:0023051	0.000920492	1.6817	40.2918	59	3527	regulation of signaling	marker_CRG-CASIVGSYNEQFF_size_238	238
	GO:0051056	0.00166863	3.05574	3.82698	11	335	regulation of small GTPase mediated signal transduction	marker_CRG-CASIVGSYNEQFF_size_238	238
	GO:0048660	0.000806571	4.99157	1.50794	7	132	regulation of smooth muscle cell proliferation	marker_CRG-CASIVGSYNEQFF_size_238	238
	GO:1903670	0.00722566	5.59	0.765395	4	67	regulation of sprouting angiogenesis	marker_CRG-CASIVGSYNEQFF_size_238	238
	GO:0032872	0.0011474	3.73383	2.57036	9	225	regulation of stress-activated MAPK cascade	marker_CRG-CASIVGSYNEQFF_size_238	238
	GO:0070302	0.0012204	3.69913	2.59321	9	227	regulation of stress-activated protein kinase signaling cascade	marker_CRG-CASIVGSYNEQFF_size_238	238
	GO:0090322	0.000521163	12.1687	0.376986	4	33	regulation of superoxide metabolic process	marker_CRG-CASIVGSYNEQFF_size_238	238
	GO:1902903	0.000524524	3.33108	3.86125	12	338	regulation of supramolecular fiber organization	marker_CRG-CASIVGSYNEQFF_size_238	238
	GO:0050863	3.93488e-10	6.59197	3.51853	20	308	regulation of T cell activation	marker_CRG-CASIVGSYNEQFF_size_238	238
	GO:0045580	0.00474047	4.09057	1.55364	6	136	regulation of T cell differentiation	marker_CRG-CASIVGSYNEQFF_size_238	238
	GO:0001914	0.000462089	12.6041	0.365562	4	32	regulation of T cell mediated cytotoxicity	marker_CRG-CASIVGSYNEQFF_size_238	238
	GO:0002709	0.00114843	6.91469	0.788243	5	69	regulation of T cell mediated immunity	marker_CRG-CASIVGSYNEQFF_size_238	238
	GO:2000404	0.000139701	11.3643	0.502648	5	44	regulation of T cell migration	marker_CRG-CASIVGSYNEQFF_size_238	238
	GO:0042129	1.57678e-06	7.00042	1.75927	11	154	regulation of T cell proliferation	marker_CRG-CASIVGSYNEQFF_size_238	238
	GO:0051338	0.00283648	2.07594	10.8412	21	949	regulation of transferase activity	marker_CRG-CASIVGSYNEQFF_size_238	238
	GO:0006417	0.000567177	3.3001	3.89552	12	341	regulation of translation	marker_CRG-CASIVGSYNEQFF_size_238	238
	GO:0051049	0.000308685	2.00079	20.6543	37	1808	regulation of transport	marker_CRG-CASIVGSYNEQFF_size_238	238
	GO:0042534	0.0047487	9.75191	0.342714	3	30	regulation of tumor necrosis factor biosynthetic process	marker_CRG-CASIVGSYNEQFF_size_238	238
	GO:0032680	4.37819e-05	5.95914	1.65645	9	145	regulation of tumor necrosis factor production	marker_CRG-CASIVGSYNEQFF_size_238	238
	GO:1903555	5.13899e-05	5.82946	1.69072	9	148	regulation of tumor necrosis factor superfamily cytokine production	marker_CRG-CASIVGSYNEQFF_size_238	238
	GO:0010803	0.00432956	6.52522	0.662581	4	58	regulation of tumor necrosis factor-mediated signaling pathway	marker_CRG-CASIVGSYNEQFF_size_238	238
	GO:1904705	0.00252229	7.66374	0.571191	4	50	regulation of vascular smooth muscle cell proliferation	marker_CRG-CASIVGSYNEQFF_size_238	238
	GO:1901342	0.000944645	3.29388	3.56423	11	312	regulation of vasculature development	marker_CRG-CASIVGSYNEQFF_size_238	238
	GO:0046596	0.000358488	13.5753	0.342714	4	30	regulation of viral entry into host cell	marker_CRG-CASIVGSYNEQFF_size_238	238
	GO:0045069	8.78921e-05	7.35835	1.05099	7	92	regulation of viral genome replication	marker_CRG-CASIVGSYNEQFF_size_238	238
	GO:1903900	3.71486e-05	6.09466	1.62218	9	142	regulation of viral life cycle	marker_CRG-CASIVGSYNEQFF_size_238	238
	GO:0050792	2.0239e-05	5.25371	2.29619	11	201	regulation of viral process	marker_CRG-CASIVGSYNEQFF_size_238	238
	GO:0001836	0.000560833	8.20014	0.674005	5	59	release of cytochrome c from mitochondria	marker_CRG-CASIVGSYNEQFF_size_238	238
	GO:0019430	0.00219636	13.1706	0.262748	3	23	removal of superoxide radicals	marker_CRG-CASIVGSYNEQFF_size_238	238
	GO:0009628	0.000605436	2.1385	13.8	27	1208	response to abiotic stimulus	marker_CRG-CASIVGSYNEQFF_size_238	238
	GO:0046677	0.000994855	3.27174	3.58708	11	314	response to antibiotic	marker_CRG-CASIVGSYNEQFF_size_238	238
	GO:0009617	7.27996e-05	2.983	6.9571	19	609	response to bacterium	marker_CRG-CASIVGSYNEQFF_size_238	238
	GO:0009607	2.53258e-07	2.82426	15.6849	38	1373	response to biotic stimulus	marker_CRG-CASIVGSYNEQFF_size_238	238
	GO:0009743	0.000259292	4.211	2.55893	10	224	response to carbohydrate	marker_CRG-CASIVGSYNEQFF_size_238	238
	GO:0042221	2.85028e-08	2.2718	52.5153	88	4597	response to chemical	marker_CRG-CASIVGSYNEQFF_size_238	238
	GO:1990868	0.00446247	4.96485	1.07384	5	94	response to chemokine	marker_CRG-CASIVGSYNEQFF_size_238	238
	GO:0031960	0.002621	4.01813	1.85066	7	162	response to corticosteroid	marker_CRG-CASIVGSYNEQFF_size_238	238
	GO:0034097	6.82121e-11	3.74214	13.3087	41	1165	response to cytokine	marker_CRG-CASIVGSYNEQFF_size_238	238
	GO:0036293	0.00273544	2.85758	4.0783	11	357	response to decreased oxygen levels	marker_CRG-CASIVGSYNEQFF_size_238	238
	GO:0009719	0.00402771	1.77738	18.9064	31	1655	response to endogenous stimulus	marker_CRG-CASIVGSYNEQFF_size_238	238
	GO:0043207	1.41528e-07	2.89727	15.3308	38	1342	response to external biotic stimulus	marker_CRG-CASIVGSYNEQFF_size_238	238
	GO:0009605	6.79142e-07	2.2958	30.136	57	2638	response to external stimulus	marker_CRG-CASIVGSYNEQFF_size_238	238
	GO:0051384	0.00666279	3.79608	1.66788	6	146	response to glucocorticoid	marker_CRG-CASIVGSYNEQFF_size_238	238
	GO:0009749	0.00160574	3.90402	2.18195	8	191	response to glucose	marker_CRG-CASIVGSYNEQFF_size_238	238
	GO:0097012	0.00443348	24.9744	0.102814	2	9	response to granulocyte macrophage colony-stimulating factor	marker_CRG-CASIVGSYNEQFF_size_238	238
	GO:0009746	0.00188905	3.79903	2.23907	8	196	response to hexose	marker_CRG-CASIVGSYNEQFF_size_238	238
	GO:0009725	0.00163792	2.1411	11.0697	22	969	response to hormone	marker_CRG-CASIVGSYNEQFF_size_238	238
	GO:0042542	0.00457375	4.12253	1.54221	6	135	response to hydrogen peroxide	marker_CRG-CASIVGSYNEQFF_size_238	238
	GO:0001666	0.00214864	2.95341	3.95264	11	346	response to hypoxia	marker_CRG-CASIVGSYNEQFF_size_238	238
	GO:0010035	0.00154605	2.56695	6.2374	15	546	response to inorganic substance	marker_CRG-CASIVGSYNEQFF_size_238	238
	GO:0035455	0.00167734	14.6358	0.2399	3	21	response to interferon-alpha	marker_CRG-CASIVGSYNEQFF_size_238	238
	GO:0035456	0.00350803	10.9729	0.308443	3	27	response to interferon-beta	marker_CRG-CASIVGSYNEQFF_size_238	238
	GO:0034341	0.00165951	3.88256	2.19337	8	192	response to interferon-gamma	marker_CRG-CASIVGSYNEQFF_size_238	238
	GO:0033993	0.00150104	2.19851	10.2814	21	900	response to lipid	marker_CRG-CASIVGSYNEQFF_size_238	238
	GO:0032496	0.00382179	2.88993	3.65562	10	320	response to lipopolysaccharide	marker_CRG-CASIVGSYNEQFF_size_238	238
	GO:0002237	0.00504332	2.77141	3.80413	10	333	response to molecule of bacterial origin	marker_CRG-CASIVGSYNEQFF_size_238	238
	GO:0034284	0.00221045	3.69948	2.29619	8	201	response to monosaccharide	marker_CRG-CASIVGSYNEQFF_size_238	238
	GO:0010033	7.09244e-10	2.62841	36.7504	73	3217	response to organic substance	marker_CRG-CASIVGSYNEQFF_size_238	238
	GO:0010243	0.00688319	1.90748	11.7208	21	1026	response to organonitrogen compound	marker_CRG-CASIVGSYNEQFF_size_238	238
	GO:0051707	1.36215e-07	2.9021	15.3079	38	1340	response to other organism	marker_CRG-CASIVGSYNEQFF_size_238	238
	GO:0006979	1.01326e-05	3.78273	4.94651	17	433	response to oxidative stress	marker_CRG-CASIVGSYNEQFF_size_238	238
	GO:0070482	0.00446801	2.66828	4.35247	11	381	response to oxygen levels	marker_CRG-CASIVGSYNEQFF_size_238	238
	GO:0000305	0.00350803	10.9729	0.308443	3	27	response to oxygen radical	marker_CRG-CASIVGSYNEQFF_size_238	238
	GO:1901700	3.6225e-05	2.2526	18.6094	37	1629	response to oxygen-containing compound	marker_CRG-CASIVGSYNEQFF_size_238	238
	GO:1901652	0.000680906	2.8006	5.74618	15	503	response to peptide	marker_CRG-CASIVGSYNEQFF_size_238	238
	GO:0043434	0.00375947	2.60241	4.87797	12	427	response to peptide hormone	marker_CRG-CASIVGSYNEQFF_size_238	238
	GO:0000302	0.000949348	3.84192	2.50181	9	219	response to reactive oxygen species	marker_CRG-CASIVGSYNEQFF_size_238	238
	GO:0050896	5.61752e-11	2.76479	99.1016	143	8675	response to stimulus	marker_CRG-CASIVGSYNEQFF_size_238	238
	GO:0006950	1.61785e-10	2.63407	43.5133	83	3809	response to stress	marker_CRG-CASIVGSYNEQFF_size_238	238
	GO:0000303	0.00314445	11.4507	0.297019	3	26	response to superoxide	marker_CRG-CASIVGSYNEQFF_size_238	238
	GO:0035966	1.52534e-05	5.42701	2.22764	11	195	response to topologically incorrect protein	marker_CRG-CASIVGSYNEQFF_size_238	238
	GO:0009636	0.00625767	2.33591	5.87184	13	514	response to toxic substance	marker_CRG-CASIVGSYNEQFF_size_238	238
	GO:0071559	0.00597662	3.11107	2.70744	8	237	response to transforming growth factor beta	marker_CRG-CASIVGSYNEQFF_size_238	238
	GO:0034612	0.000162104	3.81988	3.39287	12	297	response to tumor necrosis factor	marker_CRG-CASIVGSYNEQFF_size_238	238
	GO:0034340	1.52081e-05	8.07328	1.10811	8	97	response to type I interferon	marker_CRG-CASIVGSYNEQFF_size_238	238
	GO:0006986	4.62911e-06	6.21097	1.9649	11	172	response to unfolded protein	marker_CRG-CASIVGSYNEQFF_size_238	238
	GO:0009615	1.5613e-05	4.27734	3.58708	14	314	response to virus	marker_CRG-CASIVGSYNEQFF_size_238	238
	GO:0009611	0.00379631	2.25452	7.53972	16	660	response to wounding	marker_CRG-CASIVGSYNEQFF_size_238	238
	GO:0007266	0.00841742	3.20276	2.29619	7	201	Rho protein signal transduction	marker_CRG-CASIVGSYNEQFF_size_238	238
	GO:0042274	0.00649577	5.77398	0.742548	4	65	ribosomal small subunit biogenesis	marker_CRG-CASIVGSYNEQFF_size_238	238
	GO:0006401	4.737e-09	5.36224	4.48956	21	393	RNA catabolic process	marker_CRG-CASIVGSYNEQFF_size_238	238
	GO:0050779	0.00570533	9.07827	0.365562	3	32	RNA destabilization	marker_CRG-CASIVGSYNEQFF_size_238	238
	GO:0046903	1.38738e-07	2.72709	18.6551	43	1633	secretion	marker_CRG-CASIVGSYNEQFF_size_238	238
	GO:0032940	1.30247e-08	2.99336	17.1814	43	1504	secretion by cell	marker_CRG-CASIVGSYNEQFF_size_238	238
	GO:0007172	0.0034743	29.1386	0.0913905	2	8	signal complex assembly	marker_CRG-CASIVGSYNEQFF_size_238	238
	GO:0007165	1.30451e-07	2.14418	65.8925	101	5768	signal transduction	marker_CRG-CASIVGSYNEQFF_size_238	238
	GO:0023014	0.00472308	2.01379	10.5899	20	927	signal transduction by protein phosphorylation	marker_CRG-CASIVGSYNEQFF_size_238	238
	GO:0023052	7.02848e-07	2.04049	71.7415	105	6280	signaling	marker_CRG-CASIVGSYNEQFF_size_238	238
	GO:0007264	8.52761e-05	3.04452	6.44303	18	564	small GTPase mediated signal transduction	marker_CRG-CASIVGSYNEQFF_size_238	238
	GO:0048659	0.000881341	4.91236	1.53079	7	134	smooth muscle cell proliferation	marker_CRG-CASIVGSYNEQFF_size_238	238
	GO:0048103	0.00443348	24.9744	0.102814	2	9	somatic stem cell division	marker_CRG-CASIVGSYNEQFF_size_238	238
	GO:0090520	0.00667233	19.4222	0.125662	2	11	sphingolipid mediated signaling pathway	marker_CRG-CASIVGSYNEQFF_size_238	238
	GO:0003376	0.00443348	24.9744	0.102814	2	9	sphingosine-1-phosphate receptor signaling pathway	marker_CRG-CASIVGSYNEQFF_size_238	238
	GO:0002040	0.00188927	4.97679	1.29089	6	113	sprouting angiogenesis	marker_CRG-CASIVGSYNEQFF_size_238	238
	GO:0006614	1.9617e-06	9.03005	1.13096	9	99	SRP-dependent cotranslational protein targeting to membrane	marker_CRG-CASIVGSYNEQFF_size_238	238
	GO:0051403	0.000310988	3.79324	3.1187	11	273	stress-activated MAPK cascade	marker_CRG-CASIVGSYNEQFF_size_238	238
	GO:0031098	0.000183507	3.76609	3.43857	12	301	stress-activated protein kinase signaling cascade	marker_CRG-CASIVGSYNEQFF_size_238	238
	GO:0006801	0.00107504	7.02487	0.776819	5	68	superoxide metabolic process	marker_CRG-CASIVGSYNEQFF_size_238	238
	GO:0097435	0.000509657	2.60331	7.45975	18	653	supramolecular fiber organization	marker_CRG-CASIVGSYNEQFF_size_238	238
	GO:0044403	1.17223e-13	4.86625	9.89302	39	866	symbiotic process	marker_CRG-CASIVGSYNEQFF_size_238	238
	GO:0098883	0.00667233	19.4222	0.125662	2	11	synapse pruning	marker_CRG-CASIVGSYNEQFF_size_238	238
	GO:0048731	0.00750845	1.46891	54.1146	70	4737	system development	marker_CRG-CASIVGSYNEQFF_size_238	238
	GO:0042110	5.87866e-14	6.71263	5.23211	29	458	T cell activation	marker_CRG-CASIVGSYNEQFF_size_238	238
	GO:0002286	0.00710211	4.41578	1.1995	5	105	T cell activation involved in immune response	marker_CRG-CASIVGSYNEQFF_size_238	238
	GO:0030217	1.39968e-08	6.74373	2.70744	16	237	T cell differentiation	marker_CRG-CASIVGSYNEQFF_size_238	238
	GO:0033077	0.00122548	6.8079	0.799667	5	70	T cell differentiation in thymus	marker_CRG-CASIVGSYNEQFF_size_238	238
	GO:0002292	0.00722566	5.59	0.765395	4	67	T cell differentiation involved in immune response	marker_CRG-CASIVGSYNEQFF_size_238	238
	GO:0001913	0.00216914	8.01306	0.548343	4	48	T cell mediated cytotoxicity	marker_CRG-CASIVGSYNEQFF_size_238	238
	GO:0002456	0.00123446	5.4368	1.18808	6	104	T cell mediated immunity	marker_CRG-CASIVGSYNEQFF_size_238	238
	GO:0072678	9.05247e-06	10.8014	0.742548	7	65	T cell migration	marker_CRG-CASIVGSYNEQFF_size_238	238
	GO:0042098	1.22807e-06	6.44902	2.07913	12	182	T cell proliferation	marker_CRG-CASIVGSYNEQFF_size_238	238
	GO:0050852	0.00625875	3.39755	2.17052	7	190	T cell receptor signaling pathway	marker_CRG-CASIVGSYNEQFF_size_238	238
	GO:0045058	0.00200607	8.1999	0.536919	4	47	T cell selection	marker_CRG-CASIVGSYNEQFF_size_238	238
	GO:0042330	0.00226055	2.38525	7.15131	16	626	taxis	marker_CRG-CASIVGSYNEQFF_size_238	238
	GO:0022029	0.0031231	7.19323	0.605462	4	53	telencephalon cell migration	marker_CRG-CASIVGSYNEQFF_size_238	238
	GO:0042093	0.0040667	6.64874	0.651157	4	57	T-helper cell differentiation	marker_CRG-CASIVGSYNEQFF_size_238	238
	GO:0090130	0.000106621	4.00564	3.24436	12	284	tissue migration	marker_CRG-CASIVGSYNEQFF_size_238	238
	GO:0061383	0.00200607	8.1999	0.536919	4	47	trabecula morphogenesis	marker_CRG-CASIVGSYNEQFF_size_238	238
	GO:0006412	8.98587e-06	3.27792	7.09419	21	621	translation	marker_CRG-CASIVGSYNEQFF_size_238	238
	GO:0006413	4.43341e-08	7.26291	2.19337	14	192	translational initiation	marker_CRG-CASIVGSYNEQFF_size_238	238
	GO:0006810	3.41686e-07	2.10893	57.0162	90	4991	transport	marker_CRG-CASIVGSYNEQFF_size_238	238
	GO:0010970	0.00227767	4.12558	1.80496	7	158	transport along microtubule	marker_CRG-CASIVGSYNEQFF_size_238	238
	GO:0035295	0.00511891	1.96353	11.4124	21	999	tube development	marker_CRG-CASIVGSYNEQFF_size_238	238
	GO:0035239	0.000991447	2.32926	9.25329	20	810	tube morphogenesis	marker_CRG-CASIVGSYNEQFF_size_238	238
	GO:0042533	0.0047487	9.75191	0.342714	3	30	tumor necrosis factor biosynthetic process	marker_CRG-CASIVGSYNEQFF_size_238	238
	GO:0032640	5.13899e-05	5.82946	1.69072	9	148	tumor necrosis factor production	marker_CRG-CASIVGSYNEQFF_size_238	238
	GO:0071706	6.65452e-05	5.62534	1.74784	9	153	tumor necrosis factor superfamily cytokine production	marker_CRG-CASIVGSYNEQFF_size_238	238
	GO:0033209	0.00271275	3.99213	1.86208	7	163	tumor necrosis factor-mediated signaling pathway	marker_CRG-CASIVGSYNEQFF_size_238	238
	GO:0060337	1.11416e-05	8.45524	1.06241	8	93	type I interferon signaling pathway	marker_CRG-CASIVGSYNEQFF_size_238	238
	GO:1990874	0.00252229	7.66374	0.571191	4	50	vascular smooth muscle cell proliferation	marker_CRG-CASIVGSYNEQFF_size_238	238
	GO:0001944	0.000828934	2.489	7.77962	18	681	vasculature development	marker_CRG-CASIVGSYNEQFF_size_238	238
	GO:0016192	1.40907e-08	2.7489	22.6534	51	1983	vesicle-mediated transport	marker_CRG-CASIVGSYNEQFF_size_238	238
	GO:0046718	1.26363e-06	8.16949	1.38228	10	121	viral entry into host cell	marker_CRG-CASIVGSYNEQFF_size_238	238
	GO:0019080	1.25561e-05	5.54896	2.18195	11	191	viral gene expression	marker_CRG-CASIVGSYNEQFF_size_238	238
	GO:0019079	6.66618e-05	6.46455	1.35943	8	119	viral genome replication	marker_CRG-CASIVGSYNEQFF_size_238	238
	GO:0019058	3.04666e-08	5.56914	3.66704	18	321	viral life cycle	marker_CRG-CASIVGSYNEQFF_size_238	238
	GO:0016032	1.05322e-13	4.99596	9.36753	38	820	viral process	marker_CRG-CASIVGSYNEQFF_size_238	238
	GO:0019083	6.09547e-06	6.02207	2.02201	11	177	viral transcription	marker_CRG-CASIVGSYNEQFF_size_238	238
	GO:0002253	0.00080051	3.17593	4.06116	12	432	activation of immune response	marker_CRG-CASRAGETEAFF_size_237	237
	GO:0002250	0.000114109	3.7377	3.78854	13	403	adaptive immune response	marker_CRG-CASRAGETEAFF_size_237	237
	GO:0046631	0.00925602	4.12064	1.27851	5	136	alpha-beta T cell activation	marker_CRG-CASRAGETEAFF_size_237	237
	GO:0043604	0.00111349	2.50339	7.35146	17	782	amide biosynthetic process	marker_CRG-CASRAGETEAFF_size_237	237
	GO:0050851	1.29209e-05	5.53708	2.1904	11	233	antigen receptor-mediated signaling pathway	marker_CRG-CASRAGETEAFF_size_237	237
	GO:0001775	2.06508e-05	2.6128	12.6723	29	1348	cell activation	marker_CRG-CASRAGETEAFF_size_237	237
	GO:0002263	0.000985394	2.61399	6.61819	16	704	cell activation involved in immune response	marker_CRG-CASRAGETEAFF_size_237	237
	GO:0033631	0.00966542	15.2335	0.150414	2	16	cell-cell adhesion mediated by integrin	marker_CRG-CASRAGETEAFF_size_237	237
	GO:0043603	0.00187043	2.21372	9.80508	20	1043	cellular amide metabolic process	marker_CRG-CASRAGETEAFF_size_237	237
	GO:0044085	0.00341071	1.66981	30.5621	45	3251	cellular component biogenesis	marker_CRG-CASRAGETEAFF_size_237	237
	GO:0051641	0.000945113	1.78061	31.2578	48	3325	cellular localization	marker_CRG-CASRAGETEAFF_size_237	237
	GO:0044265	0.0023605	2.12532	10.7264	21	1141	cellular macromolecule catabolic process	marker_CRG-CASRAGETEAFF_size_237	237
	GO:0070727	0.00511716	1.79179	17.7206	29	1885	cellular macromolecule localization	marker_CRG-CASRAGETEAFF_size_237	237
	GO:0034613	0.00474883	1.80271	17.6266	29	1875	cellular protein localization	marker_CRG-CASRAGETEAFF_size_237	237
	GO:0044267	0.00560454	1.54326	47.6341	63	5067	cellular protein metabolic process	marker_CRG-CASRAGETEAFF_size_237	237
	GO:0034622	0.000712895	2.36104	9.73928	21	1036	cellular protein-containing complex assembly	marker_CRG-CASRAGETEAFF_size_237	237
	GO:0072711	0.00456849	23.7037	0.103409	2	11	cellular response to hydroxyurea	marker_CRG-CASRAGETEAFF_size_237	237
	GO:0071353	0.00331024	11.0923	0.300827	3	32	cellular response to interleukin-4	marker_CRG-CASRAGETEAFF_size_237	237
	GO:0035926	0.00178797	42.6769	0.0658059	2	7	chemokine (C-C motif) ligand 2 secretion	marker_CRG-CASRAGETEAFF_size_237	237
	GO:0072567	0.00639956	19.3916	0.122211	2	13	chemokine (C-X-C motif) ligand 2 production	marker_CRG-CASRAGETEAFF_size_237	237
	GO:0006613	3.38587e-09	13.4669	0.968287	11	103	cotranslational protein targeting to membrane	marker_CRG-CASRAGETEAFF_size_237	237
	GO:0002753	0.00258798	7.56072	0.573452	4	61	cytoplasmic pattern recognition receptor signaling pathway	marker_CRG-CASRAGETEAFF_size_237	237
	GO:0002181	3.83896e-05	8.43505	0.921283	7	98	cytoplasmic translation	marker_CRG-CASRAGETEAFF_size_237	237
	GO:0002183	1.53844e-05	18.7289	0.319629	5	34	cytoplasmic translational initiation	marker_CRG-CASRAGETEAFF_size_237	237
	GO:0001892	0.00915024	5.18417	0.817874	4	87	embryonic placenta development	marker_CRG-CASRAGETEAFF_size_237	237
	GO:0030218	0.00397007	5.1002	1.04349	5	111	erythrocyte differentiation	marker_CRG-CASRAGETEAFF_size_237	237
	GO:0034101	0.000909031	5.77643	1.1187	6	119	erythrocyte homeostasis	marker_CRG-CASRAGETEAFF_size_237	237
	GO:0042247	0.00940084	Inf	0.00940084	1	1	establishment of planar polarity of follicular epithelium	marker_CRG-CASRAGETEAFF_size_237	237
	GO:0072599	1.40673e-07	10.545	1.0905	10	116	establishment of protein localization to endoplasmic reticulum	marker_CRG-CASRAGETEAFF_size_237	237
	GO:0090150	5.73625e-05	4.30374	3.04587	12	324	establishment of protein localization to membrane	marker_CRG-CASRAGETEAFF_size_237	237
	GO:0072594	7.91347e-05	3.32942	5.27387	16	561	establishment of protein localization to organelle	marker_CRG-CASRAGETEAFF_size_237	237
	GO:0016334	0.00940084	Inf	0.00940084	1	1	establishment or maintenance of polarity of follicular epithelium	marker_CRG-CASRAGETEAFF_size_237	237
	GO:2000699	0.00940084	Inf	0.00940084	1	1	fibroblast growth factor receptor signaling pathway involved in ureteric bud formation	marker_CRG-CASRAGETEAFF_size_237	237
	GO:0001732	1.25309e-05	36.0108	0.150414	4	16	formation of cytoplasmic translation initiation complex	marker_CRG-CASRAGETEAFF_size_237	237
	GO:0010467	0.000760606	1.69526	52.4191	72	5576	gene expression	marker_CRG-CASRAGETEAFF_size_237	237
	GO:2000701	0.00940084	Inf	0.00940084	1	1	glial cell-derived neurotrophic factor receptor signaling pathway involved in ureteric bud formation	marker_CRG-CASRAGETEAFF_size_237	237
	GO:0036230	0.00759906	2.47813	4.69102	11	499	granulocyte activation	marker_CRG-CASRAGETEAFF_size_237	237
	GO:0048534	0.000373935	2.55105	8.60177	20	915	hematopoietic or lymphoid organ development	marker_CRG-CASRAGETEAFF_size_237	237
	GO:0030097	0.000556579	2.52814	8.20694	19	873	hemopoiesis	marker_CRG-CASRAGETEAFF_size_237	237
	GO:0034113	0.000248065	9.85977	0.564051	5	60	heterotypic cell-cell adhesion	marker_CRG-CASRAGETEAFF_size_237	237
	GO:0048872	0.00207914	3.74131	2.275	8	242	homeostasis of number of cells	marker_CRG-CASRAGETEAFF_size_237	237
	GO:0002252	8.44498e-06	2.85771	10.7828	27	1147	immune effector process	marker_CRG-CASRAGETEAFF_size_237	237
	GO:0006955	4.86567e-06	2.5057	17.918	38	1906	immune response	marker_CRG-CASRAGETEAFF_size_237	237
	GO:0002429	0.000113086	3.99046	3.27149	12	348	immune response-activating cell surface receptor signaling pathway	marker_CRG-CASRAGETEAFF_size_237	237
	GO:0002757	0.000113086	3.99046	3.27149	12	348	immune response-activating signal transduction	marker_CRG-CASRAGETEAFF_size_237	237
	GO:0002768	0.000261566	3.62624	3.58172	12	381	immune response-regulating cell surface receptor signaling pathway	marker_CRG-CASRAGETEAFF_size_237	237
	GO:0002764	0.000280919	3.59633	3.60992	12	384	immune response-regulating signaling pathway	marker_CRG-CASRAGETEAFF_size_237	237
	GO:0002520	0.000740987	2.40571	9.08122	20	966	immune system development	marker_CRG-CASRAGETEAFF_size_237	237
	GO:0002376	1.09789e-06	2.39959	26.4164	51	2810	immune system process	marker_CRG-CASRAGETEAFF_size_237	237
	GO:0048017	0.00659378	3.80379	1.66395	6	177	inositol lipid-mediated signaling	marker_CRG-CASRAGETEAFF_size_237	237
	GO:0032609	0.00367336	5.19891	1.02469	5	109	interferon-gamma production	marker_CRG-CASRAGETEAFF_size_237	237
	GO:0072643	0.000826253	18.9359	0.188017	3	20	interferon-gamma secretion	marker_CRG-CASRAGETEAFF_size_237	237
	GO:0032625	0.00940084	Inf	0.00940084	1	1	interleukin-21 production	marker_CRG-CASRAGETEAFF_size_237	237
	GO:0072619	0.00940084	Inf	0.00940084	1	1	interleukin-21 secretion	marker_CRG-CASRAGETEAFF_size_237	237
	GO:0032633	0.00361639	10.7219	0.310228	3	33	interleukin-4 production	marker_CRG-CASRAGETEAFF_size_237	237
	GO:0044419	0.000970276	1.97146	18.1624	32	1932	interspecies interaction between organisms	marker_CRG-CASRAGETEAFF_size_237	237
	GO:0045321	6.19915e-06	2.85477	11.2434	28	1196	leukocyte activation	marker_CRG-CASRAGETEAFF_size_237	237
	GO:0002366	0.000928158	2.62993	6.58059	16	700	leukocyte activation involved in immune response	marker_CRG-CASRAGETEAFF_size_237	237
	GO:0007159	0.000973891	3.52647	3.03647	10	323	leukocyte cell-cell adhesion	marker_CRG-CASRAGETEAFF_size_237	237
	GO:0043299	0.0042376	2.56977	4.96365	12	528	leukocyte degranulation	marker_CRG-CASRAGETEAFF_size_237	237
	GO:0002521	0.00099878	2.93807	4.75683	13	506	leukocyte differentiation	marker_CRG-CASRAGETEAFF_size_237	237
	GO:0002443	0.000303055	2.7447	7.17284	18	763	leukocyte mediated immunity	marker_CRG-CASRAGETEAFF_size_237	237
	GO:0050900	0.00719285	2.63011	4.01416	10	427	leukocyte migration	marker_CRG-CASRAGETEAFF_size_237	237
	GO:0046649	0.000147613	3.02571	6.15755	17	655	lymphocyte activation	marker_CRG-CASRAGETEAFF_size_237	237
	GO:0030098	0.000116175	3.97837	3.28089	12	349	lymphocyte differentiation	marker_CRG-CASRAGETEAFF_size_237	237
	GO:0009057	0.00950346	1.83174	12.9074	22	1373	macromolecule catabolic process	marker_CRG-CASRAGETEAFF_size_237	237
	GO:0031580	0.000862025	71.1368	0.0470042	2	5	membrane raft distribution	marker_CRG-CASRAGETEAFF_size_237	237
	GO:0051665	0.00128505	53.3494	0.0564051	2	6	membrane raft localization	marker_CRG-CASRAGETEAFF_size_237	237
	GO:0001766	0.000520431	106.712	0.0376034	2	4	membrane raft polarization	marker_CRG-CASRAGETEAFF_size_237	237
	GO:0016333	0.00940084	Inf	0.00940084	1	1	morphogenesis of follicular epithelium	marker_CRG-CASRAGETEAFF_size_237	237
	GO:0006402	0.000608481	3.49492	3.3843	11	360	mRNA catabolic process	marker_CRG-CASRAGETEAFF_size_237	237
	GO:0016071	0.000298643	2.66943	7.8027	19	830	mRNA metabolic process	marker_CRG-CASRAGETEAFF_size_237	237
	GO:0002275	0.00491093	2.51935	5.05765	12	538	myeloid cell activation involved in immune response	marker_CRG-CASRAGETEAFF_size_237	237
	GO:0002262	0.00241045	4.72283	1.35372	6	144	myeloid cell homeostasis	marker_CRG-CASRAGETEAFF_size_237	237
	GO:0002274	0.000359618	2.88883	6.02594	16	641	myeloid leukocyte activation	marker_CRG-CASRAGETEAFF_size_237	237
	GO:0002444	0.000651738	2.94536	5.13286	14	546	myeloid leukocyte mediated immunity	marker_CRG-CASRAGETEAFF_size_237	237
	GO:0048519	0.00178947	1.63473	49.2322	67	5237	negative regulation of biological process	marker_CRG-CASRAGETEAFF_size_237	237
	GO:0009890	0.00265218	1.95201	14.5901	26	1552	negative regulation of biosynthetic process	marker_CRG-CASRAGETEAFF_size_237	237
	GO:0046588	0.00940084	Inf	0.00940084	1	1	negative regulation of calcium-dependent cell-cell adhesion	marker_CRG-CASRAGETEAFF_size_237	237
	GO:2000607	0.00940084	Inf	0.00940084	1	1	negative regulation of cell proliferation involved in mesonephros development	marker_CRG-CASRAGETEAFF_size_237	237
	GO:0031327	0.00213948	1.98635	14.3645	26	1528	negative regulation of cellular biosynthetic process	marker_CRG-CASRAGETEAFF_size_237	237
	GO:2000113	0.000585742	2.19497	13.133	26	1397	negative regulation of cellular macromolecule biosynthetic process	marker_CRG-CASRAGETEAFF_size_237	237
	GO:1905277	0.00940084	Inf	0.00940084	1	1	negative regulation of epithelial tube formation	marker_CRG-CASRAGETEAFF_size_237	237
	GO:2000703	0.00940084	Inf	0.00940084	1	1	negative regulation of fibroblast growth factor receptor signaling pathway involved in ureteric bud formation	marker_CRG-CASRAGETEAFF_size_237	237
	GO:0010629	5.03421e-06	2.4508	19.3939	40	2063	negative regulation of gene expression	marker_CRG-CASRAGETEAFF_size_237	237
	GO:2000734	0.00940084	Inf	0.00940084	1	1	negative regulation of glial cell-derived neurotrophic factor receptor signaling pathway involved in ureteric bud formation	marker_CRG-CASRAGETEAFF_size_237	237
	GO:2000107	0.00920639	7.47457	0.432439	3	46	negative regulation of leukocyte apoptotic process	marker_CRG-CASRAGETEAFF_size_237	237
	GO:0010558	0.00131267	2.06465	13.8756	26	1476	negative regulation of macromolecule biosynthetic process	marker_CRG-CASRAGETEAFF_size_237	237
	GO:0010605	9.75623e-05	2.02794	26.7924	46	2850	negative regulation of macromolecule metabolic process	marker_CRG-CASRAGETEAFF_size_237	237
	GO:0009892	0.000291244	1.90702	28.8794	47	3072	negative regulation of metabolic process	marker_CRG-CASRAGETEAFF_size_237	237
	GO:0032088	0.00745336	5.51815	0.770869	4	82	negative regulation of NF-kappaB transcription factor activity	marker_CRG-CASRAGETEAFF_size_237	237
	GO:0051172	0.00492095	1.72714	21.763	34	2315	negative regulation of nitrogen compound metabolic process	marker_CRG-CASRAGETEAFF_size_237	237
	GO:1903507	0.000270006	2.36049	11.7793	25	1253	negative regulation of nucleic acid-templated transcription	marker_CRG-CASRAGETEAFF_size_237	237
	GO:0045934	0.00187241	2.03469	13.4714	25	1433	negative regulation of nucleobase-containing compound metabolic process	marker_CRG-CASRAGETEAFF_size_237	237
	GO:1902679	0.000276618	2.35635	11.7981	25	1255	negative regulation of RNA biosynthetic process	marker_CRG-CASRAGETEAFF_size_237	237
	GO:0051253	0.000737583	2.19008	12.6065	25	1341	negative regulation of RNA metabolic process	marker_CRG-CASRAGETEAFF_size_237	237
	GO:1901581	0.00940084	Inf	0.00940084	1	1	negative regulation of telomeric RNA transcription from RNA pol II promoter	marker_CRG-CASRAGETEAFF_size_237	237
	GO:0000122	0.000873611	2.49148	7.84971	18	835	negative regulation of transcription by RNA polymerase II	marker_CRG-CASRAGETEAFF_size_237	237
	GO:0032480	0.00866483	7.653	0.423038	3	45	negative regulation of type I interferon production	marker_CRG-CASRAGETEAFF_size_237	237
	GO:0042119	0.00696822	2.50991	4.63462	11	493	neutrophil activation	marker_CRG-CASRAGETEAFF_size_237	237
	GO:0002283	0.00600887	2.56467	4.54061	11	483	neutrophil activation involved in immune response	marker_CRG-CASRAGETEAFF_size_237	237
	GO:0043312	0.00574241	2.58155	4.51241	11	480	neutrophil degranulation	marker_CRG-CASRAGETEAFF_size_237	237
	GO:0002446	0.00248156	2.75684	4.64402	12	494	neutrophil mediated immunity	marker_CRG-CASRAGETEAFF_size_237	237
	GO:0000956	2.34128e-05	5.73105	1.91777	10	204	nuclear-transcribed mRNA catabolic process	marker_CRG-CASRAGETEAFF_size_237	237
	GO:0070267	0.00940084	Inf	0.00940084	1	1	oncosis	marker_CRG-CASRAGETEAFF_size_237	237
	GO:0008228	0.00544848	21.3321	0.11281	2	12	opsonization	marker_CRG-CASRAGETEAFF_size_237	237
	GO:0043043	0.000122799	3.07581	6.06354	17	645	peptide biosynthetic process	marker_CRG-CASRAGETEAFF_size_237	237
	GO:0006518	0.000140067	2.84596	7.35146	19	782	peptide metabolic process	marker_CRG-CASRAGETEAFF_size_237	237
	GO:0014065	0.00232774	4.75759	1.34432	6	143	phosphatidylinositol 3-kinase signaling	marker_CRG-CASRAGETEAFF_size_237	237
	GO:0048015	0.00607926	3.87242	1.63575	6	174	phosphatidylinositol-mediated signaling	marker_CRG-CASRAGETEAFF_size_237	237
	GO:0050857	0.00110089	16.9406	0.206819	3	22	positive regulation of antigen receptor-mediated signaling pathway	marker_CRG-CASRAGETEAFF_size_237	237
	GO:0050867	0.00995151	2.839	2.96127	8	315	positive regulation of cell activation	marker_CRG-CASRAGETEAFF_size_237	237
	GO:0022409	0.00908745	3.15616	2.33141	7	248	positive regulation of cell-cell adhesion	marker_CRG-CASRAGETEAFF_size_237	237
	GO:0033634	0.00128505	53.3494	0.0564051	2	6	positive regulation of cell-cell adhesion mediated by integrin	marker_CRG-CASRAGETEAFF_size_237	237
	GO:1902043	0.00742032	17.7746	0.131612	2	14	positive regulation of extrinsic apoptotic signaling pathway via death domain receptors	marker_CRG-CASRAGETEAFF_size_237	237
	GO:0030854	0.00178797	42.6769	0.0658059	2	7	positive regulation of granulocyte differentiation	marker_CRG-CASRAGETEAFF_size_237	237
	GO:1903708	0.00732813	3.71594	1.70155	6	181	positive regulation of hemopoiesis	marker_CRG-CASRAGETEAFF_size_237	237
	GO:0034116	0.00966542	15.2335	0.150414	2	16	positive regulation of heterotypic cell-cell adhesion	marker_CRG-CASRAGETEAFF_size_237	237
	GO:0050778	0.000276663	2.96264	5.88493	16	626	positive regulation of immune response	marker_CRG-CASRAGETEAFF_size_237	237
	GO:0002684	5.67092e-05	2.81417	8.71458	22	927	positive regulation of immune system process	marker_CRG-CASRAGETEAFF_size_237	237
	GO:1902748	0.00940084	Inf	0.00940084	1	1	positive regulation of lens fiber cell differentiation	marker_CRG-CASRAGETEAFF_size_237	237
	GO:0002696	0.00797999	2.95666	2.84846	8	303	positive regulation of leukocyte activation	marker_CRG-CASRAGETEAFF_size_237	237
	GO:1903039	0.00384398	3.73701	1.98358	7	211	positive regulation of leukocyte cell-cell adhesion	marker_CRG-CASRAGETEAFF_size_237	237
	GO:0050862	0.00742032	17.7746	0.131612	2	14	positive regulation of T cell receptor signaling pathway	marker_CRG-CASRAGETEAFF_size_237	237
	GO:1901582	0.00940084	Inf	0.00940084	1	1	positive regulation of telomeric RNA transcription from RNA pol II promoter	marker_CRG-CASRAGETEAFF_size_237	237
	GO:0035120	0.00940084	Inf	0.00940084	1	1	post-embryonic appendage morphogenesis	marker_CRG-CASRAGETEAFF_size_237	237
	GO:0035128	0.00940084	Inf	0.00940084	1	1	post-embryonic forelimb morphogenesis	marker_CRG-CASRAGETEAFF_size_237	237
	GO:0035127	0.00940084	Inf	0.00940084	1	1	post-embryonic limb morphogenesis	marker_CRG-CASRAGETEAFF_size_237	237
	GO:0098737	0.00940084	Inf	0.00940084	1	1	protein insertion into plasma membrane	marker_CRG-CASRAGETEAFF_size_237	237
	GO:0008104	0.00777859	1.62951	25.8241	38	2747	protein localization	marker_CRG-CASRAGETEAFF_size_237	237
	GO:0070972	7.63791e-07	8.65284	1.30672	10	139	protein localization to endoplasmic reticulum	marker_CRG-CASRAGETEAFF_size_237	237
	GO:0072657	0.00201526	2.59604	5.78152	14	615	protein localization to membrane	marker_CRG-CASRAGETEAFF_size_237	237
	GO:1990173	0.00544848	21.3321	0.11281	2	12	protein localization to nucleoplasm	marker_CRG-CASRAGETEAFF_size_237	237
	GO:0033365	0.000167305	2.65733	8.73338	21	929	protein localization to organelle	marker_CRG-CASRAGETEAFF_size_237	237
	GO:0006487	0.00625618	5.81783	0.733266	4	78	protein N-linked glycosylation	marker_CRG-CASRAGETEAFF_size_237	237
	GO:0042543	0.00940084	Inf	0.00940084	1	1	protein N-linked glycosylation via arginine	marker_CRG-CASRAGETEAFF_size_237	237
	GO:0006605	5.19698e-05	3.82203	4.01416	14	427	protein targeting	marker_CRG-CASRAGETEAFF_size_237	237
	GO:0045047	1.00782e-07	10.9612	1.05289	10	112	protein targeting to ER	marker_CRG-CASRAGETEAFF_size_237	237
	GO:0006612	2.35924e-06	6.69606	1.83316	11	195	protein targeting to membrane	marker_CRG-CASRAGETEAFF_size_237	237
	GO:0065003	0.000765776	2.02372	17.1377	31	1823	protein-containing complex assembly	marker_CRG-CASRAGETEAFF_size_237	237
	GO:0043933	8.88907e-05	2.17764	19.6196	37	2087	protein-containing complex subunit organization	marker_CRG-CASRAGETEAFF_size_237	237
	GO:0045055	0.00725259	2.16021	7.38906	15	786	regulated exocytosis	marker_CRG-CASRAGETEAFF_size_237	237
	GO:0051098	0.00796931	2.74866	3.45011	9	367	regulation of binding	marker_CRG-CASRAGETEAFF_size_237	237
	GO:0050865	0.00430139	2.56464	4.97305	12	529	regulation of cell activation	marker_CRG-CASRAGETEAFF_size_237	237
	GO:2000606	0.00940084	Inf	0.00940084	1	1	regulation of cell proliferation involved in mesonephros development	marker_CRG-CASRAGETEAFF_size_237	237
	GO:0022407	0.00112102	3.22979	3.64753	11	388	regulation of cell-cell adhesion	marker_CRG-CASRAGETEAFF_size_237	237
	GO:0033632	0.00456849	23.7037	0.103409	2	11	regulation of cell-cell adhesion mediated by integrin	marker_CRG-CASRAGETEAFF_size_237	237
	GO:2000702	0.00940084	Inf	0.00940084	1	1	regulation of fibroblast growth factor receptor signaling pathway involved in ureteric bud formation	marker_CRG-CASRAGETEAFF_size_237	237
	GO:2000733	0.00940084	Inf	0.00940084	1	1	regulation of glial cell-derived neurotrophic factor receptor signaling pathway involved in ureteric bud formation	marker_CRG-CASRAGETEAFF_size_237	237
	GO:0030852	0.00742032	17.7746	0.131612	2	14	regulation of granulocyte differentiation	marker_CRG-CASRAGETEAFF_size_237	237
	GO:0034114	0.00161059	14.6279	0.235021	3	25	regulation of heterotypic cell-cell adhesion	marker_CRG-CASRAGETEAFF_size_237	237
	GO:0050776	1.86097e-05	3.04827	8.09413	22	861	regulation of immune response	marker_CRG-CASRAGETEAFF_size_237	237
	GO:0002682	8.81837e-07	2.90953	13.3304	33	1418	regulation of immune system process	marker_CRG-CASRAGETEAFF_size_237	237
	GO:0032673	0.00202027	13.4073	0.253823	3	27	regulation of interleukin-4 production	marker_CRG-CASRAGETEAFF_size_237	237
	GO:0002694	0.00236082	2.77462	4.61581	12	491	regulation of leukocyte activation	marker_CRG-CASRAGETEAFF_size_237	237
	GO:1903037	0.00619254	3.09541	2.72625	8	290	regulation of leukocyte cell-cell adhesion	marker_CRG-CASRAGETEAFF_size_237	237
	GO:1902105	0.0035448	3.41521	2.48182	8	264	regulation of leukocyte differentiation	marker_CRG-CASRAGETEAFF_size_237	237
	GO:0051249	0.00536735	2.75181	3.84495	10	409	regulation of lymphocyte activation	marker_CRG-CASRAGETEAFF_size_237	237
	GO:0014066	0.00532973	4.74	1.1187	5	119	regulation of phosphatidylinositol 3-kinase signaling	marker_CRG-CASRAGETEAFF_size_237	237
	GO:0043393	0.00404718	3.70028	2.00238	7	213	regulation of protein binding	marker_CRG-CASRAGETEAFF_size_237	237
	GO:0048583	0.00599542	1.57296	37.6974	52	4010	regulation of response to stimulus	marker_CRG-CASRAGETEAFF_size_237	237
	GO:0050863	0.000677504	3.70737	2.89546	10	308	regulation of T cell activation	marker_CRG-CASRAGETEAFF_size_237	237
	GO:0045580	0.00925602	4.12064	1.27851	5	136	regulation of T cell differentiation	marker_CRG-CASRAGETEAFF_size_237	237
	GO:1901580	0.00940084	Inf	0.00940084	1	1	regulation of telomeric RNA transcription from RNA pol II promoter	marker_CRG-CASRAGETEAFF_size_237	237
	GO:0097329	0.00966542	15.2335	0.150414	2	16	response to antimetabolite	marker_CRG-CASRAGETEAFF_size_237	237
	GO:0072710	0.00544848	21.3321	0.11281	2	12	response to hydroxyurea	marker_CRG-CASRAGETEAFF_size_237	237
	GO:0070670	0.00393927	10.3754	0.319629	3	34	response to interleukin-4	marker_CRG-CASRAGETEAFF_size_237	237
	GO:0009615	0.0097746	2.84845	2.95187	8	314	response to virus	marker_CRG-CASRAGETEAFF_size_237	237
	GO:0022618	1.15334e-05	6.25228	1.76736	10	188	ribonucleoprotein complex assembly	marker_CRG-CASRAGETEAFF_size_237	237
	GO:0022613	2.44967e-06	4.49652	3.97656	16	423	ribonucleoprotein complex biogenesis	marker_CRG-CASRAGETEAFF_size_237	237
	GO:0071826	1.58574e-05	6.01315	1.83316	10	195	ribonucleoprotein complex subunit organization	marker_CRG-CASRAGETEAFF_size_237	237
	GO:0042274	0.00326173	7.06323	0.611055	4	65	ribosomal small subunit biogenesis	marker_CRG-CASRAGETEAFF_size_237	237
	GO:0042254	0.00171116	3.5184	2.72625	9	290	ribosome biogenesis	marker_CRG-CASRAGETEAFF_size_237	237
	GO:0006401	0.00124225	3.18654	3.69453	11	393	RNA catabolic process	marker_CRG-CASRAGETEAFF_size_237	237
	GO:0016072	0.00117281	4.11543	2.07759	8	221	rRNA metabolic process	marker_CRG-CASRAGETEAFF_size_237	237
	GO:0006364	0.00084422	4.34244	1.97418	8	210	rRNA processing	marker_CRG-CASRAGETEAFF_size_237	237
	GO:0002568	0.000862025	71.1368	0.0470042	2	5	somatic diversification of T cell receptor genes	marker_CRG-CASRAGETEAFF_size_237	237
	GO:0002681	0.000862025	71.1368	0.0470042	2	5	somatic recombination of T cell receptor gene segments	marker_CRG-CASRAGETEAFF_size_237	237
	GO:0000388	0.00940084	Inf	0.00940084	1	1	spliceosome conformational change to release U4 (or U4atac) and U1 (or U11)	marker_CRG-CASRAGETEAFF_size_237	237
	GO:0006614	3.07957e-08	12.5721	0.930684	10	99	SRP-dependent cotranslational protein targeting to membrane	marker_CRG-CASRAGETEAFF_size_237	237
	GO:0044403	0.00131919	2.3957	8.14113	18	866	symbiotic process	marker_CRG-CASRAGETEAFF_size_237	237
	GO:0042110	6.73837e-06	4.13154	4.30559	16	458	T cell activation	marker_CRG-CASRAGETEAFF_size_237	237
	GO:0030217	1.51507e-05	5.43775	2.228	11	237	T cell differentiation	marker_CRG-CASRAGETEAFF_size_237	237
	GO:0050852	1.265e-05	6.18206	1.78616	10	190	T cell receptor signaling pathway	marker_CRG-CASRAGETEAFF_size_237	237
	GO:0033153	0.000862025	71.1368	0.0470042	2	5	T cell receptor V(D)J recombination	marker_CRG-CASRAGETEAFF_size_237	237
	GO:0045058	0.00976734	7.30425	0.44184	3	47	T cell selection	marker_CRG-CASRAGETEAFF_size_237	237
	GO:0097393	0.00940084	Inf	0.00940084	1	1	telomeric repeat-containing RNA transcription	marker_CRG-CASRAGETEAFF_size_237	237
	GO:0097394	0.00940084	Inf	0.00940084	1	1	telomeric repeat-containing RNA transcription by RNA polymerase II	marker_CRG-CASRAGETEAFF_size_237	237
	GO:0006412	7.75905e-05	3.20282	5.83792	17	621	translation	marker_CRG-CASRAGETEAFF_size_237	237
	GO:0006413	3.64701e-09	8.99633	1.80496	14	192	translational initiation	marker_CRG-CASRAGETEAFF_size_237	237
	GO:0033151	0.00850939	16.4063	0.141013	2	15	V(D)J recombination	marker_CRG-CASRAGETEAFF_size_237	237
	GO:0019080	2.54739e-07	7.56256	1.79556	12	191	viral gene expression	marker_CRG-CASRAGETEAFF_size_237	237
	GO:0016032	0.000709254	2.54049	7.70869	18	820	viral process	marker_CRG-CASRAGETEAFF_size_237	237
	GO:0019083	6.78732e-06	6.66855	1.66395	10	177	viral transcription	marker_CRG-CASRAGETEAFF_size_237	237
	GO:0019081	0.00742032	17.7746	0.131612	2	14	viral translation	marker_CRG-CASRAGETEAFF_size_237	237
	GO:0075525	0.000862025	71.1368	0.0470042	2	5	viral translational termination-reinitiation	marker_CRG-CASRAGETEAFF_size_237	237
	GO:0009060	0.00765185	5.47087	0.776462	4	87	aerobic respiration	marker_CRG-CASRARGGNQPQHF_size_37	37
	GO:0019438	0.00833857	1.5554	36.6097	50	4102	aromatic compound biosynthetic process	marker_CRG-CASRARGGNQPQHF_size_37	37
	GO:0046034	0.000357063	4.04548	2.66853	10	299	ATP metabolic process	marker_CRG-CASRARGGNQPQHF_size_37	37
	GO:0042773	0.000206762	7.75655	0.847861	6	95	ATP synthesis coupled electron transport	marker_CRG-CASRARGGNQPQHF_size_37	37
	GO:0015986	0.00138754	15.4314	0.223121	3	25	ATP synthesis coupled proton transport	marker_CRG-CASRARGGNQPQHF_size_37	37
	GO:0001775	7.31796e-06	2.787	12.0307	29	1348	cell activation	marker_CRG-CASRARGGNQPQHF_size_37	37
	GO:0008283	0.00475814	1.82472	16.859	28	1889	cell population proliferation	marker_CRG-CASRARGGNQPQHF_size_37	37
	GO:0045454	0.000553185	8.17094	0.669364	5	75	cell redox homeostasis	marker_CRG-CASRARGGNQPQHF_size_37	37
	GO:0006725	0.00622609	1.5385	50.8449	66	5697	cellular aromatic compound metabolic process	marker_CRG-CASRARGGNQPQHF_size_37	37
	GO:0022607	0.0028633	1.72777	26.9441	41	3019	cellular component assembly	marker_CRG-CASRARGGNQPQHF_size_37	37
	GO:0044085	0.00110321	1.7981	29.0147	45	3251	cellular component biogenesis	marker_CRG-CASRARGGNQPQHF_size_37	37
	GO:1990748	0.000434997	6.6966	0.972809	6	109	cellular detoxification	marker_CRG-CASRARGGNQPQHF_size_37	37
	GO:0051641	0.00317707	1.69226	29.6751	44	3325	cellular localization	marker_CRG-CASRARGGNQPQHF_size_37	37
	GO:0044237	0.0092931	1.54048	92.7738	107	10395	cellular metabolic process	marker_CRG-CASRARGGNQPQHF_size_37	37
	GO:0044271	0.00782523	1.54014	41.9647	56	4702	cellular nitrogen compound biosynthetic process	marker_CRG-CASRARGGNQPQHF_size_37	37
	GO:0098869	0.00193247	6.07594	0.88356	5	99	cellular oxidant detoxification	marker_CRG-CASRARGGNQPQHF_size_37	37
	GO:0034622	4.59436e-05	2.79681	9.24615	23	1036	cellular protein-containing complex assembly	marker_CRG-CASRARGGNQPQHF_size_37	37
	GO:0045333	0.00738759	3.70991	1.70465	6	191	cellular respiration	marker_CRG-CASRARGGNQPQHF_size_37	37
	GO:0070887	0.000904023	1.81913	28.747	45	3221	cellular response to chemical stimulus	marker_CRG-CASRARGGNQPQHF_size_37	37
	GO:0072749	0.00892485	Inf	0.00892485	1	1	cellular response to cytochalasin B	marker_CRG-CASRARGGNQPQHF_size_37	37
	GO:0071310	0.00571293	1.69188	23.7044	36	2656	cellular response to organic substance	marker_CRG-CASRARGGNQPQHF_size_37	37
	GO:0051716	0.00324728	1.58443	63.9912	81	7170	cellular response to stimulus	marker_CRG-CASRARGGNQPQHF_size_37	37
	GO:0033554	0.00532402	1.79094	17.8051	29	1995	cellular response to stress	marker_CRG-CASRARGGNQPQHF_size_37	37
	GO:0097237	0.00117757	4.11443	2.07949	8	233	cellular response to toxic substance	marker_CRG-CASRARGGNQPQHF_size_37	37
	GO:0071357	0.00963476	5.1002	0.830011	4	93	cellular response to type I interferon	marker_CRG-CASRARGGNQPQHF_size_37	37
	GO:0006175	0.00892485	Inf	0.00892485	1	1	dATP biosynthetic process	marker_CRG-CASRARGGNQPQHF_size_37	37
	GO:0046060	0.000777421	75.018	0.0446243	2	5	dATP metabolic process	marker_CRG-CASRARGGNQPQHF_size_37	37
	GO:0036145	0.00892485	Inf	0.00892485	1	1	dendritic cell homeostasis	marker_CRG-CASRARGGNQPQHF_size_37	37
	GO:0009263	0.0076985	17.3015	0.133873	2	15	deoxyribonucleotide biosynthetic process	marker_CRG-CASRARGGNQPQHF_size_37	37
	GO:0009262	0.00369951	10.6027	0.31237	3	35	deoxyribonucleotide metabolic process	marker_CRG-CASRARGGNQPQHF_size_37	37
	GO:0098754	0.00123692	5.42323	1.18701	6	133	detoxification	marker_CRG-CASRARGGNQPQHF_size_37	37
	GO:0042840	0.00892485	Inf	0.00892485	1	1	D-glucuronate catabolic process	marker_CRG-CASRARGGNQPQHF_size_37	37
	GO:0042839	0.00892485	Inf	0.00892485	1	1	D-glucuronate metabolic process	marker_CRG-CASRARGGNQPQHF_size_37	37
	GO:0060598	0.00892485	Inf	0.00892485	1	1	dichotomous subdivision of terminal units involved in mammary gland duct morphogenesis	marker_CRG-CASRARGGNQPQHF_size_37	37
	GO:0071897	0.0068561	3.77175	1.67787	6	188	DNA biosynthetic process	marker_CRG-CASRARGGNQPQHF_size_37	37
	GO:0006259	0.00648022	2.13558	8.01452	16	898	DNA metabolic process	marker_CRG-CASRARGGNQPQHF_size_37	37
	GO:0010424	0.00892485	Inf	0.00892485	1	1	DNA methylation on cytosine within a CG sequence	marker_CRG-CASRARGGNQPQHF_size_37	37
	GO:0022900	0.000230618	5.33689	1.62432	8	182	electron transport chain	marker_CRG-CASRARGGNQPQHF_size_37	37
	GO:0001935	0.0084305	4.22018	1.24948	5	140	endothelial cell proliferation	marker_CRG-CASRARGGNQPQHF_size_37	37
	GO:0042275	0.00892485	Inf	0.00892485	1	1	error-free postreplication DNA repair	marker_CRG-CASRARGGNQPQHF_size_37	37
	GO:0034101	0.00428256	5.00393	1.06206	5	119	erythrocyte homeostasis	marker_CRG-CASRARGGNQPQHF_size_37	37
	GO:0051234	0.00771477	1.53054	45.6417	60	5114	establishment of localization	marker_CRG-CASRARGGNQPQHF_size_37	37
	GO:0051649	0.00696075	1.66691	23.9989	36	2689	establishment of localization in cell	marker_CRG-CASRARGGNQPQHF_size_37	37
	GO:0072655	0.00144017	5.25636	1.2227	6	137	establishment of protein localization to mitochondrion	marker_CRG-CASRARGGNQPQHF_size_37	37
	GO:0006091	0.00290744	2.70386	4.7391	12	531	generation of precursor metabolites and energy	marker_CRG-CASRARGGNQPQHF_size_37	37
	GO:0048534	0.00770244	2.09294	8.16624	16	915	hematopoietic or lymphoid organ development	marker_CRG-CASRARGGNQPQHF_size_37	37
	GO:0030097	0.00497308	2.20136	7.7914	16	873	hemopoiesis	marker_CRG-CASRARGGNQPQHF_size_37	37
	GO:0018130	0.00802227	1.55947	36.5383	50	4094	heterocycle biosynthetic process	marker_CRG-CASRARGGNQPQHF_size_37	37
	GO:0046483	0.00835068	1.51273	50.4968	65	5658	heterocycle metabolic process	marker_CRG-CASRARGGNQPQHF_size_37	37
	GO:0048872	1.12713e-05	5.62727	2.15981	11	242	homeostasis of number of cells	marker_CRG-CASRARGGNQPQHF_size_37	37
	GO:0042592	0.000931812	2.0243	16.6092	30	1861	homeostatic process	marker_CRG-CASRARGGNQPQHF_size_37	37
	GO:0042744	0.00285883	11.7016	0.285595	3	32	hydrogen peroxide catabolic process	marker_CRG-CASRARGGNQPQHF_size_37	37
	GO:0002252	0.00302725	2.11999	10.2368	20	1147	immune effector process	marker_CRG-CASRARGGNQPQHF_size_37	37
	GO:0006955	0.00136522	1.96975	17.0108	30	1906	immune response	marker_CRG-CASRARGGNQPQHF_size_37	37
	GO:0002520	0.00243827	2.25964	8.62141	18	966	immune system development	marker_CRG-CASRARGGNQPQHF_size_37	37
	GO:0002376	7.06301e-06	2.2946	25.0788	47	2810	immune system process	marker_CRG-CASRARGGNQPQHF_size_37	37
	GO:0060821	0.00892485	Inf	0.00892485	1	1	inactivation of X chromosome by DNA methylation	marker_CRG-CASRARGGNQPQHF_size_37	37
	GO:0060820	0.00892485	Inf	0.00892485	1	1	inactivation of X chromosome by heterochromatin assembly	marker_CRG-CASRARGGNQPQHF_size_37	37
	GO:0045321	6.68806e-06	2.9083	10.6741	27	1196	leukocyte activation	marker_CRG-CASRARGGNQPQHF_size_37	37
	GO:0002366	0.00997326	2.20582	6.2474	13	700	leukocyte activation involved in immune response	marker_CRG-CASRARGGNQPQHF_size_37	37
	GO:0001776	0.000979016	7.14526	0.758612	5	85	leukocyte homeostasis	marker_CRG-CASRARGGNQPQHF_size_37	37
	GO:0050900	0.0015807	3.08956	3.81091	11	427	leukocyte migration	marker_CRG-CASRARGGNQPQHF_size_37	37
	GO:0046649	6.02698e-06	3.65355	5.84578	19	655	lymphocyte activation	marker_CRG-CASRARGGNQPQHF_size_37	37
	GO:0030098	0.00414724	3.06327	3.11477	9	349	lymphocyte differentiation	marker_CRG-CASRARGGNQPQHF_size_37	37
	GO:0006430	0.00892485	Inf	0.00892485	1	1	lysyl-tRNA aminoacylation	marker_CRG-CASRARGGNQPQHF_size_37	37
	GO:0002335	0.00138754	15.4314	0.223121	3	25	mature B cell differentiation	marker_CRG-CASRARGGNQPQHF_size_37	37
	GO:0042775	0.000195122	7.84517	0.838936	6	94	mitochondrial ATP synthesis coupled electron transport	marker_CRG-CASRARGGNQPQHF_size_37	37
	GO:0042776	0.00108245	16.9765	0.205272	3	23	mitochondrial ATP synthesis coupled proton transport	marker_CRG-CASRARGGNQPQHF_size_37	37
	GO:0097250	0.000235986	225.081	0.0267746	2	3	mitochondrial respirasome assembly	marker_CRG-CASRARGGNQPQHF_size_37	37
	GO:0033108	0.0016106	6.34751	0.847861	5	95	mitochondrial respiratory chain complex assembly	marker_CRG-CASRARGGNQPQHF_size_37	37
	GO:1990542	0.00963476	5.1002	0.830011	4	93	mitochondrial transmembrane transport	marker_CRG-CASRARGGNQPQHF_size_37	37
	GO:0006839	0.000427048	4.32961	2.24014	9	251	mitochondrial transport	marker_CRG-CASRARGGNQPQHF_size_37	37
	GO:0007005	1.45885e-05	3.87436	4.58737	16	514	mitochondrion organization	marker_CRG-CASRARGGNQPQHF_size_37	37
	GO:0016071	0.000437453	2.66094	7.40763	18	830	mRNA metabolic process	marker_CRG-CASRARGGNQPQHF_size_37	37
	GO:0006397	0.0017149	2.89336	4.44458	12	498	mRNA processing	marker_CRG-CASRARGGNQPQHF_size_37	37
	GO:0002262	0.00185603	4.98762	1.28518	6	144	myeloid cell homeostasis	marker_CRG-CASRARGGNQPQHF_size_37	37
	GO:0001773	0.000105627	18.9874	0.249896	4	28	myeloid dendritic cell activation	marker_CRG-CASRARGGNQPQHF_size_37	37
	GO:0002274	0.000620759	2.8454	5.72083	15	641	myeloid leukocyte activation	marker_CRG-CASRARGGNQPQHF_size_37	37
	GO:0045445	0.00677018	5.67705	0.749688	4	84	myoblast differentiation	marker_CRG-CASRARGGNQPQHF_size_37	37
	GO:0046725	0.00892485	Inf	0.00892485	1	1	negative regulation by virus of viral protein levels in host cell	marker_CRG-CASRARGGNQPQHF_size_37	37
	GO:1900408	0.00751718	8.07337	0.401618	3	45	negative regulation of cellular response to oxidative stress	marker_CRG-CASRARGGNQPQHF_size_37	37
	GO:0001937	0.00433525	9.97779	0.33022	3	37	negative regulation of endothelial cell proliferation	marker_CRG-CASRARGGNQPQHF_size_37	37
	GO:1903904	0.00892485	Inf	0.00892485	1	1	negative regulation of establishment of T cell polarity	marker_CRG-CASRARGGNQPQHF_size_37	37
	GO:0072308	0.00892485	Inf	0.00892485	1	1	negative regulation of metanephric nephron tubule epithelial cell differentiation	marker_CRG-CASRARGGNQPQHF_size_37	37
	GO:0070130	0.00892485	Inf	0.00892485	1	1	negative regulation of mitochondrial translation	marker_CRG-CASRARGGNQPQHF_size_37	37
	GO:1903202	0.00751718	8.07337	0.401618	3	45	negative regulation of oxidative stress-induced cell death	marker_CRG-CASRARGGNQPQHF_size_37	37
	GO:0002737	0.00892485	Inf	0.00892485	1	1	negative regulation of plasmacytoid dendritic cell cytokine production	marker_CRG-CASRARGGNQPQHF_size_37	37
	GO:1902721	0.00892485	Inf	0.00892485	1	1	negative regulation of prolactin secretion	marker_CRG-CASRARGGNQPQHF_size_37	37
	GO:1905872	0.00892485	Inf	0.00892485	1	1	negative regulation of protein localization to cell leading edge	marker_CRG-CASRARGGNQPQHF_size_37	37
	GO:1904476	0.00892485	Inf	0.00892485	1	1	negative regulation of Ras GTPase binding	marker_CRG-CASRARGGNQPQHF_size_37	37
	GO:1902883	0.00847952	7.70547	0.419468	3	47	negative regulation of response to oxidative stress	marker_CRG-CASRARGGNQPQHF_size_37	37
	GO:2001107	0.00892485	Inf	0.00892485	1	1	negative regulation of Rho guanyl-nucleotide exchange factor activity	marker_CRG-CASRARGGNQPQHF_size_37	37
	GO:0060339	0.0067111	18.7444	0.124948	2	14	negative regulation of type I interferon-mediated signaling pathway	marker_CRG-CASRARGGNQPQHF_size_37	37
	GO:0034654	0.00968686	1.54375	35.985	49	4032	nucleobase-containing compound biosynthetic process	marker_CRG-CASRARGGNQPQHF_size_37	37
	GO:0034655	0.00770622	2.47548	4.7034	11	527	nucleobase-containing compound catabolic process	marker_CRG-CASRARGGNQPQHF_size_37	37
	GO:0006139	0.00634599	1.54035	48.9974	64	5490	nucleobase-containing compound metabolic process	marker_CRG-CASRARGGNQPQHF_size_37	37
	GO:0034404	0.00229905	5.82653	0.91926	5	103	nucleobase-containing small molecule biosynthetic process	marker_CRG-CASRARGGNQPQHF_size_37	37
	GO:0006753	0.00952214	2.39864	4.8462	11	543	nucleoside phosphate metabolic process	marker_CRG-CASRARGGNQPQHF_size_37	37
	GO:0009142	0.000624294	7.94301	0.687214	5	77	nucleoside triphosphate biosynthetic process	marker_CRG-CASRARGGNQPQHF_size_37	37
	GO:0009141	0.000374547	6.89875	0.946034	6	106	nucleoside triphosphate metabolic process	marker_CRG-CASRARGGNQPQHF_size_37	37
	GO:0009117	0.00869083	2.43168	4.78372	11	536	nucleotide metabolic process	marker_CRG-CASRARGGNQPQHF_size_37	37
	GO:0055114	0.00297093	2.21499	8.78206	18	984	oxidation-reduction process	marker_CRG-CASRARGGNQPQHF_size_37	37
	GO:0006119	4.85489e-06	7.99081	1.2584	9	141	oxidative phosphorylation	marker_CRG-CASRARGGNQPQHF_size_37	37
	GO:1990579	0.00892485	Inf	0.00892485	1	1	peptidyl-serine trans-autophosphorylation	marker_CRG-CASRARGGNQPQHF_size_37	37
	GO:0006796	0.00137107	1.78339	28.4614	44	3189	phosphate-containing compound metabolic process	marker_CRG-CASRARGGNQPQHF_size_37	37
	GO:0006793	0.00163104	1.76467	28.7023	44	3216	phosphorus metabolic process	marker_CRG-CASRARGGNQPQHF_size_37	37
	GO:0016310	0.0023055	1.83145	20.8128	34	2332	phosphorylation	marker_CRG-CASRARGGNQPQHF_size_37	37
	GO:0002373	0.00892485	Inf	0.00892485	1	1	plasmacytoid dendritic cell cytokine production	marker_CRG-CASRARGGNQPQHF_size_37	37
	GO:0048518	0.000209074	1.8159	52.5495	74	5888	positive regulation of biological process	marker_CRG-CASRARGGNQPQHF_size_37	37
	GO:1901297	0.00892485	Inf	0.00892485	1	1	positive regulation of canonical Wnt signaling pathway involved in cardiac muscle cell fate commitment	marker_CRG-CASRARGGNQPQHF_size_37	37
	GO:1905068	0.00892485	Inf	0.00892485	1	1	positive regulation of canonical Wnt signaling pathway involved in heart development	marker_CRG-CASRARGGNQPQHF_size_37	37
	GO:0050867	0.00738459	3.00041	2.81133	8	315	positive regulation of cell activation	marker_CRG-CASRARGGNQPQHF_size_37	37
	GO:0031325	0.00567841	1.64175	28.8451	42	3232	positive regulation of cellular metabolic process	marker_CRG-CASRARGGNQPQHF_size_37	37
	GO:0048522	0.0012723	1.68086	47.9443	66	5372	positive regulation of cellular process	marker_CRG-CASRARGGNQPQHF_size_37	37
	GO:1900036	0.00892485	Inf	0.00892485	1	1	positive regulation of cellular response to heat	marker_CRG-CASRARGGNQPQHF_size_37	37
	GO:0045799	0.00578608	20.4496	0.116023	2	13	positive regulation of chromatin assembly or disassembly	marker_CRG-CASRARGGNQPQHF_size_37	37
	GO:0090309	0.00339724	28.1233	0.0892485	2	10	positive regulation of DNA methylation-dependent heterochromatin assembly	marker_CRG-CASRARGGNQPQHF_size_37	37
	GO:1901189	0.00892485	Inf	0.00892485	1	1	positive regulation of ephrin receptor signaling pathway	marker_CRG-CASRARGGNQPQHF_size_37	37
	GO:1904851	0.00339724	28.1233	0.0892485	2	10	positive regulation of establishment of protein localization to telomere	marker_CRG-CASRARGGNQPQHF_size_37	37
	GO:0010628	0.00671824	1.72814	19.7507	31	2213	positive regulation of gene expression	marker_CRG-CASRARGGNQPQHF_size_37	37
	GO:0031453	0.00492463	22.4959	0.107098	2	12	positive regulation of heterochromatin assembly	marker_CRG-CASRARGGNQPQHF_size_37	37
	GO:0002684	0.00867219	2.0638	8.27334	16	927	positive regulation of immune system process	marker_CRG-CASRARGGNQPQHF_size_37	37
	GO:0002696	0.00589336	3.12476	2.70423	8	303	positive regulation of leukocyte activation	marker_CRG-CASRARGGNQPQHF_size_37	37
	GO:0010604	0.000476752	1.85955	30.4516	48	3412	positive regulation of macromolecule metabolic process	marker_CRG-CASRARGGNQPQHF_size_37	37
	GO:0009893	0.00132966	1.74906	32.7185	49	3666	positive regulation of metabolic process	marker_CRG-CASRARGGNQPQHF_size_37	37
	GO:0051173	0.00444243	1.67743	27.5956	41	3092	positive regulation of nitrogen compound metabolic process	marker_CRG-CASRARGGNQPQHF_size_37	37
	GO:0051623	0.00892485	Inf	0.00892485	1	1	positive regulation of norepinephrine uptake	marker_CRG-CASRARGGNQPQHF_size_37	37
	GO:0060213	0.00492463	22.4959	0.107098	2	12	positive regulation of nuclear-transcribed mRNA poly(A) tail shortening	marker_CRG-CASRARGGNQPQHF_size_37	37
	GO:1904871	0.00273377	32.1429	0.0803237	2	9	positive regulation of protein localization to Cajal body	marker_CRG-CASRARGGNQPQHF_size_37	37
	GO:1904874	0.0076985	17.3015	0.133873	2	15	positive regulation of telomerase RNA localization to Cajal body	marker_CRG-CASRARGGNQPQHF_size_37	37
	GO:0032212	0.00340447	10.9454	0.303445	3	34	positive regulation of telomere maintenance via telomerase	marker_CRG-CASRARGGNQPQHF_size_37	37
	GO:1904358	0.00433525	9.97779	0.33022	3	37	positive regulation of telomere maintenance via telomere lengthening	marker_CRG-CASRARGGNQPQHF_size_37	37
	GO:0006301	0.00109966	9.68231	0.455167	4	51	postreplication repair	marker_CRG-CASRARGGNQPQHF_size_37	37
	GO:0006457	0.00328279	3.85238	1.92777	7	216	protein folding	marker_CRG-CASRARGGNQPQHF_size_37	37
	GO:1904867	0.00339724	28.1233	0.0892485	2	10	protein localization to Cajal body	marker_CRG-CASRARGGNQPQHF_size_37	37
	GO:0070585	0.00166796	5.09938	1.2584	6	141	protein localization to mitochondrion	marker_CRG-CASRARGGNQPQHF_size_37	37
	GO:1903405	0.00339724	28.1233	0.0892485	2	10	protein localization to nuclear body	marker_CRG-CASRARGGNQPQHF_size_37	37
	GO:1990173	0.00492463	22.4959	0.107098	2	12	protein localization to nucleoplasm	marker_CRG-CASRARGGNQPQHF_size_37	37
	GO:0042543	0.00892485	Inf	0.00892485	1	1	protein N-linked glycosylation via arginine	marker_CRG-CASRARGGNQPQHF_size_37	37
	GO:0006626	0.000244996	7.50226	0.874636	6	98	protein targeting to mitochondrion	marker_CRG-CASRARGGNQPQHF_size_37	37
	GO:0036290	0.00892485	Inf	0.00892485	1	1	protein trans-autophosphorylation	marker_CRG-CASRARGGNQPQHF_size_37	37
	GO:0065003	5.51158e-05	2.3426	16.27	33	1823	protein-containing complex assembly	marker_CRG-CASRARGGNQPQHF_size_37	37
	GO:0043933	6.41441e-05	2.24886	18.6262	36	2087	protein-containing complex subunit organization	marker_CRG-CASRARGGNQPQHF_size_37	37
	GO:1902600	0.00304776	4.49455	1.41905	6	159	proton transmembrane transport	marker_CRG-CASRARGGNQPQHF_size_37	37
	GO:0009215	0.00273377	32.1429	0.0803237	2	9	purine deoxyribonucleoside triphosphate metabolic process	marker_CRG-CASRARGGNQPQHF_size_37	37
	GO:0009151	0.00412794	24.997	0.0981734	2	11	purine deoxyribonucleotide metabolic process	marker_CRG-CASRARGGNQPQHF_size_37	37
	GO:0009145	0.000210728	10.2223	0.544416	5	61	purine nucleoside triphosphate biosynthetic process	marker_CRG-CASRARGGNQPQHF_size_37	37
	GO:0009144	9.1603e-05	9.09046	0.731838	6	82	purine nucleoside triphosphate metabolic process	marker_CRG-CASRARGGNQPQHF_size_37	37
	GO:0006195	0.00662286	8.47806	0.383769	3	43	purine nucleotide catabolic process	marker_CRG-CASRARGGNQPQHF_size_37	37
	GO:0009206	0.00201687	8.12182	0.535491	4	60	purine ribonucleoside triphosphate biosynthetic process	marker_CRG-CASRARGGNQPQHF_size_37	37
	GO:0009205	0.00432306	6.49198	0.660439	4	74	purine ribonucleoside triphosphate metabolic process	marker_CRG-CASRARGGNQPQHF_size_37	37
	GO:0050790	0.000583285	1.99163	20.0184	35	2243	regulation of catalytic activity	marker_CRG-CASRARGGNQPQHF_size_37	37
	GO:0050865	0.000924905	2.96827	4.72125	13	529	regulation of cell activation	marker_CRG-CASRARGGNQPQHF_size_37	37
	GO:0032268	0.00250625	1.79501	22.562	36	2528	regulation of cellular protein metabolic process	marker_CRG-CASRARGGNQPQHF_size_37	37
	GO:0080135	0.00427106	2.37852	6.29202	14	705	regulation of cellular response to stress	marker_CRG-CASRARGGNQPQHF_size_37	37
	GO:0090308	0.00578608	20.4496	0.116023	2	13	regulation of DNA methylation-dependent heterochromatin assembly	marker_CRG-CASRARGGNQPQHF_size_37	37
	GO:0060735	0.00892485	Inf	0.00892485	1	1	regulation of eIF2 alpha phosphorylation by dsRNA	marker_CRG-CASRARGGNQPQHF_size_37	37
	GO:0070202	0.00492463	22.4959	0.107098	2	12	regulation of establishment of protein localization to chromosome	marker_CRG-CASRARGGNQPQHF_size_37	37
	GO:0070203	0.00412794	24.997	0.0981734	2	11	regulation of establishment of protein localization to telomere	marker_CRG-CASRARGGNQPQHF_size_37	37
	GO:0051336	0.00332255	2.06349	11.0579	21	1239	regulation of hydrolase activity	marker_CRG-CASRARGGNQPQHF_size_37	37
	GO:0002682	0.00750434	1.87893	12.6554	22	1418	regulation of immune system process	marker_CRG-CASRARGGNQPQHF_size_37	37
	GO:0002694	0.000463327	3.21179	4.3821	13	491	regulation of leukocyte activation	marker_CRG-CASRARGGNQPQHF_size_37	37
	GO:0051249	0.00112143	3.23287	3.65026	11	409	regulation of lymphocyte activation	marker_CRG-CASRARGGNQPQHF_size_37	37
	GO:0065009	0.0070565	1.64718	25.7304	38	2883	regulation of molecular function	marker_CRG-CASRARGGNQPQHF_size_37	37
	GO:1903311	0.00243714	3.33302	2.8738	9	322	regulation of mRNA metabolic process	marker_CRG-CASRARGGNQPQHF_size_37	37
	GO:1902629	0.00892485	Inf	0.00892485	1	1	regulation of mRNA stability involved in cellular response to UV	marker_CRG-CASRARGGNQPQHF_size_37	37
	GO:0030885	0.0011593	56.2601	0.0535491	2	6	regulation of myeloid dendritic cell activation	marker_CRG-CASRARGGNQPQHF_size_37	37
	GO:0060211	0.0067111	18.7444	0.124948	2	14	regulation of nuclear-transcribed mRNA poly(A) tail shortening	marker_CRG-CASRARGGNQPQHF_size_37	37
	GO:0042325	0.00995994	1.80352	13.771	23	1543	regulation of phosphorylation	marker_CRG-CASRARGGNQPQHF_size_37	37
	GO:0002736	0.00892485	Inf	0.00892485	1	1	regulation of plasmacytoid dendritic cell cytokine production	marker_CRG-CASRARGGNQPQHF_size_37	37
	GO:1904869	0.00273377	32.1429	0.0803237	2	9	regulation of protein localization to Cajal body	marker_CRG-CASRARGGNQPQHF_size_37	37
	GO:1905871	0.00892485	Inf	0.00892485	1	1	regulation of protein localization to cell leading edge	marker_CRG-CASRARGGNQPQHF_size_37	37
	GO:0051246	0.00400156	1.72605	24.0346	37	2693	regulation of protein metabolic process	marker_CRG-CASRARGGNQPQHF_size_37	37
	GO:1903214	0.00706159	8.27078	0.392694	3	44	regulation of protein targeting to mitochondrion	marker_CRG-CASRARGGNQPQHF_size_37	37
	GO:0030162	0.00391244	2.40392	6.22955	14	698	regulation of proteolysis	marker_CRG-CASRARGGNQPQHF_size_37	37
	GO:0090069	0.0067111	18.7444	0.124948	2	14	regulation of ribosome biogenesis	marker_CRG-CASRARGGNQPQHF_size_37	37
	GO:0043484	0.00682691	4.45286	1.18701	5	133	regulation of RNA splicing	marker_CRG-CASRARGGNQPQHF_size_37	37
	GO:0050863	0.00180471	3.49207	2.74885	9	308	regulation of T cell activation	marker_CRG-CASRARGGNQPQHF_size_37	37
	GO:0022904	0.000552397	6.38465	1.01743	6	114	respiratory electron transport chain	marker_CRG-CASRARGGNQPQHF_size_37	37
	GO:0042221	0.00473832	1.58953	41.0275	56	4597	response to chemical	marker_CRG-CASRARGGNQPQHF_size_37	37
	GO:1901328	0.00892485	Inf	0.00892485	1	1	response to cytochalasin B	marker_CRG-CASRARGGNQPQHF_size_37	37
	GO:0042542	0.00726115	4.38382	1.20486	5	135	response to hydrogen peroxide	marker_CRG-CASRARGGNQPQHF_size_37	37
	GO:0010033	0.00164145	1.76399	28.7113	44	3217	response to organic substance	marker_CRG-CASRARGGNQPQHF_size_37	37
	GO:0000302	0.00354165	3.79717	1.95454	7	219	response to reactive oxygen species	marker_CRG-CASRARGGNQPQHF_size_37	37
	GO:0009636	0.00222909	2.79837	4.58737	12	514	response to toxic substance	marker_CRG-CASRARGGNQPQHF_size_37	37
	GO:0001895	0.00302134	7.21635	0.597965	4	67	retina homeostasis	marker_CRG-CASRARGGNQPQHF_size_37	37
	GO:0009201	0.00286053	7.33319	0.58904	4	66	ribonucleoside triphosphate biosynthetic process	marker_CRG-CASRARGGNQPQHF_size_37	37
	GO:0009199	0.00570318	5.97729	0.713988	4	80	ribonucleoside triphosphate metabolic process	marker_CRG-CASRARGGNQPQHF_size_37	37
	GO:0008380	0.00502826	2.78177	3.81091	10	427	RNA splicing	marker_CRG-CASRARGGNQPQHF_size_37	37
	GO:0090666	0.000777421	75.018	0.0446243	2	5	scaRNA localization to Cajal body	marker_CRG-CASRARGGNQPQHF_size_37	37
	GO:0042110	0.000840804	3.16066	4.08758	12	458	T cell activation	marker_CRG-CASRARGGNQPQHF_size_37	37
	GO:0050852	0.00720723	3.7303	1.69572	6	190	T cell receptor signaling pathway	marker_CRG-CASRARGGNQPQHF_size_37	37
	GO:0019985	0.00579536	8.92535	0.365919	3	41	translesion synthesis	marker_CRG-CASRARGGNQPQHF_size_37	37
	GO:0042000	0.00892485	Inf	0.00892485	1	1	translocation of peptides or proteins into host	marker_CRG-CASRARGGNQPQHF_size_37	37
	GO:0044053	0.00892485	Inf	0.00892485	1	1	translocation of peptides or proteins into host cell cytoplasm	marker_CRG-CASRARGGNQPQHF_size_37	37
	GO:0006810	0.00708307	1.54135	44.5439	59	4991	transport	marker_CRG-CASRARGGNQPQHF_size_37	37
	GO:0060337	0.00963476	5.1002	0.830011	4	93	type I interferon signaling pathway	marker_CRG-CASRARGGNQPQHF_size_37	37
	GO:0009394	0.00817127	7.95307	0.41685	3	31	2'-deoxyribonucleotide metabolic process	marker_CRG-CASRGDGYEQYF_size_7	7
	GO:0046185	0.00914034	16.4405	0.147915	2	11	aldehyde catabolic process	marker_CRG-CASRGDGYEQYF_size_7	7
	GO:0009756	0.00477858	24.6652	0.107574	2	8	carbohydrate mediated signaling	marker_CRG-CASRGDGYEQYF_size_7	7
	GO:0044770	0.00578565	2.14405	7.86637	16	585	cell cycle phase transition	marker_CRG-CASRGDGYEQYF_size_7	7
	GO:0016043	0.000124918	1.65364	82.738	110	6153	cellular component organization	marker_CRG-CASRGDGYEQYF_size_7	7
	GO:0071840	9.90221e-05	1.6649	85.1853	113	6335	cellular component organization or biogenesis	marker_CRG-CASRGDGYEQYF_size_7	7
	GO:0110095	0.00477858	24.6652	0.107574	2	8	cellular detoxification of aldehyde	marker_CRG-CASRGDGYEQYF_size_7	7
	GO:0044260	0.000320177	1.59974	108.058	134	8036	cellular macromolecule metabolic process	marker_CRG-CASRGDGYEQYF_size_7	7
	GO:0044237	2.38195e-05	1.84256	139.779	169	10395	cellular metabolic process	marker_CRG-CASRGDGYEQYF_size_7	7
	GO:0034641	0.00536738	1.42589	82.9397	102	6168	cellular nitrogen compound metabolic process	marker_CRG-CASRGDGYEQYF_size_7	7
	GO:0044267	0.00425746	1.45804	68.1348	87	5067	cellular protein metabolic process	marker_CRG-CASRGDGYEQYF_size_7	7
	GO:0006464	0.00935555	1.43107	54.1636	70	4028	cellular protein modification process	marker_CRG-CASRGDGYEQYF_size_7	7
	GO:0034622	0.00658136	1.82785	13.9309	24	1036	cellular protein-containing complex assembly	marker_CRG-CASRGDGYEQYF_size_7	7
	GO:0110096	0.00754492	18.4967	0.134468	2	10	cellular response to aldehyde	marker_CRG-CASRGDGYEQYF_size_7	7
	GO:1904646	0.001338	9.31813	0.484084	4	36	cellular response to amyloid-beta	marker_CRG-CASRGDGYEQYF_size_7	7
	GO:0006974	6.06055e-05	2.53115	11.2415	26	836	cellular response to DNA damage stimulus	marker_CRG-CASRGDGYEQYF_size_7	7
	GO:0072711	0.00914034	16.4405	0.147915	2	11	cellular response to hydroxyurea	marker_CRG-CASRGDGYEQYF_size_7	7
	GO:0051276	0.000370434	2.0863	16.2034	31	1205	chromosome organization	marker_CRG-CASRGDGYEQYF_size_7	7
	GO:0000469	0.00305914	11.7267	0.295829	3	22	cleavage involved in rRNA processing	marker_CRG-CASRGDGYEQYF_size_7	7
	GO:0009120	0.00477858	24.6652	0.107574	2	8	deoxyribonucleoside metabolic process	marker_CRG-CASRGDGYEQYF_size_7	7
	GO:0009202	0.00260583	37.0022	0.0806807	2	6	deoxyribonucleoside triphosphate biosynthetic process	marker_CRG-CASRGDGYEQYF_size_7	7
	GO:0009200	0.00168641	14.8574	0.242042	3	18	deoxyribonucleoside triphosphate metabolic process	marker_CRG-CASRGDGYEQYF_size_7	7
	GO:0019692	0.00972538	7.42197	0.443744	3	33	deoxyribose phosphate metabolic process	marker_CRG-CASRGDGYEQYF_size_7	7
	GO:0071897	0.00397798	3.34373	2.52799	8	188	DNA biosynthetic process	marker_CRG-CASRGDGYEQYF_size_7	7
	GO:0006259	0.00231721	2.03371	12.0752	23	898	DNA metabolic process	marker_CRG-CASRGDGYEQYF_size_7	7
	GO:0006281	0.000963026	2.5173	7.20747	17	536	DNA repair	marker_CRG-CASRGDGYEQYF_size_7	7
	GO:0000478	0.00914034	16.4405	0.147915	2	11	endonucleolytic cleavage involved in rRNA processing	marker_CRG-CASRGDGYEQYF_size_7	7
	GO:0007032	0.00400588	5.11622	1.04885	5	78	endosome organization	marker_CRG-CASRGDGYEQYF_size_7	7
	GO:0033483	0.00754492	18.4967	0.134468	2	10	gas homeostasis	marker_CRG-CASRGDGYEQYF_size_7	7
	GO:0070911	0.00443548	10.1258	0.336169	3	25	global genome nucleotide-excision repair	marker_CRG-CASRGDGYEQYF_size_7	7
	GO:1901657	0.00158101	4.4217	1.69429	7	126	glycosyl compound metabolic process	marker_CRG-CASRGDGYEQYF_size_7	7
	GO:0019852	0.00914034	16.4405	0.147915	2	11	L-ascorbic acid metabolic process	marker_CRG-CASRGDGYEQYF_size_7	7
	GO:0043170	0.00175874	1.50947	123.993	146	9221	macromolecule metabolic process	marker_CRG-CASRGDGYEQYF_size_7	7
	GO:0043414	0.000777585	3.17231	4.03403	12	300	macromolecule methylation	marker_CRG-CASRGDGYEQYF_size_7	7
	GO:0043412	0.0041102	1.4835	56.9337	75	4234	macromolecule modification	marker_CRG-CASRGDGYEQYF_size_7	7
	GO:0030490	0.000367962	9.12703	0.618552	5	46	maturation of SSU-rRNA	marker_CRG-CASRGDGYEQYF_size_7	7
	GO:0008152	0.000218225	1.73438	150.456	175	11189	metabolic process	marker_CRG-CASRGDGYEQYF_size_7	7
	GO:0032259	0.00305016	2.67054	4.74671	12	353	methylation	marker_CRG-CASRGDGYEQYF_size_7	7
	GO:0006298	0.00972538	7.42197	0.443744	3	33	mismatch repair	marker_CRG-CASRGDGYEQYF_size_7	7
	GO:0140053	0.000334044	4.48281	2.16493	9	161	mitochondrial gene expression	marker_CRG-CASRGDGYEQYF_size_7	7
	GO:0033108	0.00177713	5.05373	1.27744	6	95	mitochondrial respiratory chain complex assembly	marker_CRG-CASRGDGYEQYF_size_7	7
	GO:0032543	0.00046072	4.79249	1.80187	8	134	mitochondrial translation	marker_CRG-CASRGDGYEQYF_size_7	7
	GO:0070125	0.00112834	5.55556	1.16987	6	87	mitochondrial translational elongation	marker_CRG-CASRGDGYEQYF_size_7	7
	GO:0070126	0.00119754	5.48747	1.18332	6	88	mitochondrial translational termination	marker_CRG-CASRGDGYEQYF_size_7	7
	GO:0036258	0.0074534	8.24813	0.403403	3	30	multivesicular body assembly	marker_CRG-CASRGDGYEQYF_size_7	7
	GO:0036257	0.00817127	7.95307	0.41685	3	31	multivesicular body organization	marker_CRG-CASRGDGYEQYF_size_7	7
	GO:0051053	0.00522641	4.01031	1.58672	6	118	negative regulation of DNA metabolic process	marker_CRG-CASRGDGYEQYF_size_7	7
	GO:1905765	0.00053528	148.036	0.0403403	2	3	negative regulation of protection from non-homologous end joining at telomere	marker_CRG-CASRGDGYEQYF_size_7	7
	GO:0051058	0.00766026	5.51451	0.779913	4	58	negative regulation of small GTPase mediated signal transduction	marker_CRG-CASRGDGYEQYF_size_7	7
	GO:1904354	0.00477858	24.6652	0.107574	2	8	negative regulation of telomere capping	marker_CRG-CASRGDGYEQYF_size_7	7
	GO:1904506	0.00106106	74.0134	0.0537871	2	4	negative regulation of telomere maintenance in response to DNA damage	marker_CRG-CASRGDGYEQYF_size_7	7
	GO:0006807	0.00560381	1.43701	129.95	149	9664	nitrogen compound metabolic process	marker_CRG-CASRGDGYEQYF_size_7	7
	GO:0033260	0.00862348	5.31692	0.806807	4	60	nuclear DNA replication	marker_CRG-CASRGDGYEQYF_size_7	7
	GO:0006139	0.00940046	1.39609	73.8228	91	5490	nucleobase-containing compound metabolic process	marker_CRG-CASRGDGYEQYF_size_7	7
	GO:0009116	0.00267602	4.63468	1.38502	6	103	nucleoside metabolic process	marker_CRG-CASRGDGYEQYF_size_7	7
	GO:0006289	0.000540122	5.37606	1.41191	7	105	nucleotide-excision repair	marker_CRG-CASRGDGYEQYF_size_7	7
	GO:0006996	4.03347e-06	1.92862	51.165	81	3805	organelle organization	marker_CRG-CASRGDGYEQYF_size_7	7
	GO:1901360	0.009573	1.38921	79.6049	97	5920	organic cyclic compound metabolic process	marker_CRG-CASRGDGYEQYF_size_7	7
	GO:0071704	0.000184382	1.71488	143.531	169	10674	organic substance metabolic process	marker_CRG-CASRGDGYEQYF_size_7	7
	GO:0032364	0.00361589	29.6	0.0941274	2	7	oxygen homeostasis	marker_CRG-CASRGDGYEQYF_size_7	7
	GO:0015919	0.00168641	14.8574	0.242042	3	18	peroxisomal membrane transport	marker_CRG-CASRGDGYEQYF_size_7	7
	GO:1902961	0.00361589	29.6	0.0941274	2	7	positive regulation of aspartic-type endopeptidase activity involved in amyloid precursor protein catabolic process	marker_CRG-CASRGDGYEQYF_size_7	7
	GO:1905247	0.00477858	24.6652	0.107574	2	8	positive regulation of aspartic-type peptidase activity	marker_CRG-CASRGDGYEQYF_size_7	7
	GO:0032722	0.00677069	5.7273	0.75302	4	56	positive regulation of chemokine production	marker_CRG-CASRGDGYEQYF_size_7	7
	GO:0071639	0.00754492	18.4967	0.134468	2	10	positive regulation of monocyte chemotactic protein-1 production	marker_CRG-CASRGDGYEQYF_size_7	7
	GO:0045945	0.00754492	18.4967	0.134468	2	10	positive regulation of transcription by RNA polymerase III	marker_CRG-CASRGDGYEQYF_size_7	7
	GO:0044238	0.000237983	1.67128	136.471	162	10149	primary metabolic process	marker_CRG-CASRGDGYEQYF_size_7	7
	GO:0031848	0.00608964	21.1403	0.121021	2	9	protection from non-homologous end joining at telomere	marker_CRG-CASRGDGYEQYF_size_7	7
	GO:0016558	0.000621145	22.2928	0.174808	3	13	protein import into peroxisome matrix	marker_CRG-CASRGDGYEQYF_size_7	7
	GO:0032446	0.00878227	1.85441	11.9542	21	889	protein modification by small protein conjugation	marker_CRG-CASRGDGYEQYF_size_7	7
	GO:0070647	0.00298845	1.90736	14.5763	26	1084	protein modification by small protein conjugation or removal	marker_CRG-CASRGDGYEQYF_size_7	7
	GO:0036211	0.00935555	1.43107	54.1636	70	4028	protein modification process	marker_CRG-CASRGDGYEQYF_size_7	7
	GO:0016567	0.00625087	1.95101	10.8381	20	806	protein ubiquitination	marker_CRG-CASRGDGYEQYF_size_7	7
	GO:0043933	0.00786104	1.57442	28.0634	41	2087	protein-containing complex subunit organization	marker_CRG-CASRGDGYEQYF_size_7	7
	GO:0009216	0.000180026	Inf	0.0268936	2	2	purine deoxyribonucleoside triphosphate biosynthetic process	marker_CRG-CASRGDGYEQYF_size_7	7
	GO:0009215	0.000189846	37.1637	0.121021	3	9	purine deoxyribonucleoside triphosphate metabolic process	marker_CRG-CASRGDGYEQYF_size_7	7
	GO:0009151	0.000365555	27.8694	0.147915	3	11	purine deoxyribonucleotide metabolic process	marker_CRG-CASRGDGYEQYF_size_7	7
	GO:0042278	0.00913343	5.22333	0.820253	4	61	purine nucleoside metabolic process	marker_CRG-CASRGDGYEQYF_size_7	7
	GO:0006290	0.00477858	24.6652	0.107574	2	8	pyrimidine dimer repair	marker_CRG-CASRGDGYEQYF_size_7	7
	GO:0000720	0.00106106	74.0134	0.0537871	2	4	pyrimidine dimer repair by nucleotide-excision repair	marker_CRG-CASRGDGYEQYF_size_7	7
	GO:1902959	0.00608964	21.1403	0.121021	2	9	regulation of aspartic-type endopeptidase activity involved in amyloid precursor protein catabolic process	marker_CRG-CASRGDGYEQYF_size_7	7
	GO:1905245	0.00914034	16.4405	0.147915	2	11	regulation of aspartic-type peptidase activity	marker_CRG-CASRGDGYEQYF_size_7	7
	GO:0080135	0.00704218	2.0021	9.47998	18	705	regulation of cellular response to stress	marker_CRG-CASRGDGYEQYF_size_7	7
	GO:1905764	0.00053528	148.036	0.0403403	2	3	regulation of protection from non-homologous end joining at telomere	marker_CRG-CASRGDGYEQYF_size_7	7
	GO:2001020	0.00742975	2.99055	2.81038	8	209	regulation of response to DNA damage stimulus	marker_CRG-CASRGDGYEQYF_size_7	7
	GO:1904505	0.00106106	74.0134	0.0537871	2	4	regulation of telomere maintenance in response to DNA damage	marker_CRG-CASRGDGYEQYF_size_7	7
	GO:1904645	0.00333842	7.09524	0.618552	4	46	response to amyloid-beta	marker_CRG-CASRGDGYEQYF_size_7	7
	GO:0097329	0.00118052	17.1452	0.215148	3	16	response to antimetabolite	marker_CRG-CASRGDGYEQYF_size_7	7
	GO:0042274	0.00180376	6.22964	0.874041	5	65	ribosomal small subunit biogenesis	marker_CRG-CASRGDGYEQYF_size_7	7
	GO:0001510	0.00400588	5.11622	1.04885	5	78	RNA methylation	marker_CRG-CASRGDGYEQYF_size_7	7
	GO:0009451	0.00557325	3.47788	2.12459	7	158	RNA modification	marker_CRG-CASRGDGYEQYF_size_7	7
	GO:0000967	0.00053528	148.036	0.0403403	2	3	rRNA 5'-end processing	marker_CRG-CASRGDGYEQYF_size_7	7
	GO:0061819	0.00053528	148.036	0.0403403	2	3	telomeric DNA-containing double minutes formation	marker_CRG-CASRGDGYEQYF_size_7	7
	GO:0006283	0.000353928	7.03849	0.941274	6	70	transcription-coupled nucleotide-excision repair	marker_CRG-CASRGDGYEQYF_size_7	7
	GO:0006414	0.00828949	3.61957	1.74808	6	130	translational elongation	marker_CRG-CASRGDGYEQYF_size_7	7
	GO:0006415	0.00267602	4.63468	1.38502	6	103	translational termination	marker_CRG-CASRGDGYEQYF_size_7	7
	GO:0043604	0.000420565	2.16839	13.3536	27	782	amide biosynthetic process	marker_CRG-CASRGGGETQYF_size_6	6
	GO:0019438	0.00887891	1.37775	70.0466	88	4102	aromatic compound biosynthetic process	marker_CRG-CASRGGGETQYF_size_6	6
	GO:0009058	6.74115e-06	1.69859	102.816	139	6021	biosynthetic process	marker_CRG-CASRGGGETQYF_size_6	6
	GO:0009056	0.00962794	1.4437	43.8859	59	2570	catabolic process	marker_CRG-CASRGGGETQYF_size_6	6
	GO:0043603	0.000952855	1.92505	17.8105	32	1043	cellular amide metabolic process	marker_CRG-CASRGGGETQYF_size_6	6
	GO:0006725	0.000895293	1.47282	97.2832	123	5697	cellular aromatic compound metabolic process	marker_CRG-CASRGGGETQYF_size_6	6
	GO:0044249	5.86223e-06	1.70739	99.7422	136	5841	cellular biosynthetic process	marker_CRG-CASRGGGETQYF_size_6	6
	GO:0022607	0.000551077	1.60143	51.5531	74	3019	cellular component assembly	marker_CRG-CASRGGGETQYF_size_6	6
	GO:0044085	0.000436804	1.59826	55.5148	79	3251	cellular component biogenesis	marker_CRG-CASRGGGETQYF_size_6	6
	GO:0022411	0.00536337	2.05483	9.20408	18	539	cellular component disassembly	marker_CRG-CASRGGGETQYF_size_6	6
	GO:0016043	0.00865963	1.34301	105.07	125	6153	cellular component organization	marker_CRG-CASRGGGETQYF_size_6	6
	GO:0071840	0.00926373	1.33757	108.178	128	6335	cellular component organization or biogenesis	marker_CRG-CASRGGGETQYF_size_6	6
	GO:0097384	0.00760197	19.3146	0.13661	2	8	cellular lipid biosynthetic process	marker_CRG-CASRGGGETQYF_size_6	6
	GO:0034645	6.42304e-06	1.73308	80.4973	115	4714	cellular macromolecule biosynthetic process	marker_CRG-CASRGGGETQYF_size_6	6
	GO:0044260	0.00129476	1.44375	137.224	163	8036	cellular macromolecule metabolic process	marker_CRG-CASRGGGETQYF_size_6	6
	GO:0044237	3.0315e-05	1.69634	177.507	210	10395	cellular metabolic process	marker_CRG-CASRGGGETQYF_size_6	6
	GO:0044271	0.000135995	1.59016	80.2924	109	4702	cellular nitrogen compound biosynthetic process	marker_CRG-CASRGGGETQYF_size_6	6
	GO:0034641	1.626e-05	1.65766	105.326	140	6168	cellular nitrogen compound metabolic process	marker_CRG-CASRGGGETQYF_size_6	6
	GO:0034622	0.000194352	2.08126	17.691	34	1036	cellular protein-containing complex assembly	marker_CRG-CASRGGGETQYF_size_6	6
	GO:0045333	0.00563918	2.9062	3.26156	9	191	cellular respiration	marker_CRG-CASRGGGETQYF_size_6	6
	GO:0071284	0.00280866	38.6363	0.0853811	2	5	cellular response to lead ion	marker_CRG-CASRGGGETQYF_size_6	6
	GO:0006260	0.00249196	2.73966	4.62766	12	271	DNA replication	marker_CRG-CASRGGGETQYF_size_6	6
	GO:0032469	0.00596683	9.17402	0.375677	3	22	endoplasmic reticulum calcium ion homeostasis	marker_CRG-CASRGGGETQYF_size_6	6
	GO:0015980	0.00891531	2.40775	4.78134	11	280	energy derivation by oxidation of organic compounds	marker_CRG-CASRGGGETQYF_size_6	6
	GO:0036503	0.00144869	4.51346	1.67347	7	98	ERAD pathway	marker_CRG-CASRGGGETQYF_size_6	6
	GO:1901503	0.00416556	28.9754	0.102457	2	6	ether biosynthetic process	marker_CRG-CASRGGGETQYF_size_6	6
	GO:0008611	0.00416556	28.9754	0.102457	2	6	ether lipid biosynthetic process	marker_CRG-CASRGGGETQYF_size_6	6
	GO:0006635	0.00143042	5.3232	1.22949	6	72	fatty acid beta-oxidation	marker_CRG-CASRGGGETQYF_size_6	6
	GO:0019395	0.00700924	3.77155	1.69055	6	99	fatty acid oxidation	marker_CRG-CASRGGGETQYF_size_6	6
	GO:0010467	0.00273947	1.41513	95.217	118	5576	gene expression	marker_CRG-CASRGGGETQYF_size_6	6
	GO:0006091	0.0020106	2.21659	9.06747	19	531	generation of precursor metabolites and energy	marker_CRG-CASRGGGETQYF_size_6	6
	GO:0046504	0.00416556	28.9754	0.102457	2	6	glycerol ether biosynthetic process	marker_CRG-CASRGGGETQYF_size_6	6
	GO:0046483	0.00223975	1.42493	96.6172	120	5658	heterocycle metabolic process	marker_CRG-CASRGGGETQYF_size_6	6
	GO:0007007	0.00661005	5.82332	0.751354	4	44	inner mitochondrial membrane organization	marker_CRG-CASRGGGETQYF_size_6	6
	GO:0034440	0.00770812	3.6917	1.7247	6	101	lipid oxidation	marker_CRG-CASRGGGETQYF_size_6	6
	GO:0015911	0.00280866	38.6363	0.0853811	2	5	long-chain fatty acid import across plasma membrane	marker_CRG-CASRGGGETQYF_size_6	6
	GO:0009059	2.82898e-05	1.66016	82.9563	115	4858	macromolecule biosynthetic process	marker_CRG-CASRGGGETQYF_size_6	6
	GO:0043170	0.0056803	1.37072	157.46	179	9221	macromolecule metabolic process	marker_CRG-CASRGGGETQYF_size_6	6
	GO:0033313	0.00576621	23.1789	0.119534	2	7	meiotic cell cycle checkpoint	marker_CRG-CASRGGGETQYF_size_6	6
	GO:0022406	0.000988973	3.51384	3.03957	10	178	membrane docking	marker_CRG-CASRGGGETQYF_size_6	6
	GO:0008152	6.57362e-05	1.695	191.066	221	11189	metabolic process	marker_CRG-CASRGGGETQYF_size_6	6
	GO:0008053	0.00596683	9.17402	0.375677	3	22	mitochondrial fusion	marker_CRG-CASRGGGETQYF_size_6	6
	GO:0140053	0.000453874	3.9135	2.74927	10	161	mitochondrial gene expression	marker_CRG-CASRGGGETQYF_size_6	6
	GO:0033108	0.00575086	3.94202	1.62224	6	95	mitochondrial respiratory chain complex assembly	marker_CRG-CASRGGGETQYF_size_6	6
	GO:0034551	0.000383536	29.0739	0.153686	3	9	mitochondrial respiratory chain complex III assembly	marker_CRG-CASRGGGETQYF_size_6	6
	GO:0061668	0.00576621	23.1789	0.119534	2	7	mitochondrial ribosome assembly	marker_CRG-CASRGGGETQYF_size_6	6
	GO:0032543	0.000493875	4.24619	2.28821	9	134	mitochondrial translation	marker_CRG-CASRGGGETQYF_size_6	6
	GO:0006378	0.00661005	5.82332	0.751354	4	44	mRNA polyadenylation	marker_CRG-CASRGGGETQYF_size_6	6
	GO:0043628	0.00834648	5.41606	0.802582	4	47	ncRNA 3'-end processing	marker_CRG-CASRGGGETQYF_size_6	6
	GO:0051129	0.00661386	1.90013	11.6118	21	680	negative regulation of cellular component organization	marker_CRG-CASRGGGETQYF_size_6	6
	GO:0006807	0.000963916	1.48006	165.025	191	9664	nitrogen compound metabolic process	marker_CRG-CASRGGGETQYF_size_6	6
	GO:0090304	0.00583473	1.38253	84.8517	105	4969	nucleic acid metabolic process	marker_CRG-CASRGGGETQYF_size_6	6
	GO:0006139	0.00222518	1.42784	93.7484	117	5490	nucleobase-containing compound metabolic process	marker_CRG-CASRGGGETQYF_size_6	6
	GO:0048284	0.00124068	4.09038	2.10037	8	123	organelle fusion	marker_CRG-CASRGGGETQYF_size_6	6
	GO:0140056	0.00252291	3.31025	2.88588	9	169	organelle localization by membrane tethering	marker_CRG-CASRGGGETQYF_size_6	6
	GO:0006996	0.0050729	1.42331	64.975	84	3805	organelle organization	marker_CRG-CASRGGGETQYF_size_6	6
	GO:1901362	0.00772054	1.38257	72.4715	91	4244	organic cyclic compound biosynthetic process	marker_CRG-CASRGGGETQYF_size_6	6
	GO:1901360	0.00134063	1.44879	101.091	126	5920	organic cyclic compound metabolic process	marker_CRG-CASRGGGETQYF_size_6	6
	GO:1901576	2.74205e-06	1.73911	101.296	139	5932	organic substance biosynthetic process	marker_CRG-CASRGGGETQYF_size_6	6
	GO:1901575	0.00809453	1.49449	36.509	51	2138	organic substance catabolic process	marker_CRG-CASRGGGETQYF_size_6	6
	GO:0071704	0.00174918	1.47034	182.272	206	10674	organic substance metabolic process	marker_CRG-CASRGGGETQYF_size_6	6
	GO:1901566	0.000334963	1.79717	29.8322	49	1747	organonitrogen compound biosynthetic process	marker_CRG-CASRGGGETQYF_size_6	6
	GO:0043043	0.000121933	2.44706	11.0142	25	645	peptide biosynthetic process	marker_CRG-CASRGGGETQYF_size_6	6
	GO:0006518	7.57026e-05	2.3536	13.3536	29	782	peptide metabolic process	marker_CRG-CASRGGGETQYF_size_6	6
	GO:0097320	0.00596683	9.17402	0.375677	3	22	plasma membrane tubulation	marker_CRG-CASRGGGETQYF_size_6	6
	GO:0010560	0.00452945	10.2546	0.341524	3	20	positive regulation of glycoprotein biosynthetic process	marker_CRG-CASRGGGETQYF_size_6	6
	GO:1903020	0.00596683	9.17402	0.375677	3	22	positive regulation of glycoprotein metabolic process	marker_CRG-CASRGGGETQYF_size_6	6
	GO:0060050	0.000383536	29.0739	0.153686	3	9	positive regulation of protein glycosylation	marker_CRG-CASRGGGETQYF_size_6	6
	GO:0046579	0.00470221	4.94681	1.09288	5	64	positive regulation of Ras protein signal transduction	marker_CRG-CASRGGGETQYF_size_6	6
	GO:0051057	0.00729345	4.42027	1.21241	5	71	positive regulation of small GTPase mediated signal transduction	marker_CRG-CASRGGGETQYF_size_6	6
	GO:0044238	0.000242183	1.57038	173.307	202	10149	primary metabolic process	marker_CRG-CASRGGGETQYF_size_6	6
	GO:0010498	0.00299427	2.23825	8.00875	17	469	proteasomal protein catabolic process	marker_CRG-CASRGGGETQYF_size_6	6
	GO:0044314	0.00280866	38.6363	0.0853811	2	5	protein K27-linked ubiquitination	marker_CRG-CASRGGGETQYF_size_6	6
	GO:0085020	0.00760197	19.3146	0.13661	2	8	protein K6-linked ubiquitination	marker_CRG-CASRGGGETQYF_size_6	6
	GO:0065003	0.000872124	1.71135	31.1299	49	1823	protein-containing complex assembly	marker_CRG-CASRGGGETQYF_size_6	6
	GO:0032984	0.00915952	2.29686	5.46439	12	320	protein-containing complex disassembly	marker_CRG-CASRGGGETQYF_size_6	6
	GO:0043933	0.000109685	1.80888	35.6381	58	2087	protein-containing complex subunit organization	marker_CRG-CASRGGGETQYF_size_6	6
	GO:0006782	0.00966437	16.5544	0.153686	2	9	protoporphyrinogen IX biosynthetic process	marker_CRG-CASRGGGETQYF_size_6	6
	GO:0009889	0.00208352	1.46558	70.2686	92	4115	regulation of biosynthetic process	marker_CRG-CASRGGGETQYF_size_6	6
	GO:0009894	0.00767593	1.73292	16.4102	27	961	regulation of catabolic process	marker_CRG-CASRGGGETQYF_size_6	6
	GO:0031326	0.0039458	1.43042	68.9708	89	4039	regulation of cellular biosynthetic process	marker_CRG-CASRGGGETQYF_size_6	6
	GO:2000112	0.00116911	1.51248	64.4969	87	3777	regulation of cellular macromolecule biosynthetic process	marker_CRG-CASRGGGETQYF_size_6	6
	GO:1903069	0.00966437	16.5544	0.153686	2	9	regulation of ER-associated ubiquitin-dependent protein catabolic process	marker_CRG-CASRGGGETQYF_size_6	6
	GO:0010556	0.00328878	1.4462	66.7168	87	3907	regulation of macromolecule biosynthetic process	marker_CRG-CASRGGGETQYF_size_6	6
	GO:0060211	0.00155995	15.8537	0.239067	3	14	regulation of nuclear-transcribed mRNA poly(A) tail shortening	marker_CRG-CASRGGGETQYF_size_6	6
	GO:0060049	0.00155995	15.8537	0.239067	3	14	regulation of protein glycosylation	marker_CRG-CASRGGGETQYF_size_6	6
	GO:0017062	0.000383536	29.0739	0.153686	3	9	respiratory chain complex III assembly	marker_CRG-CASRGGGETQYF_size_6	6
	GO:0010288	0.00764776	8.2993	0.409829	3	24	response to lead ion	marker_CRG-CASRGGGETQYF_size_6	6
	GO:0031123	0.00410718	3.33084	2.54436	8	149	RNA 3'-end processing	marker_CRG-CASRGGGETQYF_size_6	6
	GO:0043631	0.00773796	5.54535	0.785506	4	46	RNA polyadenylation	marker_CRG-CASRGGGETQYF_size_6	6
	GO:0006412	6.70298e-05	2.54944	10.6043	25	621	translation	marker_CRG-CASRGGGETQYF_size_6	6
	GO:0042780	0.00760197	19.3146	0.13661	2	8	tRNA 3'-end processing	marker_CRG-CASRGGGETQYF_size_6	6
	GO:0009394	0.0055992	9.15795	0.363361	3	31	2'-deoxyribonucleotide metabolic process	marker_CRG-CASRRDSSYEQYF_size_14	14
	GO:0006370	0.000509146	12.2739	0.375082	4	32	7-methylguanosine mRNA capping	marker_CRG-CASRRDSSYEQYF_size_14	14
	GO:0009452	0.000574101	11.8499	0.386803	4	33	7-methylguanosine RNA capping	marker_CRG-CASRRDSSYEQYF_size_14	14
	GO:0051014	0.00578212	21.2846	0.117213	2	10	actin filament severing	marker_CRG-CASRRDSSYEQYF_size_14	14
	GO:0030521	5.30416e-05	10.1996	0.668114	6	57	androgen receptor signaling pathway	marker_CRG-CASRRDSSYEQYF_size_14	14
	GO:0006915	0.00767762	1.65113	22.2353	34	1897	apoptotic process	marker_CRG-CASRRDSSYEQYF_size_14	14
	GO:0097190	0.00931161	2.14502	6.86869	14	586	apoptotic signaling pathway	marker_CRG-CASRRDSSYEQYF_size_14	14
	GO:0019438	0.00941398	1.46329	48.0808	63	4102	aromatic compound biosynthetic process	marker_CRG-CASRRDSSYEQYF_size_14	14
	GO:0097352	0.00989809	7.32327	0.44541	3	38	autophagosome maturation	marker_CRG-CASRRDSSYEQYF_size_14	14
	GO:0016240	0.000807564	85.1692	0.0468852	2	4	autophagosome membrane docking	marker_CRG-CASRRDSSYEQYF_size_14	14
	GO:0001783	0.00236286	12.8273	0.26959	3	23	B cell apoptotic process	marker_CRG-CASRRDSSYEQYF_size_14	14
	GO:0042100	0.00519948	4.78009	1.11352	5	95	B cell proliferation	marker_CRG-CASRRDSSYEQYF_size_14	14
	GO:1904837	0.00510085	9.49771	0.351639	3	30	beta-catenin-TCF complex assembly	marker_CRG-CASRRDSSYEQYF_size_14	14
	GO:0009058	0.00621842	1.45288	70.574	88	6021	biosynthetic process	marker_CRG-CASRRDSSYEQYF_size_14	14
	GO:0001955	0.00365374	28.3829	0.0937705	2	8	blood vessel maturation	marker_CRG-CASRRDSSYEQYF_size_14	14
	GO:0009056	0.00316255	1.65145	30.1238	45	2570	catabolic process	marker_CRG-CASRRDSSYEQYF_size_14	14
	GO:0007050	0.0062898	3.08242	2.73106	8	233	cell cycle arrest	marker_CRG-CASRRDSSYEQYF_size_14	14
	GO:0044843	0.000927564	3.54262	3.01238	10	257	cell cycle G1/S phase transition	marker_CRG-CASRRDSSYEQYF_size_14	14
	GO:0006725	0.00166389	1.5508	66.7763	87	5697	cellular aromatic compound metabolic process	marker_CRG-CASRRDSSYEQYF_size_14	14
	GO:0044249	0.00857457	1.4311	68.4642	85	5841	cellular biosynthetic process	marker_CRG-CASRRDSSYEQYF_size_14	14
	GO:0044248	0.00172784	1.75076	25.8924	41	2209	cellular catabolic process	marker_CRG-CASRRDSSYEQYF_size_14	14
	GO:0022607	0.000645052	1.73783	35.3866	54	3019	cellular component assembly	marker_CRG-CASRRDSSYEQYF_size_14	14
	GO:0044085	0.000217728	1.79721	38.106	59	3251	cellular component biogenesis	marker_CRG-CASRRDSSYEQYF_size_14	14
	GO:0022411	0.00175741	2.53009	6.31778	15	539	cellular component disassembly	marker_CRG-CASRRDSSYEQYF_size_14	14
	GO:0016043	0.000519399	1.62229	72.1212	95	6153	cellular component organization	marker_CRG-CASRRDSSYEQYF_size_14	14
	GO:0071840	0.000117157	1.71546	74.2545	100	6335	cellular component organization or biogenesis	marker_CRG-CASRRDSSYEQYF_size_14	14
	GO:0034645	0.00559617	1.48504	55.2542	72	4714	cellular macromolecule biosynthetic process	marker_CRG-CASRRDSSYEQYF_size_14	14
	GO:0044265	0.00185529	2.01795	13.374	25	1141	cellular macromolecule catabolic process	marker_CRG-CASRRDSSYEQYF_size_14	14
	GO:0044260	0.000679112	1.60507	94.1924	117	8036	cellular macromolecule metabolic process	marker_CRG-CASRRDSSYEQYF_size_14	14
	GO:0044237	4.99453e-05	1.87556	121.843	148	10395	cellular metabolic process	marker_CRG-CASRRDSSYEQYF_size_14	14
	GO:0044271	0.002097	1.55762	55.1136	74	4702	cellular nitrogen compound biosynthetic process	marker_CRG-CASRRDSSYEQYF_size_14	14
	GO:0034641	0.000113745	1.71887	72.297	98	6168	cellular nitrogen compound metabolic process	marker_CRG-CASRRDSSYEQYF_size_14	14
	GO:0044257	0.00352007	2.15963	8.87303	18	757	cellular protein catabolic process	marker_CRG-CASRRDSSYEQYF_size_14	14
	GO:0034622	0.00109106	2.13823	12.1433	24	1036	cellular protein-containing complex assembly	marker_CRG-CASRRDSSYEQYF_size_14	14
	GO:0006974	0.00955007	1.94135	9.79901	18	836	cellular response to DNA damage stimulus	marker_CRG-CASRRDSSYEQYF_size_14	14
	GO:0006325	0.00525334	2.07146	9.22467	18	787	chromatin organization	marker_CRG-CASRRDSSYEQYF_size_14	14
	GO:0016569	0.00130044	2.71627	5.49729	14	469	covalent chromatin modification	marker_CRG-CASRRDSSYEQYF_size_14	14
	GO:0017004	0.000574101	11.8499	0.386803	4	33	cytochrome complex assembly	marker_CRG-CASRRDSSYEQYF_size_14	14
	GO:0039528	0.00338059	11.1522	0.304754	3	26	cytoplasmic pattern recognition receptor signaling pathway in response to virus	marker_CRG-CASRRDSSYEQYF_size_14	14
	GO:0046061	0.000406927	170.349	0.0351639	2	3	dATP catabolic process	marker_CRG-CASRRDSSYEQYF_size_14	14
	GO:0046060	0.00133555	56.7761	0.0586065	2	5	dATP metabolic process	marker_CRG-CASRRDSSYEQYF_size_14	14
	GO:0009204	0.000126477	42.7938	0.105492	3	9	deoxyribonucleoside triphosphate catabolic process	marker_CRG-CASRRDSSYEQYF_size_14	14
	GO:0009200	0.00113663	17.1082	0.210984	3	18	deoxyribonucleoside triphosphate metabolic process	marker_CRG-CASRRDSSYEQYF_size_14	14
	GO:0009264	0.00156078	15.0937	0.234426	3	20	deoxyribonucleotide catabolic process	marker_CRG-CASRRDSSYEQYF_size_14	14
	GO:0009262	0.00787855	8.01128	0.410246	3	35	deoxyribonucleotide metabolic process	marker_CRG-CASRRDSSYEQYF_size_14	14
	GO:0046386	0.00180529	14.2543	0.246147	3	21	deoxyribose phosphate catabolic process	marker_CRG-CASRRDSSYEQYF_size_14	14
	GO:0019692	0.00668093	8.54639	0.386803	3	33	deoxyribose phosphate metabolic process	marker_CRG-CASRRDSSYEQYF_size_14	14
	GO:0006259	0.00444193	2.02463	10.5257	20	898	DNA metabolic process	marker_CRG-CASRRDSSYEQYF_size_14	14
	GO:0051643	0.00365374	28.3829	0.0937705	2	8	endoplasmic reticulum localization	marker_CRG-CASRRDSSYEQYF_size_14	14
	GO:0061817	0.00198787	42.5795	0.0703278	2	6	endoplasmic reticulum-plasma membrane tethering	marker_CRG-CASRRDSSYEQYF_size_14	14
	GO:0008333	0.00319474	7.15112	0.609508	4	52	endosome to lysosome transport	marker_CRG-CASRRDSSYEQYF_size_14	14
	GO:1900116	0.00578212	21.2846	0.117213	2	10	extracellular negative regulation of signal transduction	marker_CRG-CASRRDSSYEQYF_size_14	14
	GO:1900115	0.00578212	21.2846	0.117213	2	10	extracellular regulation of signal transduction	marker_CRG-CASRRDSSYEQYF_size_14	14
	GO:0044783	0.00672605	5.71675	0.750164	4	64	G1 DNA damage checkpoint	marker_CRG-CASRRDSSYEQYF_size_14	14
	GO:0000082	0.000566024	3.7917	2.82483	10	241	G1/S transition of mitotic cell cycle	marker_CRG-CASRRDSSYEQYF_size_14	14
	GO:0010467	0.000479607	1.63616	65.358	88	5576	gene expression	marker_CRG-CASRRDSSYEQYF_size_14	14
	GO:0018130	0.00582374	1.50212	47.987	64	4094	heterocycle biosynthetic process	marker_CRG-CASRRDSSYEQYF_size_14	14
	GO:0046483	0.0013213	1.5672	66.3192	87	5658	heterocycle metabolic process	marker_CRG-CASRRDSSYEQYF_size_14	14
	GO:0016573	0.00936416	3.51811	1.79336	6	153	histone acetylation	marker_CRG-CASRRDSSYEQYF_size_14	14
	GO:0043967	0.00749298	5.53167	0.773606	4	66	histone H4 acetylation	marker_CRG-CASRRDSSYEQYF_size_14	14
	GO:0016570	0.000858575	2.84467	5.26287	14	449	histone modification	marker_CRG-CASRRDSSYEQYF_size_14	14
	GO:0090713	0.00979348	15.4769	0.152377	2	13	immunological memory process	marker_CRG-CASRRDSSYEQYF_size_14	14
	GO:0044419	0.00174791	1.7957	22.6456	37	1932	interspecies interaction between organisms	marker_CRG-CASRRDSSYEQYF_size_14	14
	GO:0030522	0.000387224	3.69014	3.19992	11	273	intracellular receptor signaling pathway	marker_CRG-CASRRDSSYEQYF_size_14	14
	GO:1902400	0.00445483	6.47453	0.668114	4	57	intracellular signal transduction involved in G1 DNA damage checkpoint	marker_CRG-CASRRDSSYEQYF_size_14	14
	GO:0030518	0.0038462	4.28082	1.48861	6	127	intracellular steroid hormone receptor signaling pathway	marker_CRG-CASRRDSSYEQYF_size_14	14
	GO:0071887	0.00729015	4.38776	1.20729	5	103	leukocyte apoptotic process	marker_CRG-CASRRDSSYEQYF_size_14	14
	GO:0070227	0.00831539	5.35816	0.797049	4	68	lymphocyte apoptotic process	marker_CRG-CASRRDSSYEQYF_size_14	14
	GO:0009059	0.00517115	1.48721	56.9421	74	4858	macromolecule biosynthetic process	marker_CRG-CASRRDSSYEQYF_size_14	14
	GO:0043170	0.0014977	1.56864	108.082	129	9221	macromolecule metabolic process	marker_CRG-CASRRDSSYEQYF_size_14	14
	GO:0039530	0.00466152	24.3267	0.105492	2	9	MDA-5 signaling pathway	marker_CRG-CASRRDSSYEQYF_size_14	14
	GO:0008152	0.000120308	1.86497	131.15	155	11189	metabolic process	marker_CRG-CASRRDSSYEQYF_size_14	14
	GO:0033617	6.18222e-05	22.9292	0.222705	4	19	mitochondrial cytochrome c oxidase assembly	marker_CRG-CASRRDSSYEQYF_size_14	14
	GO:0097345	0.00366489	6.86425	0.632951	4	54	mitochondrial outer membrane permeabilization	marker_CRG-CASRRDSSYEQYF_size_14	14
	GO:1902686	0.00445483	6.47453	0.668114	4	57	mitochondrial outer membrane permeabilization involved in programmed cell death	marker_CRG-CASRRDSSYEQYF_size_14	14
	GO:0033108	0.000879481	5.83128	1.11352	6	95	mitochondrial respiratory chain complex assembly	marker_CRG-CASRRDSSYEQYF_size_14	14
	GO:0007005	0.000376027	2.85997	6.02475	16	514	mitochondrion organization	marker_CRG-CASRRDSSYEQYF_size_14	14
	GO:0031571	0.00636289	5.814	0.738442	4	63	mitotic G1 DNA damage checkpoint	marker_CRG-CASRRDSSYEQYF_size_14	14
	GO:0044819	0.00636289	5.814	0.738442	4	63	mitotic G1/S transition checkpoint	marker_CRG-CASRRDSSYEQYF_size_14	14
	GO:0043632	0.00288041	2.32258	7.32582	16	625	modification-dependent macromolecule catabolic process	marker_CRG-CASRRDSSYEQYF_size_14	14
	GO:0019941	0.00241732	2.36693	7.19688	16	614	modification-dependent protein catabolic process	marker_CRG-CASRRDSSYEQYF_size_14	14
	GO:0002756	0.00668093	8.54639	0.386803	3	33	MyD88-independent toll-like receptor signaling pathway	marker_CRG-CASRRDSSYEQYF_size_14	14
	GO:0070266	0.00787855	8.01128	0.410246	3	35	necroptotic process	marker_CRG-CASRRDSSYEQYF_size_14	14
	GO:0060766	0.000524847	23.3351	0.164098	3	14	negative regulation of androgen receptor signaling pathway	marker_CRG-CASRRDSSYEQYF_size_14	14
	GO:0002903	0.00701278	18.9185	0.128934	2	11	negative regulation of B cell apoptotic process	marker_CRG-CASRRDSSYEQYF_size_14	14
	GO:1902807	0.00789264	4.29948	1.23074	5	105	negative regulation of cell cycle G1/S phase transition	marker_CRG-CASRRDSSYEQYF_size_14	14
	GO:0051129	0.00273729	2.27165	7.97049	17	680	negative regulation of cellular component organization	marker_CRG-CASRRDSSYEQYF_size_14	14
	GO:2000134	0.00700128	4.43326	1.19557	5	102	negative regulation of G1/S transition of mitotic cell cycle	marker_CRG-CASRRDSSYEQYF_size_14	14
	GO:0033144	0.00726507	8.2702	0.398524	3	34	negative regulation of intracellular steroid hormone receptor signaling pathway	marker_CRG-CASRRDSSYEQYF_size_14	14
	GO:2000107	0.00203357	8.17567	0.53918	4	46	negative regulation of leukocyte apoptotic process	marker_CRG-CASRRDSSYEQYF_size_14	14
	GO:0070229	0.00418705	10.2588	0.328197	3	28	negative regulation of lymphocyte apoptotic process	marker_CRG-CASRRDSSYEQYF_size_14	14
	GO:0060546	0.00835079	17.0256	0.140656	2	12	negative regulation of necroptotic process	marker_CRG-CASRRDSSYEQYF_size_14	14
	GO:0062099	0.00835079	17.0256	0.140656	2	12	negative regulation of programmed necrotic cell death	marker_CRG-CASRRDSSYEQYF_size_14	14
	GO:0006807	0.000904647	1.61804	113.275	135	9664	nitrogen compound metabolic process	marker_CRG-CASRRDSSYEQYF_size_14	14
	GO:0090304	0.00156669	1.57051	58.2432	78	4969	nucleic acid metabolic process	marker_CRG-CASRRDSSYEQYF_size_14	14
	GO:0097659	0.00954966	1.48443	41.7513	56	3562	nucleic acid-templated transcription	marker_CRG-CASRRDSSYEQYF_size_14	14
	GO:0034654	0.00637169	1.49739	47.2603	63	4032	nucleobase-containing compound biosynthetic process	marker_CRG-CASRRDSSYEQYF_size_14	14
	GO:0006139	0.000770145	1.60661	64.35	86	5490	nucleobase-containing compound metabolic process	marker_CRG-CASRRDSSYEQYF_size_14	14
	GO:1901292	0.00919484	5.19516	0.820491	4	70	nucleoside phosphate catabolic process	marker_CRG-CASRRDSSYEQYF_size_14	14
	GO:0009143	0.000415962	25.6701	0.152377	3	13	nucleoside triphosphate catabolic process	marker_CRG-CASRRDSSYEQYF_size_14	14
	GO:0009166	0.00672605	5.71675	0.750164	4	64	nucleotide catabolic process	marker_CRG-CASRRDSSYEQYF_size_14	14
	GO:0006996	0.000909355	1.65533	44.5996	64	3805	organelle organization	marker_CRG-CASRRDSSYEQYF_size_14	14
	GO:1901362	0.00870245	1.46478	49.7452	65	4244	organic cyclic compound biosynthetic process	marker_CRG-CASRRDSSYEQYF_size_14	14
	GO:1901360	0.00368266	1.49203	69.3901	88	5920	organic cyclic compound metabolic process	marker_CRG-CASRRDSSYEQYF_size_14	14
	GO:1901576	0.0089737	1.42656	69.5308	86	5932	organic substance biosynthetic process	marker_CRG-CASRRDSSYEQYF_size_14	14
	GO:0071704	0.000954745	1.6538	125.113	146	10674	organic substance metabolic process	marker_CRG-CASRRDSSYEQYF_size_14	14
	GO:1901565	0.0036763	1.883	14.8509	26	1267	organonitrogen compound catabolic process	marker_CRG-CASRRDSSYEQYF_size_14	14
	GO:0002221	0.00778668	3.2532	2.26221	7	193	pattern recognition receptor signaling pathway	marker_CRG-CASRRDSSYEQYF_size_14	14
	GO:0009891	7.59262e-05	2.06953	23.0324	42	1965	positive regulation of biosynthetic process	marker_CRG-CASRRDSSYEQYF_size_14	14
	GO:0010647	0.00939295	1.63619	21.7079	33	1852	positive regulation of cell communication	marker_CRG-CASRRDSSYEQYF_size_14	14
	GO:0031328	5.3354e-05	2.10662	22.6807	42	1935	positive regulation of cellular biosynthetic process	marker_CRG-CASRRDSSYEQYF_size_14	14
	GO:0031325	0.000341457	1.76635	37.8833	58	3232	positive regulation of cellular metabolic process	marker_CRG-CASRRDSSYEQYF_size_14	14
	GO:0048522	0.00405254	1.49382	62.9669	81	5372	positive regulation of cellular process	marker_CRG-CASRRDSSYEQYF_size_14	14
	GO:1900087	0.00852169	7.76804	0.421967	3	36	positive regulation of G1/S transition of mitotic cell cycle	marker_CRG-CASRRDSSYEQYF_size_14	14
	GO:0010628	0.000260035	1.91469	25.9393	44	2213	positive regulation of gene expression	marker_CRG-CASRRDSSYEQYF_size_14	14
	GO:0032728	0.00510085	9.49771	0.351639	3	30	positive regulation of interferon-beta production	marker_CRG-CASRRDSSYEQYF_size_14	14
	GO:0010557	1.85035e-05	2.2184	21.6844	42	1850	positive regulation of macromolecule biosynthetic process	marker_CRG-CASRRDSSYEQYF_size_14	14
	GO:0010604	0.000133534	1.81784	39.9931	62	3412	positive regulation of macromolecule metabolic process	marker_CRG-CASRRDSSYEQYF_size_14	14
	GO:1905710	0.00567613	6.01873	0.715	4	61	positive regulation of membrane permeability	marker_CRG-CASRRDSSYEQYF_size_14	14
	GO:0009893	0.000569658	1.69726	42.9703	63	3666	positive regulation of metabolic process	marker_CRG-CASRRDSSYEQYF_size_14	14
	GO:0035794	0.0050407	6.23834	0.691557	4	59	positive regulation of mitochondrial membrane permeability	marker_CRG-CASRRDSSYEQYF_size_14	14
	GO:1902110	0.0041799	6.59944	0.656393	4	56	positive regulation of mitochondrial membrane permeability involved in apoptotic process	marker_CRG-CASRRDSSYEQYF_size_14	14
	GO:0051173	0.000356577	1.77572	36.2423	56	3092	positive regulation of nitrogen compound metabolic process	marker_CRG-CASRRDSSYEQYF_size_14	14
	GO:1903508	1.77341e-05	2.30894	18.7072	38	1596	positive regulation of nucleic acid-templated transcription	marker_CRG-CASRRDSSYEQYF_size_14	14
	GO:0045935	0.000173059	2.02964	21.5672	39	1840	positive regulation of nucleobase-containing compound metabolic process	marker_CRG-CASRRDSSYEQYF_size_14	14
	GO:0062208	0.00668093	8.54639	0.386803	3	33	positive regulation of pattern recognition receptor signaling pathway	marker_CRG-CASRRDSSYEQYF_size_14	14
	GO:1902680	1.79851e-05	2.30731	18.7189	38	1597	positive regulation of RNA biosynthetic process	marker_CRG-CASRRDSSYEQYF_size_14	14
	GO:0051254	5.54879e-05	2.17713	19.7035	38	1681	positive regulation of RNA metabolic process	marker_CRG-CASRRDSSYEQYF_size_14	14
	GO:0009967	0.00442045	1.76289	19.012	31	1622	positive regulation of signal transduction	marker_CRG-CASRRDSSYEQYF_size_14	14
	GO:0023056	0.00983538	1.63015	21.7782	33	1858	positive regulation of signaling	marker_CRG-CASRRDSSYEQYF_size_14	14
	GO:0034141	0.00276156	34.0615	0.0820491	2	7	positive regulation of toll-like receptor 3 signaling pathway	marker_CRG-CASRRDSSYEQYF_size_14	14
	GO:0048524	0.00820649	4.25665	1.24246	5	106	positive regulation of viral process	marker_CRG-CASRRDSSYEQYF_size_14	14
	GO:0044238	0.000649903	1.66096	118.96	141	10149	primary metabolic process	marker_CRG-CASRRDSSYEQYF_size_14	14
	GO:0050847	0.00365374	28.3829	0.0937705	2	8	progesterone receptor signaling pathway	marker_CRG-CASRRDSSYEQYF_size_14	14
	GO:0012501	0.00725262	1.63714	23.8177	36	2032	programmed cell death	marker_CRG-CASRRDSSYEQYF_size_14	14
	GO:0043161	0.00980071	2.37836	4.85262	11	414	proteasome-mediated ubiquitin-dependent protein catabolic process	marker_CRG-CASRRDSSYEQYF_size_14	14
	GO:0030163	0.00532358	1.98873	10.7016	20	913	protein catabolic process	marker_CRG-CASRRDSSYEQYF_size_14	14
	GO:0065003	0.000298246	1.98492	21.3679	38	1823	protein-containing complex assembly	marker_CRG-CASRRDSSYEQYF_size_14	14
	GO:0043933	1.43035e-05	2.17454	24.4624	46	2087	protein-containing complex subunit organization	marker_CRG-CASRRDSSYEQYF_size_14	14
	GO:0051603	0.00849912	2.05509	8.21664	16	701	proteolysis involved in cellular protein catabolic process	marker_CRG-CASRRDSSYEQYF_size_14	14
	GO:0009217	0.00133555	56.7761	0.0586065	2	5	purine deoxyribonucleoside triphosphate catabolic process	marker_CRG-CASRRDSSYEQYF_size_14	14
	GO:0009215	0.00466152	24.3267	0.105492	2	9	purine deoxyribonucleoside triphosphate metabolic process	marker_CRG-CASRRDSSYEQYF_size_14	14
	GO:0009155	0.00198787	42.5795	0.0703278	2	6	purine deoxyribonucleotide catabolic process	marker_CRG-CASRRDSSYEQYF_size_14	14
	GO:0009151	0.00701278	18.9185	0.128934	2	11	purine deoxyribonucleotide metabolic process	marker_CRG-CASRRDSSYEQYF_size_14	14
	GO:0009146	0.00198787	42.5795	0.0703278	2	6	purine nucleoside triphosphate catabolic process	marker_CRG-CASRRDSSYEQYF_size_14	14
	GO:0060765	0.00019096	16.3721	0.293033	4	25	regulation of androgen receptor signaling pathway	marker_CRG-CASRRDSSYEQYF_size_14	14
	GO:0042981	0.00929095	1.70385	17.582	28	1500	regulation of apoptotic process	marker_CRG-CASRRDSSYEQYF_size_14	14
	GO:0030888	0.000734821	7.6981	0.715	5	61	regulation of B cell proliferation	marker_CRG-CASRRDSSYEQYF_size_14	14
	GO:0030155	0.00522792	2.17399	7.79467	16	665	regulation of cell adhesion	marker_CRG-CASRRDSSYEQYF_size_14	14
	GO:0010646	0.00959217	1.48777	40.8605	55	3486	regulation of cell communication	marker_CRG-CASRRDSSYEQYF_size_14	14
	GO:0071156	0.00820649	4.25665	1.24246	5	106	regulation of cell cycle arrest	marker_CRG-CASRRDSSYEQYF_size_14	14
	GO:1902806	0.000682516	4.4936	1.91057	8	163	regulation of cell cycle G1/S phase transition	marker_CRG-CASRRDSSYEQYF_size_14	14
	GO:0010941	0.00913292	1.67713	19.1878	30	1637	regulation of cell death	marker_CRG-CASRRDSSYEQYF_size_14	14
	GO:0033632	0.00701278	18.9185	0.128934	2	11	regulation of cell-cell adhesion mediated by integrin	marker_CRG-CASRRDSSYEQYF_size_14	14
	GO:0044087	0.00538716	1.98637	10.7133	20	914	regulation of cellular component biogenesis	marker_CRG-CASRRDSSYEQYF_size_14	14
	GO:0051128	0.00544214	1.6336	26.7363	40	2281	regulation of cellular component organization	marker_CRG-CASRRDSSYEQYF_size_14	14
	GO:2000045	0.00035932	4.97959	1.73475	8	148	regulation of G1/S transition of mitotic cell cycle	marker_CRG-CASRRDSSYEQYF_size_14	14
	GO:0010468	0.00926349	1.44775	54.5041	70	4650	regulation of gene expression	marker_CRG-CASRRDSSYEQYF_size_14	14
	GO:0043122	0.00583054	3.12465	2.6959	8	230	regulation of I-kappaB kinase/NF-kappaB signaling	marker_CRG-CASRRDSSYEQYF_size_14	14
	GO:1902531	0.00529787	1.71083	20.8756	33	1781	regulation of intracellular signal transduction	marker_CRG-CASRRDSSYEQYF_size_14	14
	GO:0070663	0.00424411	3.30562	2.55524	8	218	regulation of leukocyte proliferation	marker_CRG-CASRRDSSYEQYF_size_14	14
	GO:0051249	0.00899992	2.40898	4.79401	11	409	regulation of lymphocyte activation	marker_CRG-CASRRDSSYEQYF_size_14	14
	GO:0050670	0.00301338	3.50852	2.41459	8	206	regulation of lymphocyte proliferation	marker_CRG-CASRRDSSYEQYF_size_14	14
	GO:0010556	0.00756541	1.48857	45.7951	61	3907	regulation of macromolecule biosynthetic process	marker_CRG-CASRRDSSYEQYF_size_14	14
	GO:0060255	0.00860349	1.42722	72.3087	89	6169	regulation of macromolecule metabolic process	marker_CRG-CASRRDSSYEQYF_size_14	14
	GO:0019222	0.00834981	1.4258	78.0405	95	6658	regulation of metabolic process	marker_CRG-CASRRDSSYEQYF_size_14	14
	GO:0046902	0.00919484	5.19516	0.820491	4	70	regulation of mitochondrial membrane permeability	marker_CRG-CASRRDSSYEQYF_size_14	14
	GO:1902108	0.00567613	6.01873	0.715	4	61	regulation of mitochondrial membrane permeability involved in apoptotic process	marker_CRG-CASRRDSSYEQYF_size_14	14
	GO:1901990	0.008107	2.44676	4.72369	11	403	regulation of mitotic cell cycle phase transition	marker_CRG-CASRRDSSYEQYF_size_14	14
	GO:0032944	0.00310379	3.49068	2.42631	8	207	regulation of mononuclear cell proliferation	marker_CRG-CASRRDSSYEQYF_size_14	14
	GO:0033043	0.00964681	1.77037	14.4289	24	1231	regulation of organelle organization	marker_CRG-CASRRDSSYEQYF_size_14	14
	GO:0062207	0.00393999	5.12339	1.0432	5	89	regulation of pattern recognition receptor signaling pathway	marker_CRG-CASRRDSSYEQYF_size_14	14
	GO:0043067	0.0060025	1.75168	17.8047	29	1519	regulation of programmed cell death	marker_CRG-CASRRDSSYEQYF_size_14	14
	GO:0090085	0.00835079	17.0256	0.140656	2	12	regulation of protein deubiquitination	marker_CRG-CASRRDSSYEQYF_size_14	14
	GO:1900044	0.00578212	21.2846	0.117213	2	10	regulation of protein K63-linked ubiquitination	marker_CRG-CASRRDSSYEQYF_size_14	14
	GO:0009966	0.00348951	1.60229	35.4452	51	3024	regulation of signal transduction	marker_CRG-CASRRDSSYEQYF_size_14	14
	GO:2000035	0.00466152	24.3267	0.105492	2	9	regulation of stem cell division	marker_CRG-CASRRDSSYEQYF_size_14	14
	GO:0034139	0.00466152	24.3267	0.105492	2	9	regulation of toll-like receptor 3 signaling pathway	marker_CRG-CASRRDSSYEQYF_size_14	14
	GO:0034121	0.00789715	5.44354	0.785328	4	67	regulation of toll-like receptor signaling pathway	marker_CRG-CASRRDSSYEQYF_size_14	14
	GO:2000152	0.000807564	85.1692	0.0468852	2	4	regulation of ubiquitin-specific protease activity	marker_CRG-CASRRDSSYEQYF_size_14	14
	GO:0046782	0.00672605	5.71675	0.750164	4	64	regulation of viral transcription	marker_CRG-CASRRDSSYEQYF_size_14	14
	GO:0008535	0.000136146	18.0976	0.26959	4	23	respiratory chain complex IV assembly	marker_CRG-CASRRDSSYEQYF_size_14	14
	GO:0070555	0.00889813	3.16707	2.32082	7	198	response to interleukin-1	marker_CRG-CASRRDSSYEQYF_size_14	14
	GO:0022618	0.00678137	3.34408	2.20361	7	188	ribonucleoprotein complex assembly	marker_CRG-CASRRDSSYEQYF_size_14	14
	GO:0022613	0.00428565	2.55656	4.95811	12	423	ribonucleoprotein complex biogenesis	marker_CRG-CASRRDSSYEQYF_size_14	14
	GO:0071826	0.00821817	3.2182	2.28565	7	195	ribonucleoprotein complex subunit organization	marker_CRG-CASRRDSSYEQYF_size_14	14
	GO:0036260	0.000574101	11.8499	0.386803	4	33	RNA capping	marker_CRG-CASRRDSSYEQYF_size_14	14
	GO:0016070	0.00248211	1.55215	52.6873	71	4495	RNA metabolic process	marker_CRG-CASRRDSSYEQYF_size_14	14
	GO:0072413	0.00474168	6.35425	0.679836	4	58	signal transduction involved in mitotic cell cycle checkpoint	marker_CRG-CASRRDSSYEQYF_size_14	14
	GO:1902402	0.00474168	6.35425	0.679836	4	58	signal transduction involved in mitotic DNA damage checkpoint	marker_CRG-CASRRDSSYEQYF_size_14	14
	GO:1902403	0.00474168	6.35425	0.679836	4	58	signal transduction involved in mitotic DNA integrity checkpoint	marker_CRG-CASRRDSSYEQYF_size_14	14
	GO:0072431	0.00445483	6.47453	0.668114	4	57	signal transduction involved in mitotic G1 DNA damage checkpoint	marker_CRG-CASRRDSSYEQYF_size_14	14
	GO:0044403	9.95735e-06	2.8545	10.1507	26	866	symbiotic process	marker_CRG-CASRRDSSYEQYF_size_14	14
	GO:0006363	0.00510085	9.49771	0.351639	3	30	termination of RNA polymerase I transcription	marker_CRG-CASRRDSSYEQYF_size_14	14
	GO:0002224	0.00681847	3.7772	1.67615	6	143	toll-like receptor signaling pathway	marker_CRG-CASRRDSSYEQYF_size_14	14
	GO:0006360	0.00567613	6.01873	0.715	4	61	transcription by RNA polymerase I	marker_CRG-CASRRDSSYEQYF_size_14	14
	GO:0006362	0.00418705	10.2588	0.328197	3	28	transcription elongation from RNA polymerase I promoter	marker_CRG-CASRRDSSYEQYF_size_14	14
	GO:0006368	0.00291549	5.5195	0.972868	5	83	transcription elongation from RNA polymerase II promoter	marker_CRG-CASRRDSSYEQYF_size_14	14
	GO:0006361	0.000644729	11.4542	0.398524	4	34	transcription initiation from RNA polymerase I promoter	marker_CRG-CASRRDSSYEQYF_size_14	14
	GO:0035666	0.00463029	9.8636	0.339918	3	29	TRIF-dependent toll-like receptor signaling pathway	marker_CRG-CASRRDSSYEQYF_size_14	14
	GO:0006511	0.00219211	2.39182	7.12655	16	608	ubiquitin-dependent protein catabolic process	marker_CRG-CASRRDSSYEQYF_size_14	14
	GO:0007034	0.00637696	3.83362	1.6527	6	141	vacuolar transport	marker_CRG-CASRRDSSYEQYF_size_14	14
	GO:0016032	3.76514e-06	3.02868	9.61147	26	820	viral process	marker_CRG-CASRRDSSYEQYF_size_14	14
	GO:0000186	0.00729617	5.61565	0.770393	4	52	activation of MAPKK activity	marker_CRG-CASRRGGEQYF_size_8	8
	GO:0003333	0.00668923	4.50355	1.18522	5	80	amino acid transmembrane transport	marker_CRG-CASRRGGEQYF_size_8	8
	GO:0015810	0.00734804	19.1452	0.133337	2	9	aspartate transmembrane transport	marker_CRG-CASRRGGEQYF_size_8	8
	GO:0006914	0.00105328	2.49184	7.25948	17	490	autophagy	marker_CRG-CASRRGGEQYF_size_8	8
	GO:0009056	0.00429519	1.54553	38.0752	54	2570	catabolic process	marker_CRG-CASRRGGEQYF_size_8	8
	GO:0044237	0.000518771	1.58745	154.005	179	10395	cellular metabolic process	marker_CRG-CASRRGGEQYF_size_8	8
	GO:0071233	0.00909581	16.751	0.148153	2	10	cellular response to leucine	marker_CRG-CASRRGGEQYF_size_8	8
	GO:0015871	0.00437104	26.8065	0.103707	2	7	choline transport	marker_CRG-CASRRGGEQYF_size_8	8
	GO:0071921	0.00315292	33.5101	0.0888915	2	6	cohesin loading	marker_CRG-CASRRGGEQYF_size_8	8
	GO:0006488	0.00261198	12.6082	0.28149	3	19	dolichol-linked oligosaccharide biosynthetic process	marker_CRG-CASRRGGEQYF_size_8	8
	GO:0006855	0.00539085	4.75843	1.12596	5	76	drug transmembrane transport	marker_CRG-CASRRGGEQYF_size_8	8
	GO:0034085	0.00577129	22.3374	0.118522	2	8	establishment of sister chromatid cohesion	marker_CRG-CASRRGGEQYF_size_8	8
	GO:0031572	0.0097101	7.46658	0.444458	3	30	G2 DNA damage checkpoint	marker_CRG-CASRRGGEQYF_size_8	8
	GO:0046474	0.00515518	2.94772	3.21491	9	217	glycerophospholipid biosynthetic process	marker_CRG-CASRRGGEQYF_size_8	8
	GO:0016578	0.00457009	10.0841	0.340751	3	23	histone deubiquitination	marker_CRG-CASRRGGEQYF_size_8	8
	GO:0006188	0.00909581	16.751	0.148153	2	10	IMP biosynthetic process	marker_CRG-CASRRGGEQYF_size_8	8
	GO:1902475	0.00681262	5.73548	0.755578	4	51	L-alpha-amino acid transmembrane transport	marker_CRG-CASRRGGEQYF_size_8	8
	GO:0015807	0.00274763	5.63456	0.962992	5	65	L-amino acid transport	marker_CRG-CASRRGGEQYF_size_8	8
	GO:0015813	0.00457009	10.0841	0.340751	3	23	L-glutamate transmembrane transport	marker_CRG-CASRRGGEQYF_size_8	8
	GO:0016236	0.000445654	3.20239	4.34087	13	293	macroautophagy	marker_CRG-CASRRGGEQYF_size_8	8
	GO:0008152	0.00131064	1.55681	165.768	188	11189	metabolic process	marker_CRG-CASRRGGEQYF_size_8	8
	GO:1902532	0.00700938	2.15179	7.31874	15	494	negative regulation of intracellular signal transduction	marker_CRG-CASRRGGEQYF_size_8	8
	GO:0007000	0.00437104	26.8065	0.103707	2	7	nucleolus organization	marker_CRG-CASRRGGEQYF_size_8	8
	GO:0006490	0.00303956	11.8659	0.296305	3	20	oligosaccharide-lipid intermediate biosynthetic process	marker_CRG-CASRRGGEQYF_size_8	8
	GO:0090407	0.00299995	2.18565	8.71137	18	588	organophosphate biosynthetic process	marker_CRG-CASRRGGEQYF_size_8	8
	GO:0008654	0.00166583	3.0521	3.82234	11	258	phospholipid biosynthetic process	marker_CRG-CASRRGGEQYF_size_8	8
	GO:0097354	0.000252648	33.6423	0.133337	3	9	prenylation	marker_CRG-CASRRGGEQYF_size_8	8
	GO:0061919	0.00105328	2.49184	7.25948	17	490	process utilizing autophagic mechanism	marker_CRG-CASRRGGEQYF_size_8	8
	GO:0018344	0.000107613	50.4695	0.103707	3	7	protein geranylgeranylation	marker_CRG-CASRRGGEQYF_size_8	8
	GO:0070647	0.0056608	1.78359	16.0597	27	1084	protein modification by small protein conjugation or removal	marker_CRG-CASRRGGEQYF_size_8	8
	GO:0018342	0.000252648	33.6423	0.133337	3	9	protein prenylation	marker_CRG-CASRRGGEQYF_size_8	8
	GO:0006152	0.00734804	19.1452	0.133337	2	9	purine nucleoside catabolic process	marker_CRG-CASRRGGEQYF_size_8	8
	GO:0046130	0.00734804	19.1452	0.133337	2	9	purine ribonucleoside catabolic process	marker_CRG-CASRRGGEQYF_size_8	8
	GO:0001881	0.00153786	8.99483	0.503719	4	34	receptor recycling	marker_CRG-CASRRGGEQYF_size_8	8
	GO:0010506	0.00326654	2.64512	4.78533	12	323	regulation of autophagy	marker_CRG-CASRRGGEQYF_size_8	8
	GO:0050773	0.00164678	3.89283	2.19266	8	148	regulation of dendrite development	marker_CRG-CASRRGGEQYF_size_8	8
	GO:0060998	0.00454206	4.96926	1.08151	5	73	regulation of dendritic spine development	marker_CRG-CASRRGGEQYF_size_8	8
	GO:0016241	0.00388227	3.35966	2.51859	8	170	regulation of macroautophagy	marker_CRG-CASRRGGEQYF_size_8	8
	GO:0001919	0.00457009	10.0841	0.340751	3	23	regulation of receptor recycling	marker_CRG-CASRRGGEQYF_size_8	8
	GO:0032006	0.00354204	4.37143	1.46671	6	99	regulation of TOR signaling	marker_CRG-CASRRGGEQYF_size_8	8
	GO:0006396	0.00469549	1.88004	13.5263	24	913	RNA processing	marker_CRG-CASRRGGEQYF_size_8	8
	GO:0000393	0.00212267	44.6829	0.0740763	2	5	spliceosomal conformational changes to generate catalytic conformation	marker_CRG-CASRRGGEQYF_size_8	8
	GO:0099532	0.00437104	26.8065	0.103707	2	7	synaptic vesicle endosomal processing	marker_CRG-CASRRGGEQYF_size_8	8
	GO:0016189	0.000649443	134.065	0.0444458	2	3	synaptic vesicle to endosome fusion	marker_CRG-CASRRGGEQYF_size_8	8
	GO:0031929	0.00197577	4.24742	1.76302	7	119	TOR signaling	marker_CRG-CASRRGGEQYF_size_8	8
	GO:0038202	0.00368844	6.91533	0.637056	4	43	TORC1 signaling	marker_CRG-CASRRGGEQYF_size_8	8
	GO:0050853	0.000512733	8.38057	0.661332	5	57	B cell receptor signaling pathway	marker_CRG-CASRTGSTGELFF_size_11	11
	GO:0001775	0.00371156	1.86032	15.6399	27	1348	cell activation	marker_CRG-CASRTGSTGELFF_size_11	11
	GO:0016043	0.00857719	1.4302	71.389	88	6153	cellular component organization	marker_CRG-CASRTGSTGELFF_size_11	11
	GO:0071840	0.00924512	1.4229	73.5006	90	6335	cellular component organization or biogenesis	marker_CRG-CASRTGSTGELFF_size_11	11
	GO:0044260	0.00639614	1.44849	93.2362	111	8036	cellular macromolecule metabolic process	marker_CRG-CASRTGSTGELFF_size_11	11
	GO:0044237	0.00349786	1.53827	120.606	139	10395	cellular metabolic process	marker_CRG-CASRTGSTGELFF_size_11	11
	GO:0044267	0.00504189	1.48704	58.7889	76	5067	cellular protein metabolic process	marker_CRG-CASRTGSTGELFF_size_11	11
	GO:0034622	0.00447142	1.95617	12.02	22	1036	cellular protein-containing complex assembly	marker_CRG-CASRTGSTGELFF_size_11	11
	GO:0071354	0.00766147	8.0957	0.406081	3	35	cellular response to interleukin-6	marker_CRG-CASRTGSTGELFF_size_11	11
	GO:0006325	0.00205442	2.22712	9.13102	19	787	chromatin organization	marker_CRG-CASRTGSTGELFF_size_11	11
	GO:0051276	0.000140944	2.29307	13.9808	29	1205	chromosome organization	marker_CRG-CASRTGSTGELFF_size_11	11
	GO:0016569	0.00117957	2.74662	5.44148	14	469	covalent chromatin modification	marker_CRG-CASRTGSTGELFF_size_11	11
	GO:0044346	0.00151579	15.2528	0.232046	3	20	fibroblast apoptotic process	marker_CRG-CASRTGSTGELFF_size_11	11
	GO:0010467	0.00368483	1.50009	64.6945	83	5576	gene expression	marker_CRG-CASRTGSTGELFF_size_11	11
	GO:0006893	0.00580221	5.97725	0.719343	4	62	Golgi to plasma membrane transport	marker_CRG-CASRTGSTGELFF_size_11	11
	GO:0036230	0.00558699	2.37008	5.78955	13	499	granulocyte activation	marker_CRG-CASRTGSTGELFF_size_11	11
	GO:0016570	0.00629235	2.42713	5.20944	12	449	histone modification	marker_CRG-CASRTGSTGELFF_size_11	11
	GO:0045321	0.00144546	2.03051	13.8764	26	1196	leukocyte activation	marker_CRG-CASRTGSTGELFF_size_11	11
	GO:0061756	0.00766147	8.0957	0.406081	3	35	leukocyte adhesion to vascular endothelial cell	marker_CRG-CASRTGSTGELFF_size_11	11
	GO:0043299	0.00878792	2.23259	6.12602	13	528	leukocyte degranulation	marker_CRG-CASRTGSTGELFF_size_11	11
	GO:0031294	0.00377694	6.80053	0.638127	4	55	lymphocyte costimulation	marker_CRG-CASRTGSTGELFF_size_11	11
	GO:0043170	0.00344883	1.50926	106.985	126	9221	macromolecule metabolic process	marker_CRG-CASRTGSTGELFF_size_11	11
	GO:0043412	0.00155292	1.59962	49.1242	68	4234	macromolecule modification	marker_CRG-CASRTGSTGELFF_size_11	11
	GO:0042711	0.0096035	15.6392	0.15083	2	13	maternal behavior	marker_CRG-CASRTGSTGELFF_size_11	11
	GO:0008152	0.00463218	1.54484	129.818	147	11189	metabolic process	marker_CRG-CASRTGSTGELFF_size_11	11
	GO:0051560	0.00293066	11.7827	0.290058	3	25	mitochondrial calcium ion homeostasis	marker_CRG-CASRTGSTGELFF_size_11	11
	GO:0007006	0.000736492	5.0746	1.4851	7	128	mitochondrial membrane organization	marker_CRG-CASRTGSTGELFF_size_11	11
[truncated: 6,696 more rows]
