# Supplementary material for: Single-cell RNA sequencing coupled to TCR profiling of large granular lymphocyte leukemia T cells
Source: Nat Commun. 2022 Apr 11;13:1982. doi: 10.1038/s41467-022-29175-x (PMC9001664; doi:10.1038/s41467-022-29175-x)
Supplement: Supplementary file 7 — Supplementary Data 5 [file 41467_2022_29175_MOESM7_ESM.xlsx]

## Sheet: Sup Data 5-1
	Supplementary Data 5-1 Antigen sources of expanded TCRs.
	Epitope	Antigen	Source organism	Clone size			P value (higher in pre vs. HD)
				Patients-pre	Patients-post	Healhty donors
	FLRGRAYGL	nuclear antigen EBNA-3	Human herpesvirus 4 (Epstein-Barr virus)	12	12	0	0.00574789
	KLGGALQAK	55 kDa immediate-early protein 1	Human herpesvirus 5 strain AD169 (Human cytomegalovirus (strain AD169))	72	51	24	0.0249928
	GILGFVFTL	Matrix protein 1	Influenza A virus	47	33	14	0.0310551
	GLCTLVAML	Transcriptional regulator IE63 homolog	Human herpesvirus 4 (Epstein-Barr virus)	44	15	13	0.0345682
	MIELSLIDFYLCFLAFLLFLVLIML	ORF7b [Severe acute respiratory syndrome coronavirus 2]	SARS-CoV2	94	77	37	0.0645965
	VLPFNDGVYFASTEK	surface glycoprotein [Severe acute respiratory syndrome coronavirus 2]	SARS-CoV2	21	7	5	0.0656544
	MGYINVFAFPFTIYSL	ORF10 protein [Severe acute respiratory syndrome coronavirus 2]	SARS-CoV2	58	56	21	0.0734344
	EPLPQGQLTAY	Trans-activator protein BZLF1	Human herpesvirus 4 (Epstein-Barr virus)	6	10	0	0.0756321
	IVTDFSVIK	Epstein-Barr nuclear antigen 4	Human herpesvirus 4 (Epstein-Barr virus)	6	2	0	0.0756321
	HPVGEADYFEY	EBNA-1	Human herpesvirus 4 (Epstein-Barr virus)	5	6	0	0.116263
	SYFIASFRLFA	membrane glycoprotein [Severe acute respiratory syndrome coronavirus 2]	SARS-CoV2	5	0	0	0.116263
	LLQTGIHVRVSQPSL	HCMVUL83	Human herpesvirus 5 strain Towne (Human cytomegalovirus (strain Towne))	8	4	1	0.121471
	LLWNGPMAV	non-structural protein NS4b	Yellow fever virus 17D (Yellow fever virus (STRAIN 17D))	23	18	7	0.124876
	FVDGVPFVV	orf1ab polyprotein [Severe acute respiratory syndrome coronavirus 2]	SARS-CoV2	29	24	10	0.145998
	SSLENFRAYV	Polymerase basic protein 2	Influenza A virus (A/Puerto Rico/8/1934(H1N1)) (Influenza A virus (A/PR/8/1934(H1N1)))	7	4	1	0.169524
	KLPDDFTGCV	surface glycoprotein [Severe acute respiratory syndrome coronavirus 2]	SARS-CoV2	7	1	1	0.169524
	YEDFLEYHDVRVVL	ORF8 protein [Severe acute respiratory syndrome coronavirus 2]	SARS-CoV2	7	3	1	0.169524
	NRDVDTDFVNEFYAY	orf1ab polyprotein [Severe acute respiratory syndrome coronavirus 2]	SARS-CoV2	7	2	1	0.169524
	VLWAHGFEL	orf1ab polyprotein [Severe acute respiratory syndrome coronavirus 2]	SARS-CoV2	12	5	3	0.173361
	TLIGDCATV	orf1ab polyprotein [Severe acute respiratory syndrome coronavirus 2]	SARS-CoV2	4	9	0	0.178746
	LITGRLQSLQTYV	surface glycoprotein [Severe acute respiratory syndrome coronavirus 2]	SARS-CoV2	4	2	0	0.178746
	RIFTIGTVTLK	ORF3a protein [Severe acute respiratory syndrome coronavirus 2]	SARS-CoV2	4	0	0	0.178746
	LPPAYTNSF	surface glycoprotein [Severe acute respiratory syndrome coronavirus 2]	SARS-CoV2	4	3	0	0.178746
	GTHWFVTQR	surface glycoprotein [Severe acute respiratory syndrome coronavirus 2]	SARS-CoV2	4	2	0	0.178746
	ALRKVPTDNYITTY	orf1ab polyprotein [Severe acute respiratory syndrome coronavirus 2]	SARS-CoV2	4	3	0	0.178746
	KLWASPLHV			4	0	0	0.178746
	GLEAPFLYLYALVYFLQSINFVRIIMR	ORF3a protein [Severe acute respiratory syndrome coronavirus 2]	SARS-CoV2	21	12	7	0.183232
	HTTDPSFLGRY	orf1ab polyprotein [Severe acute respiratory syndrome coronavirus 2]	SARS-CoV2	40	34	16	0.195679
	GMEVTPSGTWLTY	nucleocapsid phosphoprotein [Severe acute respiratory syndrome coronavirus 2]	SARS-CoV2	9	12	2	0.20066
	YLNTLTLAV	orf1ab polyprotein [Severe acute respiratory syndrome coronavirus 2]	SARS-CoV2	9	5	2	0.20066
	APKEIIFLEGETL	orf1ab polyprotein [Severe acute respiratory syndrome coronavirus 2]	SARS-CoV2	18	14	6	0.21156
	FPPTSFGPL	orf1ab polyprotein [Severe acute respiratory syndrome coronavirus 2]	SARS-CoV2	11	5	3	0.221145
	GNYTVSCLPFTI	ORF8 protein [Severe acute respiratory syndrome coronavirus 2]	SARS-CoV2	6	3	1	0.234182
	KTAYSHLSTSK	polymerase	Hepatitis B virus (hepatitis B virus (HBV))	6	4	1	0.234182
	MVMCGGSLYV	orf1ab polyprotein [Severe acute respiratory syndrome coronavirus 2]	SARS-CoV2	6	3	1	0.234182
	APHGVVFLHVTYV	surface glycoprotein [Severe acute respiratory syndrome coronavirus 2]	SARS-CoV2	6	2	1	0.234182
	AVFDRKSDAK	Epstein-Barr nuclear antigen 4	Human herpesvirus 4 (Epstein-Barr virus)	13	7	4	0.235593
	RAKFKQLL	Trans-activator protein BZLF1	Human herpesvirus 4 (Epstein-Barr virus)	8	8	2	0.262107
	MPASWVMRI	orf1ab polyprotein [Severe acute respiratory syndrome coronavirus 2]	SARS-CoV2	8	1	2	0.262107
	ITEEVGHTDLMAAY	orf1ab polyprotein [Severe acute respiratory syndrome coronavirus 2]	SARS-CoV2	3	5	0	0.274847
	ILLIIMRTFKVSIWNLDYII	ORF6 protein [Severe acute respiratory syndrome coronavirus 2]	SARS-CoV2	3	4	0	0.274847
	KFPRGQGVPI	nucleocapsid phosphoprotein [Severe acute respiratory syndrome coronavirus 2]	SARS-CoV2	3	1	0	0.274847
	WTAGAAAYYVGY	surface glycoprotein [Severe acute respiratory syndrome coronavirus 2]	SARS-CoV2	3	0	0	0.274847
	TLVPQEHYV	orf1ab polyprotein [Severe acute respiratory syndrome coronavirus 2]	SARS-CoV2	3	2	0	0.274847
	HLVDFQVTI	ORF6 protein [Severe acute respiratory syndrome coronavirus 2]	SARS-CoV2	3	3	0	0.274847
	RLRAEAQVK	Epstein-Barr nuclear antigen 3	Human herpesvirus 4 (Epstein-Barr virus)	3	3	0	0.274847
	FLPFFSNVTWFHAI	surface glycoprotein [Severe acute respiratory syndrome coronavirus 2]	SARS-CoV2	3	3	0	0.274847
	KLNDLCFTNVYADSFVIR	surface glycoprotein [Severe acute respiratory syndrome coronavirus 2]	SARS-CoV2	5	2	1	0.319419
	GDAALALLLLDRLNQL	nucleocapsid phosphoprotein [Severe acute respiratory syndrome coronavirus 2]	SARS-CoV2	5	1	1	0.319419
	SNEKQEILGTVSWNL	orf1ab polyprotein [Severe acute respiratory syndrome coronavirus 2]	SARS-CoV2	9	2	3	0.347176
	FVCNLLLLFVTVYSHLLLV	ORF3a protein [Severe acute respiratory syndrome coronavirus 2]	SARS-CoV2	11	10	4	0.352549
	FLPRVFSAV	orf1ab polyprotein [Severe acute respiratory syndrome coronavirus 2]	SARS-CoV2	15	7	6	0.357457
	FLWLLWPVTLACFVLAAV	membrane glycoprotein [Severe acute respiratory syndrome coronavirus 2]	SARS-CoV2	44	38	21	0.378847
	QLMCQPILLL	orf1ab polyprotein [Severe acute respiratory syndrome coronavirus 2]	SARS-CoV2	26	25	12	0.400209
	VQELYSPIFLIV	ORF7a protein [Severe acute respiratory syndrome coronavirus 2]	SARS-CoV2	16	5	7	0.414257
	SETKCTLKSFTVEK	surface glycoprotein [Severe acute respiratory syndrome coronavirus 2]	SARS-CoV2	2	4	0	0.422671
	CMTSCCSCLK	surface glycoprotein [Severe acute respiratory syndrome coronavirus 2]	SARS-CoV2	2	0	0	0.422671
	LLQYGSFCT	surface glycoprotein [Severe acute respiratory syndrome coronavirus 2]	SARS-CoV2	2	1	0	0.422671
	EAAGIGILTV	Melanoma antigen recognized by T-cells 1	Homo sapiens (human)	2	0	0	0.422671
	KLNVGDYFV	orf1ab polyprotein [Severe acute respiratory syndrome coronavirus 2]	SARS-CoV2	2	1	0	0.422671
	ILTGLNYEA	Sterol-4-alpha-carboxylate 3-dehydrogenase	Homo sapiens (human)	2	1	0	0.422671
	KEGIAARVKNW			2	0	0	0.422671
	NMLRIMASL	orf1ab polyprotein [Severe acute respiratory syndrome coronavirus 2]	SARS-CoV2	2	0	0	0.422671
	SFHSLHLLF	transcriptional activator Tax	Human T-cell leukemia virus type I (Human adult T-cell leukemia virus)	2	1	0	0.422671
	SSNVANYQK	orf1ab polyprotein [Severe acute respiratory syndrome coronavirus 2]	SARS-CoV2	2	0	0	0.422671
	STQDLFLPFF	surface glycoprotein [Severe acute respiratory syndrome coronavirus 2]	SARS-CoV2	2	0	0	0.422671
	SMWSFNPETNIL	membrane glycoprotein [Severe acute respiratory syndrome coronavirus 2]	SARS-CoV2	2	0	0	0.422671
	TFYLTNDVSFL	orf1ab polyprotein [Severe acute respiratory syndrome coronavirus 2]	SARS-CoV2	2	0	0	0.422671
	SIINFEKL	ovalbumin	Gallus gallus (chicken)	2	1	0	0.422671
	SELVIGAVIL	membrane glycoprotein [Severe acute respiratory syndrome coronavirus 2]	SARS-CoV2	6	7	2	0.428157
	NLNESLIDL	Spike glycoprotein precursor	SARS coronavirus BJ01	6	2	2	0.428157
	FLNGSCGSV	orf1ab polyprotein [Severe acute respiratory syndrome coronavirus 2]	SARS-CoV2	36	31	18	0.461239
	NPLLYDANYFLCW	ORF3a protein [Severe acute respiratory syndrome coronavirus 2]	SARS-CoV2	11	4	5	0.490366
	LLLDDFVEII	orf1ab polyprotein [Severe acute respiratory syndrome coronavirus 2]	SARS-CoV2	11	5	5	0.490366
	LVVDFSQFSR	DNA polymerase	Hepatitis B virus (hepatitis B virus (HBV))	7	8	3	0.514115
	VTEHDTLLY	DNA processivity factor	Human herpesvirus 5 (Human cytomegalovirus)	5	4	2	0.532513
	KPLEFGATSAAL	orf1ab polyprotein [Severe acute respiratory syndrome coronavirus 2]	SARS-CoV2	5	2	2	0.532513
	STLPETAVVRR	precore/core protein	Hepatitis B virus (hepatitis B virus (HBV))	5	5	2	0.532513
	GYQPYRVVVLSF	surface glycoprotein [Severe acute respiratory syndrome coronavirus 2]	SARS-CoV2	5	2	2	0.532513
	AEIRASANLAATK	surface glycoprotein [Severe acute respiratory syndrome coronavirus 2]	SARS-CoV2	5	2	2	0.532513
	TPRVTGGGAM	HCMVUL83	Human herpesvirus 5 (Human cytomegalovirus)	19	15	10	0.561963
	LPRRSGAAGA	nucleoprotein	Influenza A virus	19	14	10	0.561963
	YFPLQSYGF	surface glycoprotein [Severe acute respiratory syndrome coronavirus 2]	SARS-CoV2	3	2	1	0.563148
	TPINLVRDL	surface glycoprotein [Severe acute respiratory syndrome coronavirus 2]	SARS-CoV2	3	2	1	0.563148
	IQYIDIGNY	ORF8 protein [Severe acute respiratory syndrome coronavirus 2]	SARS-CoV2	3	2	1	0.563148
	SEHDYQIGGYTEKW	ORF3a protein [Severe acute respiratory syndrome coronavirus 2]	SARS-CoV2	17	27	9	0.573326
	IMLIIFWFSL	ORF7b [Severe acute respiratory syndrome coronavirus 2]	SARS-CoV2	18	11	10	0.616117
	AELAKNVSLDNVL	orf1ab polyprotein [Severe acute respiratory syndrome coronavirus 2]	SARS-CoV2	14	17	8	0.646632
	ILHCANFNV	orf1ab polyprotein [Severe acute respiratory syndrome coronavirus 2]	SARS-CoV2	4	5	2	0.647199
	YAWNRKRISNCVADYSVLYNSASFSTFKCYGVSPTKLNDLCFT	surface glycoprotein [Severe acute respiratory syndrome coronavirus 2]	SARS-CoV2	4	4	2	0.647199
	SPFHPLADNKFAL	ORF7a protein [Severe acute respiratory syndrome coronavirus 2]	SARS-CoV2	1	5	0	0.650087
	AYKTFPPTEPK	nucleocapsid phosphoprotein [Severe acute respiratory syndrome coronavirus 2]	SARS-CoV2	1	2	0	0.650087
	IPSINVHHY	HCMVUL83	Human herpesvirus 5 (Human cytomegalovirus)	1	2	0	0.650087
	YYVGYLQPRTFLL	surface glycoprotein [Severe acute respiratory syndrome coronavirus 2]	SARS-CoV2	1	2	0	0.650087
	VLQLPQGTTLPKGFYA	nucleocapsid phosphoprotein [Severe acute respiratory syndrome coronavirus 2]	SARS-CoV2	1	0	0	0.650087
	GCQEICPAC	Protein FAM122C	Homo sapiens (human)	1	0	0	0.650087
	TVYDPLQPELDSFK	surface glycoprotein [Severe acute respiratory syndrome coronavirus 2]	SARS-CoV2	1	0	0	0.650087
	SSYRRPVGI	RNA-directed RNA polymerase catalytic subunit	Influenza A virus (A/Puerto Rico/8/1934(H1N1)) (Influenza A virus (A/PR/8/1934(H1N1)))	1	1	0	0.650087
	GAVECCPNC	Serine/threonine-protein kinase 10	Homo sapiens (human)	1	0	0	0.650087
	VSFIEFVGW	EBNA-3B nuclear protein	Human herpesvirus 4 (Epstein-Barr virus)	1	0	0	0.650087
	TVATSRTLSYYK	membrane glycoprotein [Severe acute respiratory syndrome coronavirus 2]	SARS-CoV2	1	0	0	0.650087
	THLMVLCCV	keratinocyte proline-rich protein [Homo sapiens]	Homo sapiens (human)	1	0	0	0.650087
	TEKSNIIRGW	surface glycoprotein [Severe acute respiratory syndrome coronavirus 2]	SARS-CoV2	1	0	0	0.650087
	TTLPVNVAF	orf1ab polyprotein [Severe acute respiratory syndrome coronavirus 2]	SARS-CoV2	1	0	0	0.650087
	TLLANVTAV	VP6 protein	Human rotavirus strain WA (Human rotavirus serotype 1 / strain WA)	1	0	0	0.650087
	ATIPIQASLPFGWLIVGVALLAVFQSASKIITLKKRWQ	ORF3a protein [Severe acute respiratory syndrome coronavirus 2]	SARS-CoV2	1	1	0	0.650087
	ATDALMTGY	polyprotein precursor	Hepatitis C virus	1	1	0	0.650087
	ATEGALNTPKDHI	nucleocapsid phosphoprotein [Severe acute respiratory syndrome coronavirus 2]	SARS-CoV2	1	0	0	0.650087
	AVGSYVYSV			1	0	0	0.650087
	YEGNSPFHPL	ORF7a protein [Severe acute respiratory syndrome coronavirus 2]	SARS-CoV2	1	1	0	0.650087
	ALSPVIPHI			1	1	0	0.650087
	AEMEFCPCC	Rho-related GTP-binding protein RhoE	Homo sapiens (human)	1	0	0	0.650087
	ALSKGVHFV	ORF3a protein [Severe acute respiratory syndrome coronavirus 2]	SARS-CoV2	1	0	0	0.650087
	ALWALPHAA	IE62	Human herpesvirus 3 (Varicella-zoster virus)	1	0	0	0.650087
	ALYGSVPVL	Neutral alpha-glucosidase AB	Homo sapiens (human)	1	0	0	0.650087
	FAFACPDGVKHVYQL	ORF7a protein [Severe acute respiratory syndrome coronavirus 2]	SARS-CoV2	1	1	0	0.650087
	EELKKLLEQWNLVIGFLF	membrane glycoprotein [Severe acute respiratory syndrome coronavirus 2]	SARS-CoV2	1	1	0	0.650087
	EIQEFCPNT	Fibrous sheath CABYR-binding protein	Homo sapiens (human)	1	0	0	0.650087
	FDVMVMPNL	type II cytoskeletal 8	Homo sapiens (human)	1	0	0	0.650087
	VYSTGSNVFQTR	surface glycoprotein [Severe acute respiratory syndrome coronavirus 2]	SARS-CoV2	1	1	0	0.650087
	VYSSANNCTFEY	surface glycoprotein [Severe acute respiratory syndrome coronavirus 2]	SARS-CoV2	1	0	0	0.650087
	CALDPLSETK	surface glycoprotein [Severe acute respiratory syndrome coronavirus 2]	SARS-CoV2	1	0	0	0.650087
	CCIEVINNT	Protein NPAT	Homo sapiens (human)	1	0	0	0.650087
	CFLLILPNC	Rho guanine nucleotide exchange factor 10-like protein	Homo sapiens (human)	1	0	0	0.650087
	CFVECAPVC	Multiple epidermal growth factor-like domains protein 6	Homo sapiens (human)	1	0	0	0.650087
	CHIPVEPNT	Isocitrate dehydrogenase [NAD] subunit gamma	Homo sapiens (human)	1	0	0	0.650087
	CLNEYHLFL			1	0	0	0.650087
	DATYQRTRALVR	nucleoprotein	Influenza A virus	1	1	0	0.650087
	YHLMSFPQSA	surface glycoprotein [Severe acute respiratory syndrome coronavirus 2]	SARS-CoV2	1	0	0	0.650087
	KMVTVCPNT	Metalloreductase STEAP2	Homo sapiens (human)	1	0	0	0.650087
	KTSVDCTMYI	surface glycoprotein [Severe acute respiratory syndrome coronavirus 2]	SARS-CoV2	1	0	0	0.650087
	KLSREIMPV	Histone acetyltransferase KAT6A	Homo sapiens (human)	1	1	0	0.650087
	KMVAVFYTT	olfactory receptor 5M8	Homo sapiens (human)	1	0	0	0.650087
	KPFERDISTEIY	surface glycoprotein [Severe acute respiratory syndrome coronavirus 2]	SARS-CoV2	1	0	0	0.650087
	NNILIATCV	Zinc finger protein 568	Homo sapiens (human)	1	0	0	0.650087
	NMINFAPNI	C3 and PZP-like alpha-2-macroglobulin domain-containing protein 8	Homo sapiens (human)	1	0	0	0.650087
	KLLEIAPNC	large T antigen [Merkel cell polyomavirus]	Merkel cell polyomavirus (MCPyV isolate R17b)	1	0	0	0.650087
	KEIDRLNEV	surface glycoprotein [Severe acute respiratory syndrome coronavirus 2]	SARS-CoV2	1	1	0	0.650087
	KTVGIYPNA	Alpha-N-acetylgalactosaminide alpha-2	Homo sapiens (human)	1	0	0	0.650087
	QDVEIPPNI	Vacuolar protein sorting-associated protein 13C	Homo sapiens (human)	1	0	0	0.650087
	PTNGVGYQPYRVVVLSFELLHAPATVCGPKKSTNLVKNKCVNF	surface glycoprotein [Severe acute respiratory syndrome coronavirus 2]	SARS-CoV2	1	0	0	0.650087
	KIILFLPCI	Fatty acyl-CoA reductase 2	Homo sapiens (human)	1	0	0	0.650087
	LMFWASSSI			1	1	0	0.650087
	NMIHFAPNV	6-sialyltransferase 3	Homo sapiens (human)	1	0	0	0.650087
	LLMPILTLT	orf1ab polyprotein [Severe acute respiratory syndrome coronavirus 2]	SARS-CoV2	1	0	0	0.650087
	NDMLVCANI	Kinesin-like protein KIF23	Homo sapiens (human)	1	0	0	0.650087
	LVLEVDPNI	Sorting nexin 11	Homo sapiens (human)	1	0	0	0.650087
	KTWGQYWQV	Melanocyte protein Pmel 17 precursor	Homo sapiens (human)	1	0	0	0.650087
	KVKEVCPNV	CD109 antigen	Homo sapiens (human)	1	0	0	0.650087
	LAAVYRINWI	membrane glycoprotein [Severe acute respiratory syndrome coronavirus 2]	SARS-CoV2	1	0	0	0.650087
	LHMEFCSCC	Family with sequence similarity 120A	Homo sapiens (human)	1	0	0	0.650087
	LLALHRSYL	surface glycoprotein [Severe acute respiratory syndrome coronavirus 2]	SARS-CoV2	1	1	0	0.650087
	LLDFVRFMGV	Epstein-Barr nuclear antigen 6	Human herpesvirus 4 (Epstein-Barr virus)	1	0	0	0.650087
	LLFALYFSA	alpha-N-acetylgalactosaminide alpha-2	Homo sapiens (human)	1	0	0	0.650087
	HPVAEADYFEY	EBNA-1	Human herpesvirus 4 (Epstein-Barr virus)	1	1	0	0.650087
	HIAKSPFEV	Filamin A	Homo sapiens (human)	1	0	0	0.650087
	HPVGDADYFEY	Epstein-Barr nuclear antigen 1	Human herpesvirus 4 strain B95-8 (Epstein-Barr virus (strain B95-8))	1	1	0	0.650087
	HPVGQADYFEY	nuclear antigen EBNA1	Human herpesvirus 4 (Epstein-Barr virus)	1	1	0	0.650087
	SSTFNVPMEKLK	orf1ab polyprotein [Severe acute respiratory syndrome coronavirus 2]	SARS-CoV2	1	1	0	0.650087
	GMSRIGMEVTPSGTW	nucleocapsid phosphoprotein [Severe acute respiratory syndrome coronavirus 2]	SARS-CoV2	1	1	0	0.650087
	SGQGSFQPSQQNP	Alpha/beta-gliadin MM1 precursor	Triticum aestivum (Canadian hard winter wheat)	1	0	0	0.650087
	RTLNAWVKV	Gag	Human immunodeficiency virus 1 (human immunodeficiency virus 1 HIV-1)	1	0	0	0.650087
	LQIPFAMQMAY	surface glycoprotein [Severe acute respiratory syndrome coronavirus 2]	SARS-CoV2	1	0	0	0.650087
	SLLWMNLFV			1	0	0	0.650087
	IMIEFCPGG	Keratin	Homo sapiens (human)	1	0	0	0.650087
	RLGPYLEFL	Inter-alpha-trypsin inhibitor heavy chain H6	Homo sapiens (human)	1	0	0	0.650087
	RKTVRARSRTPSCRSRSHTPSRRRR			1	0	0	0.650087
	IPIGAGICASY	surface glycoprotein [Severe acute respiratory syndrome coronavirus 2]	SARS-CoV2	1	0	0	0.650087
	RTMEVCYNT	Zinc finger protein 483	Homo sapiens (human)	1	0	0	0.650087
	RGYVYQGL	nucleocapsid protein	Vesicular stomatitis virus (vesicular stomatitis virus VSV)	1	1	0	0.650087
	RCMLQCPSV	Uncharacterized protein C20orf194	Homo sapiens (human)	1	0	0	0.650087
	RNPANNAAIVL	nucleocapsid phosphoprotein [Severe acute respiratory syndrome coronavirus 2]	SARS-CoV2	1	1	0	0.650087
	RPPIFIRRL	Epstein-Barr nuclear antigen 3	Human herpesvirus 4 (Epstein-Barr virus)	1	0	0	0.650087
	ILTGLNYEV	Sterol-4-alpha-carboxylate 3-dehydrogenase	Homo sapiens (human)	1	0	0	0.650087
	RMFPNAPYL	Wilms tumor protein	Homo sapiens (human)	1	0	0	0.650087
	ILTGLNYEA	decarboxylating	SARS-CoV2	1	0	0	0.650087
	KLSYGIATV	orf1ab polyprotein [Severe acute respiratory syndrome coronavirus 2]	SARS-CoV2	19	9	11	0.654745
	YVLDHLIVV	Transcription activator BRLF1	Human herpesvirus 4 (Epstein-Barr virus)	48	29	28	0.678575
	YLDAYNMMI	orf1ab polyprotein [Severe acute respiratory syndrome coronavirus 2]	SARS-CoV2	5	2	3	0.70644
	SEVGPEHSLAEY	orf1ab polyprotein [Severe acute respiratory syndrome coronavirus 2]	SARS-CoV2	2	3	1	0.718318
	HVTYVPAQEKNF	surface glycoprotein [Severe acute respiratory syndrome coronavirus 2]	SARS-CoV2	2	3	1	0.718318
	FLNRFTTTL	nonstructural polyprotein pp1a	SARS coronavirus Urbani (SARS-CoV (Urbani strain))	2	2	1	0.718318
	LEPLVDLPI	surface glycoprotein [Severe acute respiratory syndrome coronavirus 2]	SARS-CoV2	2	2	1	0.718318
	QECVRGTTVL	ORF7a protein [Severe acute respiratory syndrome coronavirus 2]	SARS-CoV2	2	0	1	0.718318
	YIFFASFYY	orf1ab polyprotein [Severe acute respiratory syndrome coronavirus 2]	SARS-CoV2	2	1	1	0.718318
	SLVKPSFYV	envelope protein [Severe acute respiratory syndrome coronavirus 2]	SARS-CoV2	2	1	1	0.718318
	WICLLQFAY	membrane glycoprotein [Severe acute respiratory syndrome coronavirus 2]	SARS-CoV2	4	3	3	0.800113
	RSVASQSIIAYTMSL	surface glycoprotein [Severe acute respiratory syndrome coronavirus 2]	SARS-CoV2	8	7	6	0.816206
	GTSGSPIVAR	surface glycoprotein [Severe acute respiratory syndrome coronavirus 2]	SARS-CoV2	2	1	2	0.873489
	GTSGAPIVNR	polyprotein	Dengue virus 2 (dengue 2 virus DEN-2)	2	1	2	0.873489
	GTSGSPIVDR	orf1ab polyprotein [Severe acute respiratory syndrome coronavirus 2]	SARS-CoV2	2	1	2	0.873489
	GTSGSPIIDK	Nonstructural protein NS3	Dengue virus 2 Thailand/16681/84 (Dengue virus type 2 (strain 16681))	2	1	2	0.873489
	GTSGSPIVNR	nonstructural protein 3	Dengue virus 1 (dengue type 1 D1 virus)	2	1	2	0.873489
	TPINLVRDL	orf1ab polyprotein [Severe acute respiratory syndrome coronavirus 2]	SARS-CoV2	2	1	2	0.873489
	SEYKGPITDVFYKENSY	orf1ab polyprotein [Severe acute respiratory syndrome coronavirus 2]	SARS-CoV2	2	2	2	0.873489
	MDLFMRIFTI	ORF3a protein [Severe acute respiratory syndrome coronavirus 2]	SARS-CoV2	2	1	2	0.873489
	FTISVTTEIL	surface glycoprotein [Severe acute respiratory syndrome coronavirus 2]	SARS-CoV2	1	2	1	0.877504
	VLAWLYAAV	nonstructural polyprotein pp1a	SARS coronavirus Urbani (SARS-CoV (Urbani strain))	1	0	1	0.877504
	TEILPVSMTK	surface glycoprotein [Severe acute respiratory syndrome coronavirus 2]	SARS-CoV2	1	0	1	0.877504
	AMFWSVPTV			1	0	1	0.877504
	EEHVQIHTI	ORF3a protein [Severe acute respiratory syndrome coronavirus 2]	SARS-CoV2	1	1	1	0.877504
	NYIAQVDVVNFNL	ORF10 protein [Severe acute respiratory syndrome coronavirus 2]	SARS-CoV2	1	0	1	0.877504
	LVVDFSQFSR	partial [Hepatitis B virus]	Hepatitis B virus (hepatitis B virus (HBV))	1	1	1	0.877504
	LITLATCELYHYQECV	ORF7a protein [Severe acute respiratory syndrome coronavirus 2]	SARS-CoV2	1	1	1	0.877504
	RARSVSPKLFIR	ORF7a protein [Severe acute respiratory syndrome coronavirus 2]	SARS-CoV2	1	1	1	0.877504
	SIIGRLLEV	serine/threonine-protein phosphatase PP1-alpha catalytic subunit isoform 1	Homo sapiens (human)	1	0	1	0.877504
	RQLLFVVEV	orf1ab polyprotein [Severe acute respiratory syndrome coronavirus 2]	SARS-CoV2	11	6	9	0.877817
	VQPTESIVRFPNITNLCPF	surface glycoprotein [Severe acute respiratory syndrome coronavirus 2]	SARS-CoV2	12	8	10	0.892563
	GTSGSPIINR	Nonstructural protein NS3	Dengue virus 3 (Dengue virus serotype 3)	4	2	4	0.893787
	ELAGIGILTV			5	1	5	0.904896
	RTQSPRRR	precore/core protein	Hepatitis B virus (hepatitis B virus (HBV))	6	8	6	0.915154
	YEQYIKWPWYI	surface glycoprotein [Severe acute respiratory syndrome coronavirus 2]	SARS-CoV2	6	5	6	0.915154
	VLPPLLTDEMIAQYT	surface glycoprotein [Severe acute respiratory syndrome coronavirus 2]	SARS-CoV2	7	5	7	0.924401
	QELIRQGTDYKHW	nucleocapsid phosphoprotein [Severe acute respiratory syndrome coronavirus 2]	SARS-CoV2	2	0	3	0.945915
	TVLSFCAFAV	orf1ab polyprotein [Severe acute respiratory syndrome coronavirus 2]	SARS-CoV2	2	3	3	0.945915
	STDTGVEHVTFFIYNK	ORF3a protein [Severe acute respiratory syndrome coronavirus 2]	SARS-CoV2	2	1	3	0.945915
	VPHVGEIPVAYRKVLL	orf1ab polyprotein [Severe acute respiratory syndrome coronavirus 2]	SARS-CoV2	6	6	7	0.953597
	FGEVFNATRFASVY	surface glycoprotein [Severe acute respiratory syndrome coronavirus 2]	SARS-CoV2	6	6	7	0.953597
	NLVPMVATV	HCMVUL83	Human herpesvirus 5 (Human cytomegalovirus)	26	28	22	0.954815
	RQIAPGQTGKIADYNYKL	surface glycoprotein [Severe acute respiratory syndrome coronavirus 2]	SARS-CoV2	1	1	2	0.957097
	YTMADLVYAL	orf1ab polyprotein [Severe acute respiratory syndrome coronavirus 2]	SARS-CoV2	1	1	2	0.957097
	AYSNNSIAIPTNFTISV	surface glycoprotein [Severe acute respiratory syndrome coronavirus 2]	SARS-CoV2	6	5	8	0.975495
	FQPQNGQFI	Nucleoprotein	Lymphocytic choriomeningitis mammarenavirus (Lymphocytic choriomeningitis virus)	2	1	4	0.977622
	VLHSYFTSDYYQLY	ORF3a protein [Severe acute respiratory syndrome coronavirus 2]	SARS-CoV2	1	8	3	0.984967
	FLCLFLLPSLATV	orf1ab polyprotein [Severe acute respiratory syndrome coronavirus 2]	SARS-CoV2	5	5	8	0.987326
	RALEYKNL	immediate-early IE3 protein	Murid betaherpesvirus 1 (Murine cytomegalovirus)	2	2	8	0.999453
	LSPRWYFYYL	nucleocapsid phosphoprotein [Severe acute respiratory syndrome coronavirus 2]	SARS-CoV2	8	7	16	0.99961
	KAYNVTQAF	nucleocapsid phosphoprotein [Severe acute respiratory syndrome coronavirus 2]	SARS-CoV2	3	4	10	0.999646
	CRVLCCYVL	regulatory protein IE1	Human herpesvirus 5 (Human cytomegalovirus)	0	0	9	1
	RPHERNGFTVL	HCMVUL83	Human herpesvirus 5 (Human cytomegalovirus)	0	0	8	1
	GIVEQCCTSICSLYQ	Insulin precursor	Homo sapiens (human)	0	3	0	1
	DLSPRWYFYYLGTGPEAGLPYGANKDGIIWVATEGALN	nucleocapsid phosphoprotein [Severe acute respiratory syndrome coronavirus 2]	SARS-CoV2	0	2	0	1
	GLCTLVAML	partial [Hepatitis B virus]	Human herpesvirus 4 (Epstein-Barr virus)	0	1	2	1
	ILGLPTQTV	orf1ab polyprotein [Severe acute respiratory syndrome coronavirus 2]	SARS-CoV2	0	0	2	1
	KLWAQCVQL	orf1ab polyprotein [Severe acute respiratory syndrome coronavirus 2]	SARS-CoV2	0	2	0	1
	FRCPRRFCF	UL28	Human herpesvirus 5 (strain RV798)	0	0	2	1
	FRDYVDRFYKTLRAEQASQE	Gag-Pol polyprotein	Human immunodeficiency virus 1 (human immunodeficiency virus 1 HIV-1)	0	2	0	1
	HGAGNHAAGILTL	orexin precursor [Homo sapiens]	Homo sapiens (human)	0	0	2	1
	TSNQVAVLY	surface glycoprotein [Severe acute respiratory syndrome coronavirus 2]	SARS-CoV2	0	2	0	1
	YQKVGMQKY	NA	NA	NA	NA	NA	1
	VPHVGEIPVAYRKVLL	NA	NA	NA	NA	NA	1
	SEISMDNSPNL	orf1ab polyprotein [Severe acute respiratory syndrome coronavirus 2]	SARS-CoV2	0	1	2	1
	YVVDDPCPIHFY	ORF8 protein [Severe acute respiratory syndrome coronavirus 2]	SARS-CoV2	0	2	1	1
	YVLDHLIVV	Transcriptional regulator IE63 homolog	Human herpesvirus 4 (Epstein-Barr virus)	0	1	2	1
	SLLLCRMNSRNYIA	ORF10 protein [Severe acute respiratory syndrome coronavirus 2]	SARS-CoV2	0	2	0	1
	VEAEVQIDRLITGR	surface glycoprotein [Severe acute respiratory syndrome coronavirus 2]	SARS-CoV2	0	1	1	1
	VFITLCFTLK	ORF7a protein [Severe acute respiratory syndrome coronavirus 2]	SARS-CoV2	0	1	0	1
	VITAFTEGLK			0	1	0	1
	FLYNPLTRV	Protein transport protein Sec24A	Homo sapiens (human)	0	1	0	1
	VQPTESIVRFPNITNLCPF	surface glycoprotein [Severe acute respiratory syndrome coronavirus 2]	NA	NA	NA	NA	1
	FVRATATIPI	ORF3a protein [Severe acute respiratory syndrome coronavirus 2]	SARS-CoV2	0	0	1	1
	VVLSWAPPV	NA	NA	NA	NA	NA	1
	TQNVLYENQK	surface glycoprotein [Severe acute respiratory syndrome coronavirus 2]	SARS-CoV2	0	1	0	1
	FLYNLLTRV			0	1	0	1
	GFIKQYGDCLGDIAARDLICAQKFNGLTVLPPLLTDEMIAQYT	surface glycoprotein [Severe acute respiratory syndrome coronavirus 2]	SARS-CoV2	0	0	1	1
	TVYGFCLL	m139 protein	Murid betaherpesvirus 1 (Murine cytomegalovirus)	0	0	1	1
	FMLYLLTLM			0	0	1	1
	VVMSWAPPV	Fibronectin type III domain-containing protein 3B	Homo sapiens (human)	0	1	0	1
	YVLDHLIVV	DNA polymerase	Human herpesvirus 4 (Epstein-Barr virus)	0	1	1	1
	AQFAPSASAFFGMSR	N protein	SARS coronavirus Urbani (SARS-CoV (Urbani strain))	0	0	1	1
	ASNENMETM	Nucleoprotein	Influenza A virus (A/Puerto Rico/8/1934(H1N1)) (Influenza A virus (A/PR/8/1934(H1N1)))	0	0	1	1
	AMKRHGLDNYREYSLGN			0	0	1	1
	YSVLYNSASFSTFK	surface glycoprotein [Severe acute respiratory syndrome coronavirus 2]	SARS-CoV2	0	1	0	1
	AYAQKIFKI	55 kDa immediate-early protein 1	Human herpesvirus 5 strain AD169 (Human cytomegalovirus (strain AD169))	0	1	0	1
	YYRRATRRIR	nucleocapsid phosphoprotein [Severe acute respiratory syndrome coronavirus 2]	SARS-CoV2	0	1	0	1
	YYQLYSTQL	ORF3a protein [Severe acute respiratory syndrome coronavirus 2]	SARS-CoV2	0	0	1	1
	YVLTWIVGA			0	1	0	1
	AHHPIWARMDA			0	1	0	1
	ALYGFVPVL			0	1	0	1
	YLWPPVQLA	NA	NA	NA	NA	NA	1
	EILDITPCSF	surface glycoprotein [Severe acute respiratory syndrome coronavirus 2]	SARS-CoV2	0	1	0	1
	AYILFTRFFYV	orf1ab polyprotein [Severe acute respiratory syndrome coronavirus 2]	SARS-CoV2	0	1	0	1
	FIAGLIAIV	Spike glycoprotein precursor	SARS-CoV1	0	0	1	1
	CTFEYVSQPFLM	surface glycoprotein [Severe acute respiratory syndrome coronavirus 2]	SARS-CoV2	0	0	1	1
	CTELKLSDY	Nucleoprotein	Influenza A virus H3N2 (A/Resvir-9 (H3N2))	0	0	1	1
	DLPIGINITRFQTL	surface glycoprotein [Severe acute respiratory syndrome coronavirus 2]	SARS-CoV2	0	1	0	1
	VYGIRLEHF	NUF2R	Homo sapiens (human)	0	0	1	1
	NSVTSSIVITSGDGTTSPISEHDYQIGGYTEKWESGVK	ORF3a protein [Severe acute respiratory syndrome coronavirus 2]	SARS-CoV2	0	0	1	1
	PKYVKQNTLKLAT	Hemagglutinin precursor	Influenza A virus	0	0	1	1
	NRDVDTDFVNEFYAY	orf1ab polyprotein [Severe acute respiratory syndrome coronavirus 2]	NA	NA	NA	NA	1
	KMVAVFYNT			0	1	0	1
	QYDPVAALF	tegument protein pp65	Human herpesvirus 5 (Human cytomegalovirus)	0	1	0	1
	QIKVRVKMV	regulatory protein IE1	Human herpesvirus 5 (Human cytomegalovirus)	0	1	0	1
	KGYVYQGL	NA	NA	NA	NA	NA	1
	QIKVRVDMV	regulatory protein IE1	Human herpesvirus 5 (Human cytomegalovirus)	0	1	0	1
	AAGIGILTV	Melanoma antigen recognized by T-cells 1	Homo sapiens (human)	0	1	0	1
	LPAADLDDF	nucleocapsid phosphoprotein [Severe acute respiratory syndrome coronavirus 2]	SARS-CoV2	0	1	1	1
	MADSNGTITVEELKKLLEQWNLVIGFLFLTWICLLQFAYAN	membrane glycoprotein [Severe acute respiratory syndrome coronavirus 2]	SARS-CoV2	0	0	1	1
	NLWNTFTRL	orf1ab polyprotein [Severe acute respiratory syndrome coronavirus 2]	SARS-CoV2	0	1	0	1
	LLFALHFSA	6-sialyltransferase 2 precursor [Homo sapiens]	NA	NA	NA	NA	1
	NLFNRYLAL			0	0	1	1
	KAVYNFATC	Glycoprotein polyprotein	Lymphocytic choriomeningitis mammarenavirus (Lymphocytic choriomeningitis virus)	0	0	1	1
	SGNHAAGILTMGRRAGAEPAPR	hypocretin (orexin) neuropeptide precursor [Homo sapiens]	Homo sapiens (human)	0	1	0	1
	HGIRNASFI	pM45	Murid herpesvirus 1 deltaMS94.5	0	1	0	1
	HSLGKWLGHPDKF			0	1	0	1
	SLSVYDLESKAVIAEL	Guanine nucleotide-binding protein subunit beta-like protein	Leishmania major	0	1	0	1
	RISNCVADY	surface glycoprotein [Severe acute respiratory syndrome coronavirus 2]	SARS-CoV2	0	1	0	1
	IPIQASLPF	ORF3a protein [Severe acute respiratory syndrome coronavirus 2]	SARS-CoV2	0	1	0	1
	ILTGLNYEV	decarboxylating	NA	NA	NA	NA	1
	REGVFVSNGTHW	surface glycoprotein [Severe acute respiratory syndrome coronavirus 2]	SARS-CoV2	0	1	0	1
	ISDYDYYRY	orf1ab polyprotein [Severe acute respiratory syndrome coronavirus 2]	SARS-CoV2	0	0	1	1
	HYNYMCNSSCMGGMNRRPILTIITL	NA	NA	NA	NA	NA	1
	HYNYMCNSSCMGSMNRRPILTIITL	Cellular tumor antigen p53	Homo sapiens (human)	0	1	0	1
	ILITQVLGL	NA	NA	NA	NA	NA	1
	ILTGLNYEV	decarboxylating	SARS-CoV2	NA	NA	NA	1
	RLVPYLEFL			0	1	0	1
	ILTGLNYEV			0	1	0	1
	pre, pre-treatment; post, post-treatment; HD, healthy donor; NA, not applicalbe.
	Fisher's exact test.

## Sheet: Sup Data. 5-2
	Supplementary data 5-2 Antigen sources of expanded TCRs.
	ID	UPN/HD	Status	Rank of clone	% in total cells	Sequence	Input_sequence	Match_sequence	Score	Epitope	Antigen	Source_organism
	Sample 1	UPN24	Pre	1	12.6	CASSLGSTGELFF	ASSLGSTGELF	ASSIGSTGELF	0.98	AYSNNSIAIPTNFTISV	surface glycoprotein [Severe acute respiratory syndrome coronavirus 2]	SARS-CoV2
	Sample 1	UPN24	Pre	1	12.6	CASSLGSTGELFF	ASSLGSTGELF	ASSLGATGELF	0.98	AELAKNVSLDNVL	orf1ab polyprotein [Severe acute respiratory syndrome coronavirus 2]	SARS-CoV2
	Sample 1	UPN24	Pre	1	12.6	CASSLGSTGELFF	ASSLGSTGELF	ASSLGSTGELF	1	AELAKNVSLDNVL	orf1ab polyprotein [Severe acute respiratory syndrome coronavirus 2]	SARS-CoV2
	Sample 1	UPN24	Pre	3	2.5	CASSSLADTQYF	ASSSLADTQY	ASSLADTQY	0.97	MGYINVFAFPFTIYSL	ORF10 protein [Severe acute respiratory syndrome coronavirus 2]	SARS-CoV2
	Sample 1	UPN24	Pre	3	2.5	CASSSLADTQYF	ASSSLADTQY	ASSNLADTQY	0.97	LLQYGSFCT	surface glycoprotein [Severe acute respiratory syndrome coronavirus 2]	SARS-CoV2
	Sample 1	UPN24	Pre	3	2.5	CASSSLADTQYF	ASSSLADTQY	ASSSLADTQY	1	TLIGDCATV	orf1ab polyprotein [Severe acute respiratory syndrome coronavirus 2]	SARS-CoV2
	Sample 1	UPN24	Pre	7	0.7	CASSTGQLTNTEAFF	ASSTGQLTNTEAF	ASSTGQLTNTEAF	1	GLCTLVAML	Transcriptional regulator IE63 homolog	Human herpesvirus 4 (Epstein-Barr virus)
	Sample 1	UPN24	Pre	7	0.7	CASSTGQLTNTEAFF	ASSTGQLTNTEAF	ASGTGQLTNTEAF	0.97	GLCTLVAML	Transcriptional regulator IE63 homolog	Human herpesvirus 4 (Epstein-Barr virus)
	Sample 1	UPN24	Pre	9	0.5	CASSLLASTYEQYF	ASSLLASTYEQY	ASSLLASSYEQY	0.98	FLWLLWPVTLACFVLAAV	membrane glycoprotein [Severe acute respiratory syndrome coronavirus 2]	SARS-CoV2
	Sample 1	UPN24	Pre	9	0.5	CASSLLASTYEQYF	ASSLLASTYEQY	ASSLVASTYEQY	0.98	MIELSLIDFYLCFLAFLLFLVLIML	ORF7b [Severe acute respiratory syndrome coronavirus 2]	SARS-CoV2
	Sample 2	UPN24	Post	10	0.5	CASSPLAGASYNEQFF	ASSPLAGASYNEQF	ASSPLAGSSYNEQF	0.98	GLEAPFLYLYALVYFLQSINFVRIIMR	ORF3a protein [Severe acute respiratory syndrome coronavirus 2]	SARS-CoV2
	Sample 2	UPN24	Post	10	0.5	CASSPLAGASYNEQFF	ASSPLAGASYNEQF	ASSPLAGSSYNEQF	0.98	FVDGVPFVV	orf1ab polyprotein [Severe acute respiratory syndrome coronavirus 2]	SARS-CoV2
	Sample 2	UPN24	Post	10	0.5	CASSPLAGASYNEQFF	ASSPLAGASYNEQF	ASSPLAGSSYNEQF	0.98	MIELSLIDFYLCFLAFLLFLVLIML	ORF7b [Severe acute respiratory syndrome coronavirus 2]	SARS-CoV2
	Sample 3	UPN10	Pre	6	0.2	CASSQTSGSFDEQYF	ASSQTSGSFDEQY	ASSQTSGSFDEQY	1	YVLDHLIVV	Transcription activator BRLF1	Human herpesvirus 4 (Epstein-Barr virus)
	Sample 5	UPN19	Pre	2	0.8	CASYSGANVLTF	ASYSGANVLT	ASFSGANVLT	0.98	KPLEFGATSAAL	orf1ab polyprotein [Severe acute respiratory syndrome coronavirus 2]	SARS-CoV2
	Sample 5	UPN19	Pre	3	0.3	CASSMGQGDEQFF	ASSMGQGDEQF	ASSLGQGDEQF	0.98	IPIGAGICASY	surface glycoprotein [Severe acute respiratory syndrome coronavirus 2]	SARS-CoV2
	Sample 5	UPN19	Pre	3	0.3	CASSMGQGDEQFF	ASSMGQGDEQF	ASSLGQGDEQY	0.97	MIELSLIDFYLCFLAFLLFLVLIML	ORF7b [Severe acute respiratory syndrome coronavirus 2]	SARS-CoV2
	Sample 5	UPN19	Pre	3	0.3	CASSMGQGDEQFF	ASSMGQGDEQF	ASSLGQGDEQY	0.97	STDTGVEHVTFFIYNK	ORF3a protein [Severe acute respiratory syndrome coronavirus 2]	SARS-CoV2
	Sample 6	UPN19	Post	4	2.7	CASSLGGGNQPQHF	ASSLGGGNQPQH	ASSLGGGNQPQH	1	GIVEQCCTSICSLYQ	Insulin precursor	Homo sapiens (human)
	Sample 6	UPN19	Post	4	2.7	CASSLGGGNQPQHF	ASSLGGGNQPQH	ASSIGGGNQPQH	0.98	GILGFVFTL	Matrix protein 1	Influenza A virus
	Sample 6	UPN19	Post	9	1.2	CASSLRGNEQFF	ASSLRGNEQF	ASSLRGNEQF	1	YLDAYNMMI	orf1ab polyprotein [Severe acute respiratory syndrome coronavirus 2]	SARS-CoV2
	Sample 6	UPN19	Post	9	1.2	CASSLRGNEQFF	ASSLRGNEQF	ASSLKGNEQF	0.98	VLPFNDGVYFASTEK	surface glycoprotein [Severe acute respiratory syndrome coronavirus 2]	SARS-CoV2
	Sample 6	UPN19	Post	9	1.2	CASSLRGNEQFF	ASSLRGNEQF	ASSLRGNEQY	0.99	HTTDPSFLGRY	orf1ab polyprotein [Severe acute respiratory syndrome coronavirus 2]	SARS-CoV2
	Sample 6	UPN19	Post	9	1.2	CASSLRGNEQFF	ASSLRGNEQF	ASSVRGNEQF	0.98	LSPRWYFYYL	nucleocapsid phosphoprotein [Severe acute respiratory syndrome coronavirus 2]	SARS-CoV2
	Sample 8	HD2		9	0.3	CASSRGQGATDTQYF	ASSRGQGATDTQY	ASSRGQGSTDTQY	0.98	KLGGALQAK	55 kDa immediate-early protein 1	Human herpesvirus 5 strain AD169 (Human cytomegalovirus (strain AD169))
	Sample 9	UPN18	Pre	2	0.6	CASSLSGGAGETQYF	ASSLSGGAGETQY	ASSLAGGAGETQY	0.98	FLPRVFSAV	orf1ab polyprotein [Severe acute respiratory syndrome coronavirus 2]	SARS-CoV2
	Sample 9	UPN18	Pre	3	0.5	CASSLGQGSYEQYF	ASSLGQGSYEQY	ASSLGQGSYEQY	1	GTSGSPIVNR	nonstructural protein 3	Dengue virus 1 (dengue type 1 D1 virus)
	Sample 9	UPN18	Pre	3	0.5	CASSLGQGSYEQYF	ASSLGQGSYEQY	ASSLGQGSYEQY	1	GTSGSPIINR	Nonstructural protein NS3	Dengue virus 3 (Dengue virus serotype 3)
	Sample 9	UPN18	Pre	3	0.5	CASSLGQGSYEQYF	ASSLGQGSYEQY	ASSLGQGSYEQY	1	GTSGSPIIDK	Nonstructural protein NS3	Dengue virus 2 Thailand/16681/84 (Dengue virus type 2 (strain 16681))
	Sample 9	UPN18	Pre	3	0.5	CASSLGQGSYEQYF	ASSLGQGSYEQY	ASSLGQGSYEQY	1	GTSGAPIVNR	polyprotein	Dengue virus 2 (dengue 2 virus DEN-2)
	Sample 9	UPN18	Pre	3	0.5	CASSLGQGSYEQYF	ASSLGQGSYEQY	ASSLGQGSYEQY	1	GTSGSPIVAR	surface glycoprotein [Severe acute respiratory syndrome coronavirus 2]	SARS-CoV2
	Sample 9	UPN18	Pre	3	0.5	CASSLGQGSYEQYF	ASSLGQGSYEQY	ASSLGQGSYEQY	1	GTSGSPIVDR	orf1ab polyprotein [Severe acute respiratory syndrome coronavirus 2]	SARS-CoV2
	Sample 9	UPN18	Pre	3	0.5	CASSLGQGSYEQYF	ASSLGQGSYEQY	ASSLGQGSYEQY	1	TPINLVRDL	orf1ab polyprotein [Severe acute respiratory syndrome coronavirus 2]	SARS-CoV2
	Sample 9	UPN18	Pre	3	0.5	CASSLGQGSYEQYF	ASSLGQGSYEQY	ASSLGQGSYEQY	1	YQKVGMQKY	NA	NA
	Sample 9	UPN18	Pre	3	0.5	CASSLGQGSYEQYF	ASSLGQGSYEQY	ASSLGQGSYEQY	1	VPHVGEIPVAYRKVLL	NA	NA
	Sample 9	UPN18	Pre	3	0.5	CASSLGQGSYEQYF	ASSLGQGSYEQY	ASSLGQGSYEQY	1	GTSGSPIVNR	nonstructural protein 3	Dengue virus 1 (dengue type 1 D1 virus)
	Sample 9	UPN18	Pre	3	0.5	CASSLGQGSYEQYF	ASSLGQGSYEQY	ASSLGQGSYEQY	1	GTSGSPIINR	Nonstructural protein NS3	Dengue virus 3 (Dengue virus serotype 3)
	Sample 9	UPN18	Pre	3	0.5	CASSLGQGSYEQYF	ASSLGQGSYEQY	ASSLGQGSYEQY	1	GTSGSPIIDK	Nonstructural protein NS3	Dengue virus 2 Thailand/16681/84 (Dengue virus type 2 (strain 16681))
	Sample 9	UPN18	Pre	3	0.5	CASSLGQGSYEQYF	ASSLGQGSYEQY	ASSLGQGSYEQY	1	GTSGAPIVNR	polyprotein	Dengue virus 2 (dengue 2 virus DEN-2)
	Sample 9	UPN18	Pre	3	0.5	CASSLGQGSYEQYF	ASSLGQGSYEQY	ASSLGQGSYEQY	1	GTSGSPIVAR	surface glycoprotein [Severe acute respiratory syndrome coronavirus 2]	SARS-CoV2
	Sample 9	UPN18	Pre	3	0.5	CASSLGQGSYEQYF	ASSLGQGSYEQY	ASSLGQGSYEQY	1	GTSGSPIVDR	orf1ab polyprotein [Severe acute respiratory syndrome coronavirus 2]	SARS-CoV2
	Sample 9	UPN18	Pre	3	0.5	CASSLGQGSYEQYF	ASSLGQGSYEQY	ASSLGQGSYEQY	1	TPINLVRDL	orf1ab polyprotein [Severe acute respiratory syndrome coronavirus 2]	SARS-CoV2
	Sample 9	UPN18	Pre	3	0.5	CASSLGQGSYEQYF	ASSLGQGSYEQY	ASSLGQGSYEQY	1	YQKVGMQKY	NA	NA
	Sample 9	UPN18	Pre	3	0.5	CASSLGQGSYEQYF	ASSLGQGSYEQY	ASSLGQGSYEQY	1	VPHVGEIPVAYRKVLL	NA	NA
	Sample 9	UPN18	Pre	3	0.5	CASSLGQGSYEQYF	ASSLGQGSYEQY	ASSLGQGAYEQY	0.98	MDLFMRIFTI	ORF3a protein [Severe acute respiratory syndrome coronavirus 2]	SARS-CoV2
	Sample 9	UPN18	Pre	3	0.5	CASSLGQGSYEQYF	ASSLGQGSYEQY	ASSLGQGAYEQY	0.98	FGEVFNATRFASVY	surface glycoprotein [Severe acute respiratory syndrome coronavirus 2]	SARS-CoV2
	Sample 9	UPN18	Pre	3	0.5	CASSLGQGSYEQYF	ASSLGQGSYEQY	ASSLGQGAYEQY	0.98	IMLIIFWFSL	ORF7b [Severe acute respiratory syndrome coronavirus 2]	SARS-CoV2
	Sample 9	UPN18	Pre	3	0.5	CASSLGQGSYEQYF	ASSLGQGSYEQY	ASSLGQGAYEQY	0.98	AELAKNVSLDNVL	orf1ab polyprotein [Severe acute respiratory syndrome coronavirus 2]	SARS-CoV2
	Sample 9	UPN18	Pre	3	0.5	CASSLGQGSYEQYF	ASSLGQGSYEQY	ASSLGQGAYEQY	0.98	GTSGSPIINR	Nonstructural protein NS3	Dengue virus 3 (Dengue virus serotype 3)
	Sample 9	UPN18	Pre	3	0.5	CASSLGQGSYEQYF	ASSLGQGSYEQY	ASSLGQGAYEQY	0.98	MDLFMRIFTI	ORF3a protein [Severe acute respiratory syndrome coronavirus 2]	SARS-CoV2
	Sample 9	UPN18	Pre	3	0.5	CASSLGQGSYEQYF	ASSLGQGSYEQY	ASSLGQGAYEQY	0.98	FGEVFNATRFASVY	surface glycoprotein [Severe acute respiratory syndrome coronavirus 2]	SARS-CoV2
	Sample 9	UPN18	Pre	3	0.5	CASSLGQGSYEQYF	ASSLGQGSYEQY	ASSLGQGAYEQY	0.98	IMLIIFWFSL	ORF7b [Severe acute respiratory syndrome coronavirus 2]	SARS-CoV2
	Sample 9	UPN18	Pre	3	0.5	CASSLGQGSYEQYF	ASSLGQGSYEQY	ASSLGQGAYEQY	0.98	AELAKNVSLDNVL	orf1ab polyprotein [Severe acute respiratory syndrome coronavirus 2]	SARS-CoV2
	Sample 9	UPN18	Pre	3	0.5	CASSLGQGSYEQYF	ASSLGQGSYEQY	ASSLGQGAYEQY	0.98	GTSGSPIINR	Nonstructural protein NS3	Dengue virus 3 (Dengue virus serotype 3)
	Sample 9	UPN18	Pre	3	0.5	CASSLGQGSYEQYF	ASSLGQGSYEQY	ASSLGQGTYEQY	0.98	IMLIIFWFSL	ORF7b [Severe acute respiratory syndrome coronavirus 2]	SARS-CoV2
	Sample 9	UPN18	Pre	3	0.5	CASSLGQGSYEQYF	ASSLGQGSYEQY	ASSLGQGTYEQY	0.98	VPHVGEIPVAYRKVLL	orf1ab polyprotein [Severe acute respiratory syndrome coronavirus 2]	SARS-CoV2
	Sample 9	UPN18	Pre	3	0.5	CASSLGQGSYEQYF	ASSLGQGSYEQY	ASSLGQGTYEQY	0.98	LLFALYFSA	alpha-N-acetylgalactosaminide alpha-2	Homo sapiens (human)
	Sample 9	UPN18	Pre	3	0.5	CASSLGQGSYEQYF	ASSLGQGSYEQY	ASSLGQGTYEQY	0.98	LLFALHFSA	6-sialyltransferase 2 precursor [Homo sapiens]	NA
	Sample 9	UPN18	Pre	3	0.5	CASSLGQGSYEQYF	ASSLGQGSYEQY	ASSLGQGTYEQY	0.98	IMLIIFWFSL	ORF7b [Severe acute respiratory syndrome coronavirus 2]	SARS-CoV2
	Sample 9	UPN18	Pre	3	0.5	CASSLGQGSYEQYF	ASSLGQGSYEQY	ASSLGQGTYEQY	0.98	VPHVGEIPVAYRKVLL	orf1ab polyprotein [Severe acute respiratory syndrome coronavirus 2]	SARS-CoV2
	Sample 9	UPN18	Pre	3	0.5	CASSLGQGSYEQYF	ASSLGQGSYEQY	ASSLGQGTYEQY	0.98	LLFALYFSA	alpha-N-acetylgalactosaminide alpha-2	Homo sapiens (human)
	Sample 9	UPN18	Pre	3	0.5	CASSLGQGSYEQYF	ASSLGQGSYEQY	ASSLGQGTYEQY	0.98	LLFALHFSA	6-sialyltransferase 2 precursor [Homo sapiens]	NA
	Sample 9	UPN18	Pre	3	0.5	CASSLGQGSYEQYF	ASSLGQGSYEQY	ASSVGQGSYEQY	0.98	CMTSCCSCLK	surface glycoprotein [Severe acute respiratory syndrome coronavirus 2]	SARS-CoV2
	Sample 9	UPN18	Pre	3	0.5	CASSLGQGSYEQYF	ASSLGQGSYEQY	ASSVGQGSYEQY	0.98	NLNESLIDL	Spike glycoprotein precursor	SARS coronavirus BJ01
	Sample 9	UPN18	Pre	8	0.2	CASSYYNEQFF	ASSYYNEQF	ASSFYNEQF	0.97	YVLDHLIVV	Transcription activator BRLF1	Human herpesvirus 4 (Epstein-Barr virus)
	Sample 9	UPN18	Pre	8	0.2	CASSYYNEQFF	ASSYYNEQF	ASSYYNEQF	1	MIELSLIDFYLCFLAFLLFLVLIML	ORF7b [Severe acute respiratory syndrome coronavirus 2]	SARS-CoV2
	Sample 9	UPN18	Pre	8	0.2	CASSYYNEQFF	ASSYYNEQF	ASSYYNEQF	1	FVCNLLLLFVTVYSHLLLV	ORF3a protein [Severe acute respiratory syndrome coronavirus 2]	SARS-CoV2
	Sample 9	UPN18	Pre	8	0.2	CASSYYNEQFF	ASSYYNEQF	ASSYYNEQF	1	FGEVFNATRFASVY	surface glycoprotein [Severe acute respiratory syndrome coronavirus 2]	SARS-CoV2
	Sample 9	UPN18	Pre	8	0.2	CASSYYNEQFF	ASSYYNEQF	AGSYYNEQF	0.97	YVLDHLIVV	Transcription activator BRLF1	Human herpesvirus 4 (Epstein-Barr virus)
	Sample 12	UPN4	Post	3	0.6	CASSLTGGGTEAFF	ASSLTGGGTEAF	ASSLSGGGTEAF	0.98	MIELSLIDFYLCFLAFLLFLVLIML	ORF7b [Severe acute respiratory syndrome coronavirus 2]	SARS-CoV2
	Sample 12	UPN4	Post	3	0.6	CASSLTGGGTEAFF	ASSLTGGGTEAF	ASSLTGGGTEAF	1	YVLDHLIVV	Transcription activator BRLF1	Human herpesvirus 4 (Epstein-Barr virus)
	Sample 13	UPN17	Pre	2	5.2	CASSSGTSGGTDTQYF	ASSSGTSGGTDTQY	ASSEGTSGGTDTQY	0.97	MIELSLIDFYLCFLAFLLFLVLIML	ORF7b [Severe acute respiratory syndrome coronavirus 2]	SARS-CoV2
	Sample 14	UPN17	Post	1	20.5	CASSSGTSGGTDTQYF	ASSSGTSGGTDTQY	ASSEGTSGGTDTQY	0.97	MIELSLIDFYLCFLAFLLFLVLIML	ORF7b [Severe acute respiratory syndrome coronavirus 2]	SARS-CoV2
	Ssample 13	UPN17	Pre	2	5.2	CASSSGTSGGTDTQYF	ASSSGTSGGTDTQY	ASSEGTSGGTDTQY	0.97	MIELSLIDFYLCFLAFLLFLVLIML	ORF7b [Severe acute respiratory syndrome coronavirus 2]	SARS-CoV2
	Sample 14	UPN17	Post	1	20.5	CASSSGTSGGTDTQYF	ASSSGTSGGTDTQY	ASSEGTSGGTDTQY	0.97	MIELSLIDFYLCFLAFLLFLVLIML	ORF7b [Severe acute respiratory syndrome coronavirus 2]	SARS-CoV2
	Sample 13	UPN17	Pre	6	0.8	CASSPSGGELFF	ASSPSGGELF	ASSPTGGELF	0.98	TLIGDCATV	orf1ab polyprotein [Severe acute respiratory syndrome coronavirus 2]	SARS-CoV2
	Sample 13	UPN17	Pre	6	0.8	CASSPSGGELFF	ASSPSGGELF	ASSPTGGELF	0.98	IPSINVHHY	HCMVUL83	Human herpesvirus 5 (Human cytomegalovirus)
	Sample 13	UPN17	Pre	6	0.8	CASSPSGGELFF	ASSPSGGELF	ASSPTGGELF	0.98	TLIGDCATV	orf1ab polyprotein [Severe acute respiratory syndrome coronavirus 2]	SARS-CoV2
	Sample 13	UPN17	Pre	6	0.8	CASSPSGGELFF	ASSPSGGELF	ASSPTGGELF	0.98	IPSINVHHY	HCMVUL83	Human herpesvirus 5 (Human cytomegalovirus)
	Sample 13	UPN17	Pre	6	0.8	CASSPSGGELFF	ASSPSGGELF	ASSPSGGELF	1	MGYINVFAFPFTIYSL	ORF10 protein [Severe acute respiratory syndrome coronavirus 2]	SARS-CoV2
	Sample 13	UPN17	Pre	2	5.2	CASSSGTSGGTDTQYF	ASSSGTSGGTDTQY	ASSEGTSGGTDTQY	0.97	MIELSLIDFYLCFLAFLLFLVLIML	ORF7b [Severe acute respiratory syndrome coronavirus 2]	SARS-CoV2
	Sample 14	UPN17	Post	1	20.5	CASSSGTSGGTDTQYF	ASSSGTSGGTDTQY	ASSEGTSGGTDTQY	0.97	MIELSLIDFYLCFLAFLLFLVLIML	ORF7b [Severe acute respiratory syndrome coronavirus 2]	SARS-CoV2
	Sample 13	UPN17	Pre	2	5.2	CASSSGTSGGTDTQYF	ASSSGTSGGTDTQY	ASSEGTSGGTDTQY	0.97	MIELSLIDFYLCFLAFLLFLVLIML	ORF7b [Severe acute respiratory syndrome coronavirus 2]	SARS-CoV2
	Sample 14	UPN17	Post	1	20.5	CASSSGTSGGTDTQYF	ASSSGTSGGTDTQY	ASSEGTSGGTDTQY	0.97	MIELSLIDFYLCFLAFLLFLVLIML	ORF7b [Severe acute respiratory syndrome coronavirus 2]	SARS-CoV2
	Sample 15	HD3		2	0.3	CASSLGTGMTGELFF	ASSLGTGMTGELF	ASSLGTGITGELF	0.97	KLGGALQAK	55 kDa immediate-early protein 1	Human herpesvirus 5 strain AD169 (Human cytomegalovirus (strain AD169))
	Sample 15	HD3		7	0.1	CASSPEGTGELFF	ASSPEGTGELF	ASSPQGTGELF	0.97	FLPRVFSAV	orf1ab polyprotein [Severe acute respiratory syndrome coronavirus 2]	SARS-CoV2
	Sample 16	HD4		2	0.7	CASSLGTSQYNEQFF	ASSLGTSQYNEQF	ASSIGTSQYNEQF	0.98	MIELSLIDFYLCFLAFLLFLVLIML	ORF7b [Severe acute respiratory syndrome coronavirus 2]	SARS-CoV2
	Sample 16	HD4		9	0.3	CASSLGGTNTEAFF	ASSLGGTNTEAF	ASSLGGSNTEAF	0.98	FQPQNGQFI	Nucleoprotein	Lymphocytic choriomeningitis mammarenavirus (Lymphocytic choriomeningitis virus)
	Sample 18	UPN1	Post	8	1.4	CASSFTSAGEQYF	ASSFTSAGEQY	ASSFTSSGEQY	0.98	QLMCQPILLL	orf1ab polyprotein [Severe acute respiratory syndrome coronavirus 2]	SARS-CoV2
	Sample 17	UPN1	Pre	6	0.4	CASSFTSAGEQYF	ASSFTSAGEQY	ASSFTSSGEQY	0.98	QLMCQPILLL	orf1ab polyprotein [Severe acute respiratory syndrome coronavirus 2]	SARS-CoV2
	Sample 18	UPN1	Post	8	1.4	CASSFTSAGEQYF	ASSFTSAGEQY	ASSFTSSGEQY	0.98	QLMCQPILLL	orf1ab polyprotein [Severe acute respiratory syndrome coronavirus 2]	SARS-CoV2
	Sample 17	UPN1	Pre	6	0.4	CASSFTSAGEQYF	ASSFTSAGEQY	ASSFTSSGEQY	0.98	QLMCQPILLL	orf1ab polyprotein [Severe acute respiratory syndrome coronavirus 2]	SARS-CoV2
	Sample 17	UPN1	Pre	8	0.4	CASSEGLEAFF	ASSEGLEAF	ASSQGLEAF	0.98	IMLIIFWFSL	ORF7b [Severe acute respiratory syndrome coronavirus 2]	SARS-CoV2
	Sample 17	UPN1	Pre	9	0.4	CASNKDRGSYEQYF	ASNKDRGSYEQY	ASSKDRGSYEQY	0.97	GLEAPFLYLYALVYFLQSINFVRIIMR	ORF3a protein [Severe acute respiratory syndrome coronavirus 2]	SARS-CoV2
	Sample 18	UPN1	Post	8	1.4	CASSFTSAGEQYF	ASSFTSAGEQY	ASSFTSSGEQY	0.98	QLMCQPILLL	orf1ab polyprotein [Severe acute respiratory syndrome coronavirus 2]	SARS-CoV2
	Sample 17	UPN1	Pre	6	0.4	CASSFTSAGEQYF	ASSFTSAGEQY	ASSFTSSGEQY	0.98	QLMCQPILLL	orf1ab polyprotein [Severe acute respiratory syndrome coronavirus 2]	SARS-CoV2
	Sample 18	UPN1	Post	8	1.4	CASSFTSAGEQYF	ASSFTSAGEQY	ASSFTSSGEQY	0.98	QLMCQPILLL	orf1ab polyprotein [Severe acute respiratory syndrome coronavirus 2]	SARS-CoV2
	Sample 17	UPN1	Pre	6	0.4	CASSFTSAGEQYF	ASSFTSAGEQY	ASSFTSSGEQY	0.98	QLMCQPILLL	orf1ab polyprotein [Severe acute respiratory syndrome coronavirus 2]	SARS-CoV2
	Sample 19	UPN12	Pre	3	0.7	CASSLWGNTEAFF	ASSLWGNTEAF	ASSIWGNTEAF	0.98	LLWNGPMAV	non-structural protein NS4b	Yellow fever virus 17D (Yellow fever virus (STRAIN 17D))
	Sample 20	UPN12	Post	3	1.4	CASSLWGNTEAFF	ASSLWGNTEAF	ASSIWGNTEAF	0.98	LLWNGPMAV	non-structural protein NS4b	Yellow fever virus 17D (Yellow fever virus (STRAIN 17D))
	Sample 19	UPN12	Pre	3	0.7	CASSLWGNTEAFF	ASSLWGNTEAF	ASSIWGNTEAF	0.98	LLWNGPMAV	non-structural protein NS4b	Yellow fever virus 17D (Yellow fever virus (STRAIN 17D))
	Sample 20	UPN12	Post	3	1.4	CASSLWGNTEAFF	ASSLWGNTEAF	ASSIWGNTEAF	0.98	LLWNGPMAV	non-structural protein NS4b	Yellow fever virus 17D (Yellow fever virus (STRAIN 17D))
	Sample 19	UPN12	Pre	3	0.7	CASSLWGNTEAFF	ASSLWGNTEAF	ASSIWGNTEAF	0.98	FLWLLWPVTLACFVLAAV	membrane glycoprotein [Severe acute respiratory syndrome coronavirus 2]	SARS-CoV2
	Sample 20	UPN12	Post	3	1.4	CASSLWGNTEAFF	ASSLWGNTEAF	ASSIWGNTEAF	0.98	FLWLLWPVTLACFVLAAV	membrane glycoprotein [Severe acute respiratory syndrome coronavirus 2]	SARS-CoV2
	Sample 19	UPN12	Pre	3	0.7	CASSLWGNTEAFF	ASSLWGNTEAF	ASSIWGNTEAF	0.98	FLWLLWPVTLACFVLAAV	membrane glycoprotein [Severe acute respiratory syndrome coronavirus 2]	SARS-CoV2
	Sample 20	UPN12	Post	3	1.4	CASSLWGNTEAFF	ASSLWGNTEAF	ASSIWGNTEAF	0.98	FLWLLWPVTLACFVLAAV	membrane glycoprotein [Severe acute respiratory syndrome coronavirus 2]	SARS-CoV2
	Sample 19	UPN12	Pre	3	0.7	CASSLWGNTEAFF	ASSLWGNTEAF	ASSVWGNTEAF	0.97	MIELSLIDFYLCFLAFLLFLVLIML	ORF7b [Severe acute respiratory syndrome coronavirus 2]	SARS-CoV2
	Sample 20	UPN12	Post	3	1.4	CASSLWGNTEAFF	ASSLWGNTEAF	ASSVWGNTEAF	0.97	MIELSLIDFYLCFLAFLLFLVLIML	ORF7b [Severe acute respiratory syndrome coronavirus 2]	SARS-CoV2
	Sample 19	UPN12	Pre	3	0.7	CASSLWGNTEAFF	ASSLWGNTEAF	ASSVWGNTEAF	0.97	MIELSLIDFYLCFLAFLLFLVLIML	ORF7b [Severe acute respiratory syndrome coronavirus 2]	SARS-CoV2
	Sample 20	UPN12	Post	3	1.4	CASSLWGNTEAFF	ASSLWGNTEAF	ASSVWGNTEAF	0.97	MIELSLIDFYLCFLAFLLFLVLIML	ORF7b [Severe acute respiratory syndrome coronavirus 2]	SARS-CoV2
	Sample 19	UPN12	Pre	4	0.3	CASSLGQAYEQYF	ASSLGQAYEQY	ASSLGQAYEQY	1	FLWLLWPVTLACFVLAAV	membrane glycoprotein [Severe acute respiratory syndrome coronavirus 2]	SARS-CoV2
	Sample 19	UPN12	Pre	4	0.3	CASSLGQAYEQYF	ASSLGQAYEQY	ASSLGQAYEQY	1	FLRGRAYGL	nuclear antigen EBNA-3	Human herpesvirus 4 (Epstein-Barr virus)
	Sample 19	UPN12	Pre	4	0.3	CASSLGQAYEQYF	ASSLGQAYEQY	ASSLGQAYEQY	1	FLRGRAYGL	nuclear antigen EBNA-3	Human herpesvirus 4 (Epstein-Barr virus)
	Sample 19	UPN12	Pre	4	0.3	CASSLGQAYEQYF	ASSLGQAYEQY	ASSLGQAYEQY	1	FLWLLWPVTLACFVLAAV	membrane glycoprotein [Severe acute respiratory syndrome coronavirus 2]	SARS-CoV2
	Sample 19	UPN12	Pre	4	0.3	CASSLGQAYEQYF	ASSLGQAYEQY	ASSLGQAYEQY	1	FLRGRAYGL	nuclear antigen EBNA-3	Human herpesvirus 4 (Epstein-Barr virus)
	Sample 19	UPN12	Pre	4	0.3	CASSLGQAYEQYF	ASSLGQAYEQY	ASSLGQAYEQY	1	FLRGRAYGL	nuclear antigen EBNA-3	Human herpesvirus 4 (Epstein-Barr virus)
	Sample 19	UPN12	Pre	4	0.3	CASSLGQAYEQYF	ASSLGQAYEQY	ASSLGQAYEQY	1	FLWLLWPVTLACFVLAAV	membrane glycoprotein [Severe acute respiratory syndrome coronavirus 2]	SARS-CoV2
	Sample 19	UPN12	Pre	4	0.3	CASSLGQAYEQYF	ASSLGQAYEQY	ASSLGQAYEQY	1	FLRGRAYGL	nuclear antigen EBNA-3	Human herpesvirus 4 (Epstein-Barr virus)
	Sample 19	UPN12	Pre	4	0.3	CASSLGQAYEQYF	ASSLGQAYEQY	ASSLGQAYEQY	1	FLRGRAYGL	nuclear antigen EBNA-3	Human herpesvirus 4 (Epstein-Barr virus)
	Sample 19	UPN12	Pre	4	0.3	CASSLGQAYEQYF	ASSLGQAYEQY	ASALGQAYEQY	0.98	FLRGRAYGL	nuclear antigen EBNA-3	Human herpesvirus 4 (Epstein-Barr virus)
	Sample 19	UPN12	Pre	4	0.3	CASSLGQAYEQYF	ASSLGQAYEQY	ASSLGQAYEQA	0.98	FLRGRAYGL	nuclear antigen EBNA-3	Human herpesvirus 4 (Epstein-Barr virus)
	Sample 19	UPN12	Pre	4	0.3	CASSLGQAYEQYF	ASSLGQAYEQY	ASSLGQAYEAY	0.97	FLRGRAYGL	nuclear antigen EBNA-3	Human herpesvirus 4 (Epstein-Barr virus)
	Sample 19	UPN12	Pre	4	0.3	CASSLGQAYEQYF	ASSLGQAYEQY	ASSVGQAYEQY	0.98	FLRGRAYGL	nuclear antigen EBNA-3	Human herpesvirus 4 (Epstein-Barr virus)
	Sample 19	UPN12	Pre	4	0.3	CASSLGQAYEQYF	ASSLGQAYEQY	ASSIGQAYEQY	0.98	FLRGRAYGL	nuclear antigen EBNA-3	Human herpesvirus 4 (Epstein-Barr virus)
	Sample 19	UPN12	Pre	4	0.3	CASSLGQAYEQYF	ASSLGQAYEQY	ASSLGQSYEQY	0.98	APKEIIFLEGETL	orf1ab polyprotein [Severe acute respiratory syndrome coronavirus 2]	SARS-CoV2
	Sample 19	UPN12	Pre	4	0.3	CASSLGQAYEQYF	ASSLGQAYEQY	ASSLGQSYEQY	0.98	HTTDPSFLGRY	orf1ab polyprotein [Severe acute respiratory syndrome coronavirus 2]	SARS-CoV2
	Sample 19	UPN12	Pre	7	0.2	CASSYGGSSYEQYF	ASSYGGSSYEQY	ASSFGGSSYEQY	0.98	RALEYKNL	immediate-early IE3 protein	Murid betaherpesvirus 1 (Murine cytomegalovirus)
	Sample 19	UPN12	Pre	7	0.2	CASSYGGSSYEQYF	ASSYGGSSYEQY	ASSFGGSSYEQY	0.98	KLSYGIATV	orf1ab polyprotein [Severe acute respiratory syndrome coronavirus 2]	SARS-CoV2
	Sample 19	UPN12	Pre	7	0.2	CASSYGGSSYEQYF	ASSYGGSSYEQY	ASSFGGSSYEQY	0.98	RALEYKNL	immediate-early IE3 protein	Murid betaherpesvirus 1 (Murine cytomegalovirus)
	Sample 19	UPN12	Pre	7	0.2	CASSYGGSSYEQYF	ASSYGGSSYEQY	ASSFGGSSYEQY	0.98	KLSYGIATV	orf1ab polyprotein [Severe acute respiratory syndrome coronavirus 2]	SARS-CoV2
	Sample 19	UPN12	Pre	7	0.2	CASSYGGSSYEQYF	ASSYGGSSYEQY	ASSYGGSSYEQY	1	SLLWMNLFV
	Sample 19	UPN12	Pre	7	0.2	CASSYGGSSYEQYF	ASSYGGSSYEQY	ASSYGGSSYEQY	1	KLSYGIATV	orf1ab polyprotein [Severe acute respiratory syndrome coronavirus 2]	SARS-CoV2
	Sample 19	UPN12	Pre	7	0.2	CASSYGGSSYEQYF	ASSYGGSSYEQY	ASSYGGSSYEQY	1	KLPDDFTGCV	surface glycoprotein [Severe acute respiratory syndrome coronavirus 2]	SARS-CoV2
	Sample 19	UPN12	Pre	7	0.2	CASSYGGSSYEQYF	ASSYGGSSYEQY	ASSYGGSSYEQY	1	ALRKVPTDNYITTY	orf1ab polyprotein [Severe acute respiratory syndrome coronavirus 2]	SARS-CoV2
	Sample 19	UPN12	Pre	7	0.2	CASSYGGSSYEQYF	ASSYGGSSYEQY	ASSYGGSSYEQY	1	SLLWMNLFV
	Sample 19	UPN12	Pre	7	0.2	CASSYGGSSYEQYF	ASSYGGSSYEQY	ASSYGGSSYEQY	1	KLSYGIATV	orf1ab polyprotein [Severe acute respiratory syndrome coronavirus 2]	SARS-CoV2
	Sample 19	UPN12	Pre	7	0.2	CASSYGGSSYEQYF	ASSYGGSSYEQY	ASSYGGSSYEQY	1	KLPDDFTGCV	surface glycoprotein [Severe acute respiratory syndrome coronavirus 2]	SARS-CoV2
	Sample 19	UPN12	Pre	7	0.2	CASSYGGSSYEQYF	ASSYGGSSYEQY	ASSYGGSSYEQY	1	ALRKVPTDNYITTY	orf1ab polyprotein [Severe acute respiratory syndrome coronavirus 2]	SARS-CoV2
	Sample 19	UPN12	Pre	7	0.2	CASSYGGSSYEQYF	ASSYGGSSYEQY	ATSYGGSSYEQY	0.99	VLPFNDGVYFASTEK	surface glycoprotein [Severe acute respiratory syndrome coronavirus 2]	SARS-CoV2
	Sample 19	UPN12	Pre	8	0.2	CASSLGGFTGELFF	ASSLGGFTGELF	ASSVGGFTGELF	0.98	LITLATCELYHYQECV	ORF7a protein [Severe acute respiratory syndrome coronavirus 2]	SARS-CoV2
	Sample 19	UPN12	Pre	9	0.2	CASSTGLATDTQYF	ASSTGLATDTQY	ASSSGLATDTQY	0.98	FLWLLWPVTLACFVLAAV	membrane glycoprotein [Severe acute respiratory syndrome coronavirus 2]	SARS-CoV2
	Sample 20	UPN12	Post	7	0.9	CASSTGLATDTQYF	ASSTGLATDTQY	ASSSGLATDTQY	0.98	FLWLLWPVTLACFVLAAV	membrane glycoprotein [Severe acute respiratory syndrome coronavirus 2]	SARS-CoV2
	Sample 19	UPN12	Pre	9	0.2	CASSTGLATDTQYF	ASSTGLATDTQY	ASSSGLATDTQY	0.98	FLWLLWPVTLACFVLAAV	membrane glycoprotein [Severe acute respiratory syndrome coronavirus 2]	SARS-CoV2
	Sample 20	UPN12	Post	7	0.9	CASSTGLATDTQYF	ASSTGLATDTQY	ASSSGLATDTQY	0.98	FLWLLWPVTLACFVLAAV	membrane glycoprotein [Severe acute respiratory syndrome coronavirus 2]	SARS-CoV2
	Sample 19	UPN12	Pre	3	0.7	CASSLWGNTEAFF	ASSLWGNTEAF	ASSIWGNTEAF	0.98	LLWNGPMAV	non-structural protein NS4b	Yellow fever virus 17D (Yellow fever virus (STRAIN 17D))
	Sample 20	UPN12	Post	3	1.4	CASSLWGNTEAFF	ASSLWGNTEAF	ASSIWGNTEAF	0.98	LLWNGPMAV	non-structural protein NS4b	Yellow fever virus 17D (Yellow fever virus (STRAIN 17D))
	Sample 19	UPN12	Pre	3	0.7	CASSLWGNTEAFF	ASSLWGNTEAF	ASSIWGNTEAF	0.98	LLWNGPMAV	non-structural protein NS4b	Yellow fever virus 17D (Yellow fever virus (STRAIN 17D))
	Sample 20	UPN12	Post	3	1.4	CASSLWGNTEAFF	ASSLWGNTEAF	ASSIWGNTEAF	0.98	LLWNGPMAV	non-structural protein NS4b	Yellow fever virus 17D (Yellow fever virus (STRAIN 17D))
	Sample 19	UPN12	Pre	3	0.7	CASSLWGNTEAFF	ASSLWGNTEAF	ASSIWGNTEAF	0.98	FLWLLWPVTLACFVLAAV	membrane glycoprotein [Severe acute respiratory syndrome coronavirus 2]	SARS-CoV2
	Sample 20	UPN12	Post	3	1.4	CASSLWGNTEAFF	ASSLWGNTEAF	ASSIWGNTEAF	0.98	FLWLLWPVTLACFVLAAV	membrane glycoprotein [Severe acute respiratory syndrome coronavirus 2]	SARS-CoV2
	Sample 19	UPN12	Pre	3	0.7	CASSLWGNTEAFF	ASSLWGNTEAF	ASSIWGNTEAF	0.98	FLWLLWPVTLACFVLAAV	membrane glycoprotein [Severe acute respiratory syndrome coronavirus 2]	SARS-CoV2
	Sample 20	UPN12	Post	3	1.4	CASSLWGNTEAFF	ASSLWGNTEAF	ASSIWGNTEAF	0.98	FLWLLWPVTLACFVLAAV	membrane glycoprotein [Severe acute respiratory syndrome coronavirus 2]	SARS-CoV2
	Sample 19	UPN12	Pre	3	0.7	CASSLWGNTEAFF	ASSLWGNTEAF	ASSVWGNTEAF	0.97	MIELSLIDFYLCFLAFLLFLVLIML	ORF7b [Severe acute respiratory syndrome coronavirus 2]	SARS-CoV2
	Sample 20	UPN12	Post	3	1.4	CASSLWGNTEAFF	ASSLWGNTEAF	ASSVWGNTEAF	0.97	MIELSLIDFYLCFLAFLLFLVLIML	ORF7b [Severe acute respiratory syndrome coronavirus 2]	SARS-CoV2
	Sample 19	UPN12	Pre	3	0.7	CASSLWGNTEAFF	ASSLWGNTEAF	ASSVWGNTEAF	0.97	MIELSLIDFYLCFLAFLLFLVLIML	ORF7b [Severe acute respiratory syndrome coronavirus 2]	SARS-CoV2
	Sample 20	UPN12	Post	3	1.4	CASSLWGNTEAFF	ASSLWGNTEAF	ASSVWGNTEAF	0.97	MIELSLIDFYLCFLAFLLFLVLIML	ORF7b [Severe acute respiratory syndrome coronavirus 2]	SARS-CoV2
	Sample 19	UPN12	Pre	9	0.2	CASSTGLATDTQYF	ASSTGLATDTQY	ASSSGLATDTQY	0.98	FLWLLWPVTLACFVLAAV	membrane glycoprotein [Severe acute respiratory syndrome coronavirus 2]	SARS-CoV2
	Sample 20	UPN12	Post	7	0.9	CASSTGLATDTQYF	ASSTGLATDTQY	ASSSGLATDTQY	0.98	FLWLLWPVTLACFVLAAV	membrane glycoprotein [Severe acute respiratory syndrome coronavirus 2]	SARS-CoV2
	Sample 19	UPN12	Pre	9	0.2	CASSTGLATDTQYF	ASSTGLATDTQY	ASSSGLATDTQY	0.98	FLWLLWPVTLACFVLAAV	membrane glycoprotein [Severe acute respiratory syndrome coronavirus 2]	SARS-CoV2
	Sample 20	UPN12	Post	7	0.9	CASSTGLATDTQYF	ASSTGLATDTQY	ASSSGLATDTQY	0.98	FLWLLWPVTLACFVLAAV	membrane glycoprotein [Severe acute respiratory syndrome coronavirus 2]	SARS-CoV2
	Sample 20	UPN12	Post	10	0.6	CASSPLAGGATDTQYF	ASSPLAGGATDTQY	ASSPLAGGATDTQY	1	GILGFVFTL	Matrix protein 1	Influenza A virus
	Sample 21	UPN8	Pre	3	3.6	CASSLRGTGELFF	ASSLRGTGELF	ASSLKGTGELF	0.98	NLVPMVATV	HCMVUL83	Human herpesvirus 5 (Human cytomegalovirus)
	Sample 25	UPN8	Post	4	2	CASSLRGTGELFF	ASSLRGTGELF	ASSLKGTGELF	0.98	NLVPMVATV	HCMVUL83	Human herpesvirus 5 (Human cytomegalovirus)
	Sample 21	UPN8	Pre	3	3.6	CASSLRGTGELFF	ASSLRGTGELF	ASSLKGTGELF	0.98	NLVPMVATV	HCMVUL83	Human herpesvirus 5 (Human cytomegalovirus)
	Sample 25	UPN8	Post	4	2	CASSLRGTGELFF	ASSLRGTGELF	ASSLKGTGELF	0.98	NLVPMVATV	HCMVUL83	Human herpesvirus 5 (Human cytomegalovirus)
	Sample 21	UPN8	Pre	3	3.6	CASSLRGTGELFF	ASSLRGTGELF	ASSLRGSGELF	0.98	FLPRVFSAV	orf1ab polyprotein [Severe acute respiratory syndrome coronavirus 2]	SARS-CoV2
	Sample 25	UPN8	Post	4	2	CASSLRGTGELFF	ASSLRGTGELF	ASSLRGSGELF	0.98	FLPRVFSAV	orf1ab polyprotein [Severe acute respiratory syndrome coronavirus 2]	SARS-CoV2
	Sample 21	UPN8	Pre	3	3.6	CASSLRGTGELFF	ASSLRGTGELF	ASSLRGSGELF	0.98	FLPRVFSAV	orf1ab polyprotein [Severe acute respiratory syndrome coronavirus 2]	SARS-CoV2
	Sample 25	UPN8	Post	4	2	CASSLRGTGELFF	ASSLRGTGELF	ASSLRGSGELF	0.98	FLPRVFSAV	orf1ab polyprotein [Severe acute respiratory syndrome coronavirus 2]	SARS-CoV2
	Sample 21	UPN8	Pre	3	3.6	CASSLRGTGELFF	ASSLRGTGELF	ASSLRGSGELF	0.98	LLLDDFVEII	orf1ab polyprotein [Severe acute respiratory syndrome coronavirus 2]	SARS-CoV2
	Sample 25	UPN8	Post	4	2	CASSLRGTGELFF	ASSLRGTGELF	ASSLRGSGELF	0.98	LLLDDFVEII	orf1ab polyprotein [Severe acute respiratory syndrome coronavirus 2]	SARS-CoV2
	Sample 21	UPN8	Pre	3	3.6	CASSLRGTGELFF	ASSLRGTGELF	ASSLRGSGELF	0.98	LLLDDFVEII	orf1ab polyprotein [Severe acute respiratory syndrome coronavirus 2]	SARS-CoV2
	Sample 25	UPN8	Post	4	2	CASSLRGTGELFF	ASSLRGTGELF	ASSLRGSGELF	0.98	LLLDDFVEII	orf1ab polyprotein [Severe acute respiratory syndrome coronavirus 2]	SARS-CoV2
	Sample 21	UPN8	Pre	3	3.6	CASSLRGTGELFF	ASSLRGTGELF	ASSVRGTGELF	0.98	VLPPLLTDEMIAQYT	surface glycoprotein [Severe acute respiratory syndrome coronavirus 2]	SARS-CoV2
	Sample 25	UPN8	Post	4	2	CASSLRGTGELFF	ASSLRGTGELF	ASSVRGTGELF	0.98	VLPPLLTDEMIAQYT	surface glycoprotein [Severe acute respiratory syndrome coronavirus 2]	SARS-CoV2
	Sample 21	UPN8	Pre	3	3.6	CASSLRGTGELFF	ASSLRGTGELF	ASSVRGTGELF	0.98	VLPPLLTDEMIAQYT	surface glycoprotein [Severe acute respiratory syndrome coronavirus 2]	SARS-CoV2
	Sample 25	UPN8	Post	4	2	CASSLRGTGELFF	ASSLRGTGELF	ASSVRGTGELF	0.98	VLPPLLTDEMIAQYT	surface glycoprotein [Severe acute respiratory syndrome coronavirus 2]	SARS-CoV2
	Sample 23	HD5		6	0.2	CAISDQGAYEQYF	AISDQGAYEQY	ASSDQGAYEQY	0.97	YVLDHLIVV	Transcription activator BRLF1	Human herpesvirus 4 (Epstein-Barr virus)
	Sample 24	HD6		3	0.3	CASSLGVNQPQHF	ASSLGVNQPQH	ASSLGVNQPQH	1	FGEVFNATRFASVY	surface glycoprotein [Severe acute respiratory syndrome coronavirus 2]	SARS-CoV2
	Sample 24	HD6		3	0.3	CASSLGVNQPQHF	ASSLGVNQPQH	ASSLGVNQPQH	1	TPRVTGGGAM	HCMVUL83	Human herpesvirus 5 (Human cytomegalovirus)
	Sample 24	HD6		3	0.3	CASSLGVNQPQHF	ASSLGVNQPQH	ASSLGVNQPQH	1	LPRRSGAAGA	nucleoprotein	Influenza A virus
	Sample 24	HD6		3	0.3	CASSLGVNQPQHF	ASSLGVNQPQH	ASSLGVNQPQH	1	FGEVFNATRFASVY	surface glycoprotein [Severe acute respiratory syndrome coronavirus 2]	SARS-CoV2
	Sample 24	HD6		3	0.3	CASSLGVNQPQHF	ASSLGVNQPQH	ASSLGVNQPQH	1	TPRVTGGGAM	HCMVUL83	Human herpesvirus 5 (Human cytomegalovirus)
	Sample 24	HD6		3	0.3	CASSLGVNQPQHF	ASSLGVNQPQH	ASSLGVNQPQH	1	LPRRSGAAGA	nucleoprotein	Influenza A virus
	Sample 24	HD6		3	0.3	CASSLGVNQPQHF	ASSLGVNQPQH	ASSLGLNQPQH	0.97	KLGGALQAK	55 kDa immediate-early protein 1	Human herpesvirus 5 strain AD169 (Human cytomegalovirus (strain AD169))
	Sample 24	HD6		3	0.3	CASSLGVNQPQHF	ASSLGVNQPQH	ASSVGVNQPQH	0.98	KAYNVTQAF	nucleocapsid phosphoprotein [Severe acute respiratory syndrome coronavirus 2]	SARS-CoV2
	Sample 24	HD6		8	0.2	CASSRGTASYEQYF	ASSRGTASYEQY	ASSRGTAAYEQY	0.98	GLCTLVAML	Transcriptional regulator IE63 homolog	Human herpesvirus 4 (Epstein-Barr virus)
	Sample 24	HD6		8	0.2	CASSRGTASYEQYF	ASSRGTASYEQY	ASSRGTAAYEQF	0.97	GLCTLVAML	Transcriptional regulator IE63 homolog	Human herpesvirus 4 (Epstein-Barr virus)
	Sample 24	HD6		8	0.2	CASSRGTASYEQYF	ASSRGTASYEQY	ASSRGTSSYEQY	0.98	GLCTLVAML	Transcriptional regulator IE63 homolog	Human herpesvirus 4 (Epstein-Barr virus)
	Sample 24	HD6		10	0.2	CASSYSTGNYGYTF	ASSYSTGNYGYT	ASSYSTGNYGYT	1	AVFDRKSDAK	Epstein-Barr nuclear antigen 4	Human herpesvirus 4 (Epstein-Barr virus)
	Sample 21	UPN8	Pre	3	3.6	CASSLRGTGELFF	ASSLRGTGELF	ASSLKGTGELF	0.98	NLVPMVATV	HCMVUL83	Human herpesvirus 5 (Human cytomegalovirus)
	Sample 25	UPN8	Post	4	2	CASSLRGTGELFF	ASSLRGTGELF	ASSLKGTGELF	0.98	NLVPMVATV	HCMVUL83	Human herpesvirus 5 (Human cytomegalovirus)
	Sample 21	UPN8	Pre	3	3.6	CASSLRGTGELFF	ASSLRGTGELF	ASSLKGTGELF	0.98	NLVPMVATV	HCMVUL83	Human herpesvirus 5 (Human cytomegalovirus)
	Sample 25	UPN8	Post	4	2	CASSLRGTGELFF	ASSLRGTGELF	ASSLKGTGELF	0.98	NLVPMVATV	HCMVUL83	Human herpesvirus 5 (Human cytomegalovirus)
	Sample 21	UPN8	Pre	3	3.6	CASSLRGTGELFF	ASSLRGTGELF	ASSLRGSGELF	0.98	FLPRVFSAV	orf1ab polyprotein [Severe acute respiratory syndrome coronavirus 2]	SARS-CoV2
	Sample 25	UPN8	Post	4	2	CASSLRGTGELFF	ASSLRGTGELF	ASSLRGSGELF	0.98	FLPRVFSAV	orf1ab polyprotein [Severe acute respiratory syndrome coronavirus 2]	SARS-CoV2
	Sample 21	UPN8	Pre	3	3.6	CASSLRGTGELFF	ASSLRGTGELF	ASSLRGSGELF	0.98	FLPRVFSAV	orf1ab polyprotein [Severe acute respiratory syndrome coronavirus 2]	SARS-CoV2
	Sample 25	UPN8	Post	4	2	CASSLRGTGELFF	ASSLRGTGELF	ASSLRGSGELF	0.98	FLPRVFSAV	orf1ab polyprotein [Severe acute respiratory syndrome coronavirus 2]	SARS-CoV2
	Sample 21	UPN8	Pre	3	3.6	CASSLRGTGELFF	ASSLRGTGELF	ASSLRGSGELF	0.98	LLLDDFVEII	orf1ab polyprotein [Severe acute respiratory syndrome coronavirus 2]	SARS-CoV2
	Sample 25	UPN8	Post	4	2	CASSLRGTGELFF	ASSLRGTGELF	ASSLRGSGELF	0.98	LLLDDFVEII	orf1ab polyprotein [Severe acute respiratory syndrome coronavirus 2]	SARS-CoV2
	Sample 21	UPN8	Pre	3	3.6	CASSLRGTGELFF	ASSLRGTGELF	ASSLRGSGELF	0.98	LLLDDFVEII	orf1ab polyprotein [Severe acute respiratory syndrome coronavirus 2]	SARS-CoV2
	Sample 25	UPN8	Post	4	2	CASSLRGTGELFF	ASSLRGTGELF	ASSLRGSGELF	0.98	LLLDDFVEII	orf1ab polyprotein [Severe acute respiratory syndrome coronavirus 2]	SARS-CoV2
	Sample 21	UPN8	Pre	3	3.6	CASSLRGTGELFF	ASSLRGTGELF	ASSVRGTGELF	0.98	VLPPLLTDEMIAQYT	surface glycoprotein [Severe acute respiratory syndrome coronavirus 2]	SARS-CoV2
	Sample 25	UPN8	Post	4	2	CASSLRGTGELFF	ASSLRGTGELF	ASSVRGTGELF	0.98	VLPPLLTDEMIAQYT	surface glycoprotein [Severe acute respiratory syndrome coronavirus 2]	SARS-CoV2
	Sample 21	UPN8	Pre	3	3.6	CASSLRGTGELFF	ASSLRGTGELF	ASSVRGTGELF	0.98	VLPPLLTDEMIAQYT	surface glycoprotein [Severe acute respiratory syndrome coronavirus 2]	SARS-CoV2
	Sample 25	UPN8	Post	4	2	CASSLRGTGELFF	ASSLRGTGELF	ASSVRGTGELF	0.98	VLPPLLTDEMIAQYT	surface glycoprotein [Severe acute respiratory syndrome coronavirus 2]	SARS-CoV2
	Sample 27	UPN14	Pre	7	0.3	CASSSLADSTDTQYF	ASSSLADSTDTQY	ASSGLADSTDTQY	0.97	KLGGALQAK	55 kDa immediate-early protein 1	Human herpesvirus 5 strain AD169 (Human cytomegalovirus (strain AD169))
	Sample 27	UPN14	Pre	8	0.2	CASSSGLAGTNEQFF	ASSSGLAGTNEQF	ASSTGLAGTNEQF	0.98	LSPRWYFYYL	nucleocapsid phosphoprotein [Severe acute respiratory syndrome coronavirus 2]	SARS-CoV2
	Sample 29	UPN15	Pre	4	0.8	CSARVGVGNTIYF	SARVGVGNTIY	SARAGVGNTIY	0.97	GLCTLVAML	Transcriptional regulator IE63 homolog	Human herpesvirus 4 (Epstein-Barr virus)
	Sample 29	UPN15	Pre	4	0.8	CSARVGVGNTIYF	SARVGVGNTIY	SARAGVGNTIY	0.97	GLCTLVAML	Transcriptional regulator IE63 homolog	Human herpesvirus 4 (Epstein-Barr virus)
	Sample 29	UPN15	Pre	4	0.8	CSARVGVGNTIYF	SARVGVGNTIY	SARAGVGNTIY	0.97	GLCTLVAML	Transcriptional regulator IE63 homolog	Human herpesvirus 4 (Epstein-Barr virus)
	Sample 29	UPN15	Pre	4	0.8	CSARVGVGNTIYF	SARVGVGNTIY	SARAGVGNTIY	0.97	GLCTLVAML	Transcriptional regulator IE63 homolog	Human herpesvirus 4 (Epstein-Barr virus)
	Sample 29	UPN15	Pre	4	0.8	CSARVGVGNTIYF	SARVGVGNTIY	SARLGVGNTIY	0.98	GLCTLVAML	Transcriptional regulator IE63 homolog	Human herpesvirus 4 (Epstein-Barr virus)
	Sample 29	UPN15	Pre	4	0.8	CSARVGVGNTIYF	SARVGVGNTIY	SARLGVGNTIY	0.98	GLCTLVAML	Transcriptional regulator IE63 homolog	Human herpesvirus 4 (Epstein-Barr virus)
	Sample 29	UPN15	Pre	4	0.8	CSARVGVGNTIYF	SARVGVGNTIY	SARLGVGNTIY	0.98	GLCTLVAML	Transcriptional regulator IE63 homolog	Human herpesvirus 4 (Epstein-Barr virus)
	Sample 29	UPN15	Pre	4	0.8	CSARVGVGNTIYF	SARVGVGNTIY	SARLGVGNTIY	0.98	GLCTLVAML	Transcriptional regulator IE63 homolog	Human herpesvirus 4 (Epstein-Barr virus)
	Sample 29	UPN15	Pre	4	0.8	CSARVGVGNTIYF	SARVGVGNTIY	SARIGVGNTIY	0.99	GLCTLVAML	Transcriptional regulator IE63 homolog	Human herpesvirus 4 (Epstein-Barr virus)
	Sample 29	UPN15	Pre	4	0.8	CSARVGVGNTIYF	SARVGVGNTIY	SARIGVGNTIY	0.99	GLCTLVAML	Transcriptional regulator IE63 homolog	Human herpesvirus 4 (Epstein-Barr virus)
	Sample 29	UPN15	Pre	4	0.8	CSARVGVGNTIYF	SARVGVGNTIY	SARIGVGNTIY	0.99	GLCTLVAML	Transcriptional regulator IE63 homolog	Human herpesvirus 4 (Epstein-Barr virus)
	Sample 29	UPN15	Pre	4	0.8	CSARVGVGNTIYF	SARVGVGNTIY	SARIGVGNTIY	0.99	GLCTLVAML	Transcriptional regulator IE63 homolog	Human herpesvirus 4 (Epstein-Barr virus)
	Sample 29	UPN15	Pre	4	0.8	CSARVGVGNTIYF	SARVGVGNTIY	SARVGVGNTIY	1	GLCTLVAML	Transcriptional regulator IE63 homolog	Human herpesvirus 4 (Epstein-Barr virus)
	Sample 29	UPN15	Pre	4	0.8	CSARVGVGNTIYF	SARVGVGNTIY	SARVGVGNTIY	1	GLCTLVAML	Transcriptional regulator IE63 homolog	Human herpesvirus 4 (Epstein-Barr virus)
	Sample 29	UPN15	Pre	4	0.8	CSARVGVGNTIYF	SARVGVGNTIY	SARVGVGNTIY	1	GLCTLVAML	Transcriptional regulator IE63 homolog	Human herpesvirus 4 (Epstein-Barr virus)
	Sample 29	UPN15	Pre	4	0.8	CSARVGVGNTIYF	SARVGVGNTIY	SARVGVGNTIY	1	GLCTLVAML	Transcriptional regulator IE63 homolog	Human herpesvirus 4 (Epstein-Barr virus)
	Sample 29	UPN15	Pre	10	0.3	CASSLLTYEQYF	ASSLLTYEQY	ASSLITYEQY	0.98	TLVPQEHYV	orf1ab polyprotein [Severe acute respiratory syndrome coronavirus 2]	SARS-CoV2
	Sample 29	UPN15	Pre	10	0.3	CASSLLTYEQYF	ASSLLTYEQY	ASSLLTYEQY	1	FLNGSCGSV	orf1ab polyprotein [Severe acute respiratory syndrome coronavirus 2]	SARS-CoV2
	Sample 29	UPN15	Pre	10	0.3	CASSLLTYEQYF	ASSLLTYEQY	ASTLLTYEQY	0.98	MIELSLIDFYLCFLAFLLFLVLIML	ORF7b [Severe acute respiratory syndrome coronavirus 2]	SARS-CoV2
	Sample 30	UPN15	Post	4	0.3	CSASGTSGHNEQFF	SASGTSGHNEQF	ASSGTSGHNEQF	0.99	KLGGALQAK	55 kDa immediate-early protein 1	Human herpesvirus 5 strain AD169 (Human cytomegalovirus (strain AD169))
	Sample 32	HD7		2	1	CAWVPGTGGTEAFF	AWVPGTGGTEAF	AWVPGTGGTEAF	1	NLVPMVATV	HCMVUL83	Human herpesvirus 5 (Human cytomegalovirus)
	Sample 32	HD7		3	0.7	CASSLTSQYNEQFF	ASSLTSQYNEQF	ASSLTSKYNEQF	0.97	RSVASQSIIAYTMSL	surface glycoprotein [Severe acute respiratory syndrome coronavirus 2]	SARS-CoV2
	UPN, unique patient number, HD, healthy donor; Pre, pre-treatment; Post, post-treatment.
