# Supplementary material for: Single-cell RNA sequencing coupled to TCR profiling of large granular lymphocyte leukemia T cells
Source: Nat Commun. 2022 Apr 11;13:1982. doi: 10.1038/s41467-022-29175-x (PMC9001664; doi:10.1038/s41467-022-29175-x)
Supplement: Supplementary file 8 — Supplementary Data 6 [file 41467_2022_29175_MOESM8_ESM.xlsx]

## Sheet: HigherinLGLpatients
	Supplementary Data 6 Gene set enrichment analysis results of differentially expressed genes in T-LGLL patients: higher in patients.
	Name	GS<br> follow link to MSigDB	GS details	Size	ES	NES	NOM P value	FDR q value	FWER P value	Rank at max	Leading edge
	HALLMARK_INTERFERON_GAMMA_RESPONSE	HALLMARK_INTERFERON_GAMMA_RESPONSE	Details ...	164	0.648503	2.4581	0	0	0	1222	tags=46%, list=14%, signal=52%
	HALLMARK_INTERFERON_ALPHA_RESPONSE	HALLMARK_INTERFERON_ALPHA_RESPONSE	Details ...	83	0.630274	2.16135	0	0	0	705	tags=35%, list=8%, signal=38%
	HALLMARK_ALLOGRAFT_REJECTION	HALLMARK_ALLOGRAFT_REJECTION	Details ...	140	0.579692	2.14911	0	0	0	842	tags=38%, list=9%, signal=41%
	HALLMARK_COMPLEMENT	HALLMARK_COMPLEMENT	Details ...	121	0.476043	1.75118	0	0.00652695	0.022	1143	tags=29%, list=13%, signal=33%
	HALLMARK_PI3K_AKT_MTOR_SIGNALING	HALLMARK_PI3K_AKT_MTOR_SIGNALING	Details ...	83	0.49787	1.72795	0.00165289	0.00714254	0.03	1268	tags=37%, list=14%, signal=43%
	HALLMARK_COAGULATION	HALLMARK_COAGULATION	Details ...	40	0.526959	1.59948	0.0205128	0.0316978	0.145	1074	tags=30%, list=12%, signal=34%
	HALLMARK_EPITHELIAL_MESENCHYMAL_TRANSITION	HALLMARK_EPITHELIAL_MESENCHYMAL_TRANSITION	Details ...	56	0.480971	1.56652	0.00686106	0.0376749	0.196	940	tags=29%, list=10%, signal=32%
	HALLMARK_MITOTIC_SPINDLE	HALLMARK_MITOTIC_SPINDLE	Details ...	135	0.399725	1.48888	0.00656814	0.0778286	0.396	1218	tags=23%, list=13%, signal=26%
	HALLMARK_PROTEIN_SECRETION	HALLMARK_PROTEIN_SECRETION	Details ...	82	0.420503	1.4526	0.0224359	0.0966675	0.508	2199	tags=44%, list=24%, signal=57%
	HALLMARK_APICAL_JUNCTION	HALLMARK_APICAL_JUNCTION	Details ...	75	0.42955	1.4518	0.0346535	0.087256	0.509	752	tags=24%, list=8%, signal=26%
	HALLMARK_IL6_JAK_STAT3_SIGNALING	HALLMARK_IL6_JAK_STAT3_SIGNALING	Details ...	48	0.454538	1.43392	0.0395869	0.0917633	0.564	1154	tags=44%, list=13%, signal=50%
	HALLMARK_MTORC1_SIGNALING	HALLMARK_MTORC1_SIGNALING	Details ...	165	0.351396	1.33359	0.0378549	0.186985	0.856	1391	tags=25%, list=15%, signal=30%
	HALLMARK_IL2_STAT5_SIGNALING	HALLMARK_IL2_STAT5_SIGNALING	Details ...	129	0.354509	1.31189	0.0503145	0.203362	0.898	610	tags=20%, list=7%, signal=21%
	GO_LEUKOCYTE_MEDIATED_CYTOTOXICITY	GO_LEUKOCYTE_MEDIATED_CYTOTOXICITY	Details ...	65	0.744278	2.44433	0	0	0	628	tags=42%, list=7%, signal=44%
	GO_RESPONSE_TO_INTERFERON_GAMMA	GO_RESPONSE_TO_INTERFERON_GAMMA	Details ...	120	0.66247	2.4304	0	0	0	731	tags=37%, list=8%, signal=39%
	GO_NATURAL_KILLER_CELL_MEDIATED_IMMUNITY	GO_NATURAL_KILLER_CELL_MEDIATED_IMMUNITY	Details ...	40	0.805384	2.42905	0	0	0	628	tags=52%, list=7%, signal=56%
	GO_POSITIVE_REGULATION_OF_CELL_KILLING	GO_POSITIVE_REGULATION_OF_CELL_KILLING	Details ...	37	0.808802	2.40466	0	0	0	731	tags=49%, list=8%, signal=53%
	GO_REGULATION_OF_CELL_KILLING	GO_REGULATION_OF_CELL_KILLING	Details ...	50	0.758514	2.39951	0	0	0	731	tags=44%, list=8%, signal=48%
	GO_INTERFERON_GAMMA_MEDIATED_SIGNALING_PATHWAY	GO_INTERFERON_GAMMA_MEDIATED_SIGNALING_PATHWAY	Details ...	67	0.70816	2.36609	0	0	0	616	tags=42%, list=7%, signal=45%
	GO_CELL_KILLING	GO_CELL_KILLING	Details ...	79	0.6746	2.31712	0	0	0	628	tags=38%, list=7%, signal=40%
	GO_ANTIGEN_PROCESSING_AND_PRESENTATION_OF_PEPTIDE_ANTIGEN	GO_ANTIGEN_PROCESSING_AND_PRESENTATION_OF_PEPTIDE_ANTIGEN	Details ...	147	0.610304	2.29518	0	0	0	1389	tags=37%, list=15%, signal=43%
	GO_RESPONSE_TO_TYPE_I_INTERFERON	GO_RESPONSE_TO_TYPE_I_INTERFERON	Details ...	69	0.682104	2.29113	0	0	0	836	tags=38%, list=9%, signal=41%
	GO_T_CELL_MEDIATED_IMMUNITY	GO_T_CELL_MEDIATED_IMMUNITY	Details ...	60	0.69249	2.27524	0	0	0	731	tags=37%, list=8%, signal=40%
	GO_ANTIGEN_PROCESSING_AND_PRESENTATION	GO_ANTIGEN_PROCESSING_AND_PRESENTATION	Details ...	170	0.587793	2.26135	0	0	0	1389	tags=36%, list=15%, signal=42%
	GO_LYMPHOCYTE_MEDIATED_IMMUNITY	GO_LYMPHOCYTE_MEDIATED_IMMUNITY	Details ...	180	0.584624	2.26012	0	0	0	673	tags=27%, list=7%, signal=29%
	GO_T_CELL_MEDIATED_CYTOTOXICITY	GO_T_CELL_MEDIATED_CYTOTOXICITY	Details ...	29	0.80408	2.24681	0	0	0	395	tags=45%, list=4%, signal=47%
	GO_REGULATION_OF_NATURAL_KILLER_CELL_MEDIATED_IMMUNITY	GO_REGULATION_OF_NATURAL_KILLER_CELL_MEDIATED_IMMUNITY	Details ...	27	0.804024	2.23016	0	8.84861e-05	0.001	628	tags=52%, list=7%, signal=56%
	GO_POSITIVE_REGULATION_OF_IMMUNE_EFFECTOR_PROCESS	GO_POSITIVE_REGULATION_OF_IMMUNE_EFFECTOR_PROCESS	Details ...	129	0.609162	2.228	0	8.25871e-05	0.001	737	tags=26%, list=8%, signal=28%
	GO_ANTIGEN_PROCESSING_AND_PRESENTATION_OF_EXOGENOUS_PEPTIDE_ANTIGEN_VIA_MHC_CLASS_I	GO_ANTIGEN_PROCESSING_AND_PRESENTATION_OF_EXOGENOUS_PEPTIDE_ANTIGEN_VIA_MHC_CLASS_I	Details ...	72	0.656864	2.21974	0	7.74254e-05	0.001	1314	tags=46%, list=15%, signal=53%
	GO_POSITIVE_REGULATION_OF_LYMPHOCYTE_MEDIATED_IMMUNITY	GO_POSITIVE_REGULATION_OF_LYMPHOCYTE_MEDIATED_IMMUNITY	Details ...	62	0.671003	2.20363	0	7.28709e-05	0.001	731	tags=34%, list=8%, signal=37%
	GO_ANTIGEN_PROCESSING_AND_PRESENTATION_OF_PEPTIDE_ANTIGEN_VIA_MHC_CLASS_I	GO_ANTIGEN_PROCESSING_AND_PRESENTATION_OF_PEPTIDE_ANTIGEN_VIA_MHC_CLASS_I	Details ...	86	0.639504	2.2011	0	6.88226e-05	0.001	1314	tags=42%, list=15%, signal=49%
	GO_POSITIVE_REGULATION_OF_LEUKOCYTE_MEDIATED_IMMUNITY	GO_POSITIVE_REGULATION_OF_LEUKOCYTE_MEDIATED_IMMUNITY	Details ...	79	0.636287	2.15372	0	0.000130118	0.002	731	tags=29%, list=8%, signal=31%
	GO_REGULATION_OF_LYMPHOCYTE_MEDIATED_IMMUNITY	GO_REGULATION_OF_LYMPHOCYTE_MEDIATED_IMMUNITY	Details ...	86	0.617058	2.13678	0	0.000305703	0.005	731	tags=31%, list=8%, signal=34%
	GO_REGULATION_OF_T_CELL_MEDIATED_IMMUNITY	GO_REGULATION_OF_T_CELL_MEDIATED_IMMUNITY		38	0.707087	2.13097	0	0.000347407	0.006	731	tags=39%, list=8%, signal=43%
	GO_POSITIVE_REGULATION_OF_NATURAL_KILLER_CELL_MEDIATED_IMMUNITY	GO_POSITIVE_REGULATION_OF_NATURAL_KILLER_CELL_MEDIATED_IMMUNITY		19	0.826868	2.12732	0	0.000441542	0.008	624	tags=53%, list=7%, signal=56%
	GO_REGULATION_OF_METAL_ION_TRANSPORT	GO_REGULATION_OF_METAL_ION_TRANSPORT		134	0.569851	2.09823	0	0.000632959	0.011	774	tags=29%, list=9%, signal=31%
	GO_POSITIVE_REGULATION_OF_T_CELL_MEDIATED_CYTOTOXICITY	GO_POSITIVE_REGULATION_OF_T_CELL_MEDIATED_CYTOTOXICITY		15	0.868273	2.09736	0	0.000606586	0.011	395	tags=53%, list=4%, signal=56%
	GO_POSITIVE_REGULATION_OF_T_CELL_MEDIATED_IMMUNITY	GO_POSITIVE_REGULATION_OF_T_CELL_MEDIATED_IMMUNITY		27	0.746737	2.0905	0	0.000774411	0.015	731	tags=41%, list=8%, signal=44%
	GO_REGULATION_OF_T_CELL_MEDIATED_CYTOTOXICITY	GO_REGULATION_OF_T_CELL_MEDIATED_CYTOTOXICITY		20	0.798752	2.07523	0	0.000886294	0.018	395	tags=45%, list=4%, signal=47%
	GO_REGULATION_OF_LEUKOCYTE_MEDIATED_IMMUNITY	GO_REGULATION_OF_LEUKOCYTE_MEDIATED_IMMUNITY		120	0.55722	2.0623	0	0.00121408	0.026	731	tags=25%, list=8%, signal=27%
	GO_REGULATION_OF_CYTOKINE_PRODUCTION_INVOLVED_IN_IMMUNE_RESPONSE	GO_REGULATION_OF_CYTOKINE_PRODUCTION_INVOLVED_IN_IMMUNE_RESPONSE		49	0.633876	2.02588	0	0.00229051	0.051	1213	tags=37%, list=13%, signal=42%
	GO_REGULATION_OF_CELLULAR_AMINE_METABOLIC_PROCESS	GO_REGULATION_OF_CELLULAR_AMINE_METABOLIC_PROCESS		56	0.63043	2.01787	0	0.00258693	0.059	1379	tags=48%, list=15%, signal=57%
	GO_POSITIVE_REGULATION_OF_PROTEIN_LOCALIZATION_TO_MEMBRANE	GO_POSITIVE_REGULATION_OF_PROTEIN_LOCALIZATION_TO_MEMBRANE		72	0.600736	2.01524	0	0.0025007	0.059	1288	tags=40%, list=14%, signal=47%
	GO_CYTOKINE_MEDIATED_SIGNALING_PATHWAY	GO_CYTOKINE_MEDIATED_SIGNALING_PATHWAY		446	0.473085	1.99909	0	0.00316132	0.078	1392	tags=34%, list=15%, signal=39%
	GO_PROTEIN_FOLDING_IN_ENDOPLASMIC_RETICULUM	GO_PROTEIN_FOLDING_IN_ENDOPLASMIC_RETICULUM		15	0.82397	1.99875	0	0.00306253	0.078	1081	tags=60%, list=12%, signal=68%
	GO_REGULATION_OF_IMMUNE_EFFECTOR_PROCESS	GO_REGULATION_OF_IMMUNE_EFFECTOR_PROCESS		254	0.497277	1.99339	0	0.00337203	0.088	737	tags=20%, list=8%, signal=21%
	GO_POSITIVE_REGULATION_OF_PRODUCTION_OF_MOLECULAR_MEDIATOR_OF_IMMUNE_RESPONSE	GO_POSITIVE_REGULATION_OF_PRODUCTION_OF_MOLECULAR_MEDIATOR_OF_IMMUNE_RESPONSE		60	0.612851	1.98884	0	0.00341496	0.091	702	tags=23%, list=8%, signal=25%
	GO_RESPONSE_TO_INTERLEUKIN_1	GO_RESPONSE_TO_INTERLEUKIN_1		127	0.536077	1.98762	0	0.0033864	0.093	1314	tags=35%, list=15%, signal=41%
	GO_REGULATION_OF_CELLULAR_AMINO_ACID_METABOLIC_PROCESS	GO_REGULATION_OF_CELLULAR_AMINO_ACID_METABOLIC_PROCESS		48	0.629826	1.9786	0	0.00417209	0.119	2439	tags=73%, list=27%, signal=99%
	GO_CYTOLYSIS	GO_CYTOLYSIS		16	0.779224	1.97799	0.00179856	0.00412499	0.121	319	tags=44%, list=4%, signal=45%
	GO_T_CELL_RECEPTOR_SIGNALING_PATHWAY	GO_T_CELL_RECEPTOR_SIGNALING_PATHWAY		164	0.516609	1.96611	0	0.00481178	0.141	1389	tags=40%, list=15%, signal=46%
	GO_NEGATIVE_REGULATION_OF_LEUKOCYTE_DIFFERENTIATION	GO_NEGATIVE_REGULATION_OF_LEUKOCYTE_DIFFERENTIATION		48	0.619842	1.96381	0	0.0048131	0.143	499	tags=27%, list=6%, signal=29%
	GO_POSITIVE_REGULATION_OF_CYTOKINE_PRODUCTION_INVOLVED_IN_IMMUNE_RESPONSE	GO_POSITIVE_REGULATION_OF_CYTOKINE_PRODUCTION_INVOLVED_IN_IMMUNE_RESPONSE		36	0.672083	1.96107	0	0.0049644	0.151	1213	tags=36%, list=13%, signal=42%
	GO_REGULATION_OF_INNATE_IMMUNE_RESPONSE	GO_REGULATION_OF_INNATE_IMMUNE_RESPONSE		280	0.486021	1.96002	0	0.00493122	0.154	1208	tags=33%, list=13%, signal=36%
	GO_NEGATIVE_REGULATION_OF_TYPE_I_INTERFERON_PRODUCTION	GO_NEGATIVE_REGULATION_OF_TYPE_I_INTERFERON_PRODUCTION		35	0.650318	1.95764	0	0.0049285	0.158	1396	tags=43%, list=15%, signal=50%
	GO_NEGATIVE_REGULATION_OF_REGULATED_SECRETORY_PATHWAY	GO_NEGATIVE_REGULATION_OF_REGULATED_SECRETORY_PATHWAY		15	0.7966	1.95754	0	0.00481389	0.158	1322	tags=60%, list=15%, signal=70%
	GO_NEGATIVE_REGULATION_OF_INNATE_IMMUNE_RESPONSE	GO_NEGATIVE_REGULATION_OF_INNATE_IMMUNE_RESPONSE		30	0.691334	1.95284	0	0.00511902	0.172	894	tags=40%, list=10%, signal=44%
	GO_REGULATION_OF_PROTEIN_LOCALIZATION_TO_MEMBRANE	GO_REGULATION_OF_PROTEIN_LOCALIZATION_TO_MEMBRANE		108	0.546442	1.94873	0	0.0053543	0.183	1288	tags=35%, list=14%, signal=41%
	GO_CELLULAR_DEFENSE_RESPONSE	GO_CELLULAR_DEFENSE_RESPONSE		32	0.673663	1.94831	0	0.00526366	0.184	851	tags=44%, list=9%, signal=48%
	GO_NATURAL_KILLER_CELL_ACTIVATION	GO_NATURAL_KILLER_CELL_ACTIVATION		44	0.629256	1.94085	0.00176991	0.00594891	0.209	648	tags=36%, list=7%, signal=39%
	GO_REGULATION_OF_ION_TRANSPORT	GO_REGULATION_OF_ION_TRANSPORT		200	0.497122	1.93616	0	0.00640469	0.226	1733	tags=39%, list=19%, signal=47%
	GO_ADAPTIVE_IMMUNE_RESPONSE_BASED_ON_SOMATIC_RECOMBINATION_OF_IMMUNE_RECEPTORS_BUILT_FROM_IMMUNOGLOBULIN_SUPERFAMILY_DOMAINS	GO_ADAPTIVE_IMMUNE_RESPONSE_BASED_ON_SOMATIC_RECOMBINATION_OF_IMMUNE_RECEPTORS_BUILT_FROM_IMMUNOGLOBULIN_SUPERFAMILY_DOMAINS		182	0.497144	1.926	0	0.0072583	0.254	673	tags=23%, list=7%, signal=24%
	GO_NEGATIVE_REGULATION_OF_CELL_ACTIVATION	GO_NEGATIVE_REGULATION_OF_CELL_ACTIVATION		85	0.550564	1.92241	0	0.00757221	0.266	1187	tags=35%, list=13%, signal=40%
	GO_NEGATIVE_REGULATION_OF_LYMPHOCYTE_ACTIVATION	GO_NEGATIVE_REGULATION_OF_LYMPHOCYTE_ACTIVATION		72	0.569364	1.92144	0	0.00751831	0.267	1187	tags=39%, list=13%, signal=44%
	GO_POSITIVE_REGULATION_OF_VIRAL_LIFE_CYCLE	GO_POSITIVE_REGULATION_OF_VIRAL_LIFE_CYCLE		50	0.595758	1.91314	0	0.0087287	0.303	1296	tags=38%, list=14%, signal=44%
	GO_MACROPHAGE_MIGRATION	GO_MACROPHAGE_MIGRATION		18	0.757887	1.91254	0	0.00863309	0.306	189	tags=22%, list=2%, signal=23%
	GO_POSITIVE_REGULATION_OF_WNT_SIGNALING_PATHWAY	GO_POSITIVE_REGULATION_OF_WNT_SIGNALING_PATHWAY		99	0.545517	1.91246	0	0.00849548	0.306	2452	tags=61%, list=27%, signal=82%
	GO_REGULATION_OF_ADAPTIVE_IMMUNE_RESPONSE	GO_REGULATION_OF_ADAPTIVE_IMMUNE_RESPONSE		98	0.53581	1.90944	0	0.00866767	0.316	731	tags=23%, list=8%, signal=25%
	GO_REGULATION_OF_CALCIUM_ION_TRANSPORT	GO_REGULATION_OF_CALCIUM_ION_TRANSPORT		88	0.54951	1.90887	0	0.00853465	0.317	749	tags=28%, list=8%, signal=31%
	GO_RECEPTOR_CLUSTERING	GO_RECEPTOR_CLUSTERING		20	0.722924	1.90811	0	0.00846944	0.319	1113	tags=55%, list=12%, signal=63%
	GO_MIDBRAIN_DEVELOPMENT	GO_MIDBRAIN_DEVELOPMENT		37	0.623089	1.90127	0.00175747	0.00926418	0.351	754	tags=30%, list=8%, signal=32%
	GO_POSITIVE_REGULATION_OF_CANONICAL_WNT_SIGNALING_PATHWAY	GO_POSITIVE_REGULATION_OF_CANONICAL_WNT_SIGNALING_PATHWAY		86	0.545177	1.89271	0	0.0103998	0.392	2452	tags=63%, list=27%, signal=85%
	GO_ADAPTIVE_IMMUNE_RESPONSE	GO_ADAPTIVE_IMMUNE_RESPONSE		340	0.459989	1.88411	0	0.0117611	0.434	731	tags=21%, list=8%, signal=22%
	GO_TYPE_I_INTERFERON_PRODUCTION	GO_TYPE_I_INTERFERON_PRODUCTION		97	0.532375	1.88164	0	0.012005	0.449	1544	tags=36%, list=17%, signal=43%
	GO_MORPHOGENESIS_OF_A_POLARIZED_EPITHELIUM	GO_MORPHOGENESIS_OF_A_POLARIZED_EPITHELIUM		75	0.551998	1.87286	0	0.013726	0.507	2469	tags=60%, list=27%, signal=82%
	GO_PHAGOCYTOSIS	GO_PHAGOCYTOSIS		188	0.485515	1.87044	0	0.0139865	0.518	1188	tags=32%, list=13%, signal=36%
	GO_REGULATION_OF_TRANSMEMBRANE_TRANSPORT	GO_REGULATION_OF_TRANSMEMBRANE_TRANSPORT		181	0.483141	1.86879	0	0.0141495	0.526	1077	tags=30%, list=12%, signal=33%
	GO_POSITIVE_REGULATION_OF_TRANSPORT	GO_POSITIVE_REGULATION_OF_TRANSPORT		440	0.440246	1.86641	0	0.0143971	0.541	1585	tags=32%, list=18%, signal=37%
	GO_DEFENSE_RESPONSE_TO_VIRUS	GO_DEFENSE_RESPONSE_TO_VIRUS		158	0.49431	1.86387	0	0.0148209	0.555	1544	tags=30%, list=17%, signal=35%
	GO_ANTIGEN_PROCESSING_AND_PRESENTATION_OF_PEPTIDE_OR_POLYSACCHARIDE_ANTIGEN_VIA_MHC_CLASS_II	GO_ANTIGEN_PROCESSING_AND_PRESENTATION_OF_PEPTIDE_OR_POLYSACCHARIDE_ANTIGEN_VIA_MHC_CLASS_II		72	0.558042	1.86231	0	0.0148169	0.559	2461	tags=54%, list=27%, signal=74%
	GO_NEGATIVE_REGULATION_OF_LYMPHOCYTE_DIFFERENTIATION	GO_NEGATIVE_REGULATION_OF_LYMPHOCYTE_DIFFERENTIATION		24	0.695666	1.86017	0	0.0150813	0.569	390	tags=33%, list=4%, signal=35%
	GO_REGULATION_OF_PHOSPHATIDYLINOSITOL_3_KINASE_SIGNALING	GO_REGULATION_OF_PHOSPHATIDYLINOSITOL_3_KINASE_SIGNALING		56	0.565427	1.85964	0	0.0149325	0.572	1220	tags=41%, list=13%, signal=47%
	GO_POSITIVE_REGULATION_OF_ADAPTIVE_IMMUNE_RESPONSE	GO_POSITIVE_REGULATION_OF_ADAPTIVE_IMMUNE_RESPONSE		63	0.567847	1.85281	0	0.0164483	0.61	731	tags=24%, list=8%, signal=26%
	GO_ANTIGEN_RECEPTOR_MEDIATED_SIGNALING_PATHWAY	GO_ANTIGEN_RECEPTOR_MEDIATED_SIGNALING_PATHWAY		211	0.470351	1.84564	0	0.0181939	0.658	1544	tags=39%, list=17%, signal=46%
	GO_PROTEIN_LOCALIZATION_TO_PLASMA_MEMBRANE	GO_PROTEIN_LOCALIZATION_TO_PLASMA_MEMBRANE		139	0.490923	1.84168	0	0.0189815	0.68	1953	tags=42%, list=22%, signal=52%
	GO_SUBSTRATE_ADHESION_DEPENDENT_CELL_SPREADING	GO_SUBSTRATE_ADHESION_DEPENDENT_CELL_SPREADING		39	0.614171	1.84021	0	0.0191694	0.691	1084	tags=33%, list=12%, signal=38%
	GO_POSITIVE_REGULATION_OF_PROTEIN_TARGETING_TO_MEMBRANE	GO_POSITIVE_REGULATION_OF_PROTEIN_TARGETING_TO_MEMBRANE		19	0.705834	1.83046	0.00175439	0.0216904	0.746	1023	tags=37%, list=11%, signal=41%
	GO_REGULATION_OF_ION_TRANSMEMBRANE_TRANSPORT	GO_REGULATION_OF_ION_TRANSMEMBRANE_TRANSPORT		142	0.491329	1.83008	0	0.0215143	0.749	1128	tags=30%, list=12%, signal=34%
	GO_ARP2_3_COMPLEX_MEDIATED_ACTIN_NUCLEATION	GO_ARP2_3_COMPLEX_MEDIATED_ACTIN_NUCLEATION		26	0.664271	1.82899	0	0.0215653	0.752	1235	tags=42%, list=14%, signal=49%
	GO_SUBSTANTIA_NIGRA_DEVELOPMENT	GO_SUBSTANTIA_NIGRA_DEVELOPMENT		25	0.671138	1.8278	0.0034965	0.021537	0.755	754	tags=36%, list=8%, signal=39%
	GO_REGULATION_OF_CATION_TRANSMEMBRANE_TRANSPORT	GO_REGULATION_OF_CATION_TRANSMEMBRANE_TRANSPORT		111	0.507819	1.8244	0	0.022208	0.769	1128	tags=32%, list=12%, signal=36%
	GO_IMMUNE_RESPONSE_REGULATING_CELL_SURFACE_RECEPTOR_SIGNALING_PATHWAY	GO_IMMUNE_RESPONSE_REGULATING_CELL_SURFACE_RECEPTOR_SIGNALING_PATHWAY		321	0.446779	1.82239	0	0.0226159	0.779	1197	tags=30%, list=13%, signal=34%
	GO_RESPONSE_TO_INTERFERON_BETA	GO_RESPONSE_TO_INTERFERON_BETA		23	0.677912	1.82106	0.0016835	0.022727	0.786	160	tags=26%, list=2%, signal=26%
	GO_ACTIN_NUCLEATION	GO_ACTIN_NUCLEATION		31	0.632674	1.81804	0	0.0232984	0.799	1235	tags=42%, list=14%, signal=48%
	GO_CELLULAR_RESPONSE_TO_INTERFERON_BETA	GO_CELLULAR_RESPONSE_TO_INTERFERON_BETA		15	0.733525	1.81726	0.0034904	0.0233388	0.802	1045	tags=40%, list=12%, signal=45%
	GO_REGULATION_OF_T_CELL_CYTOKINE_PRODUCTION	GO_REGULATION_OF_T_CELL_CYTOKINE_PRODUCTION		16	0.739125	1.81485	0	0.0237416	0.814	117	tags=25%, list=1%, signal=25%
	GO_CALCIUM_ION_IMPORT	GO_CALCIUM_ION_IMPORT		23	0.689023	1.81366	0.00505051	0.0239643	0.819	415	tags=26%, list=5%, signal=27%
	GO_G_PROTEIN_COUPLED_RECEPTOR_SIGNALING_PATHWAY	GO_G_PROTEIN_COUPLED_RECEPTOR_SIGNALING_PATHWAY		216	0.46177	1.81358	0	0.0236964	0.82	1065	tags=29%, list=12%, signal=32%
	GO_POSITIVE_REGULATION_OF_ION_TRANSPORT	GO_POSITIVE_REGULATION_OF_ION_TRANSPORT		87	0.5273	1.81212	0	0.0238427	0.825	1968	tags=46%, list=22%, signal=58%
	GO_REGULATION_OF_PROTEIN_TARGETING_TO_MEMBRANE	GO_REGULATION_OF_PROTEIN_TARGETING_TO_MEMBRANE		22	0.692138	1.81187	0.00344234	0.0236251	0.826	1023	tags=36%, list=11%, signal=41%
	GO_REGULATION_OF_SUBSTRATE_ADHESION_DEPENDENT_CELL_SPREADING	GO_REGULATION_OF_SUBSTRATE_ADHESION_DEPENDENT_CELL_SPREADING		27	0.650865	1.81118	0.00172712	0.0235486	0.829	997	tags=37%, list=11%, signal=41%
	GO_CELLULAR_RESPONSE_TO_KETONE	GO_CELLULAR_RESPONSE_TO_KETONE		49	0.576527	1.80515	0	0.0252566	0.856	839	tags=29%, list=9%, signal=31%
	GO_POSITIVE_REGULATION_OF_TRANSMEMBRANE_TRANSPORT	GO_POSITIVE_REGULATION_OF_TRANSMEMBRANE_TRANSPORT		73	0.535521	1.79808	0	0.0272171	0.879	963	tags=34%, list=11%, signal=38%
	GO_NEGATIVE_REGULATION_OF_EXOCYTOSIS	GO_NEGATIVE_REGULATION_OF_EXOCYTOSIS		20	0.691517	1.7977	0.00178253	0.026984	0.879	1322	tags=50%, list=15%, signal=58%
	GO_SENSORY_PERCEPTION_OF_PAIN	GO_SENSORY_PERCEPTION_OF_PAIN		15	0.738013	1.79584	0.00520833	0.027323	0.884	722	tags=40%, list=8%, signal=43%
	GO_LYMPHOCYTE_ACTIVATION	GO_LYMPHOCYTE_ACTIVATION		424	0.427052	1.79437	0	0.0276778	0.887	673	tags=23%, list=7%, signal=24%
	GO_LOCALIZATION_WITHIN_MEMBRANE	GO_LOCALIZATION_WITHIN_MEMBRANE		68	0.533015	1.79278	0	0.0279872	0.893	1399	tags=38%, list=15%, signal=45%
	GO_POSITIVE_REGULATION_OF_ACTIN_FILAMENT_POLYMERIZATION	GO_POSITIVE_REGULATION_OF_ACTIN_FILAMENT_POLYMERIZATION		53	0.558268	1.79272	0.00165289	0.0277181	0.893	1733	tags=43%, list=19%, signal=53%
	GO_SCF_DEPENDENT_PROTEASOMAL_UBIQUITIN_DEPENDENT_PROTEIN_CATABOLIC_PROCESS	GO_SCF_DEPENDENT_PROTEASOMAL_UBIQUITIN_DEPENDENT_PROTEIN_CATABOLIC_PROCESS		72	0.536582	1.7907	0	0.0281836	0.9	2439	tags=58%, list=27%, signal=79%
	GO_REGULATION_OF_PEPTIDYL_THREONINE_PHOSPHORYLATION	GO_REGULATION_OF_PEPTIDYL_THREONINE_PHOSPHORYLATION		19	0.691608	1.78905	0	0.0285529	0.906	696	tags=42%, list=8%, signal=46%
	GO_POSITIVE_REGULATION_OF_CALCIUM_ION_TRANSPORT	GO_POSITIVE_REGULATION_OF_CALCIUM_ION_TRANSPORT		37	0.600995	1.78694	0	0.0290405	0.914	724	tags=30%, list=8%, signal=32%
	GO_HEMATOPOIETIC_STEM_CELL_DIFFERENTIATION	GO_HEMATOPOIETIC_STEM_CELL_DIFFERENTIATION		59	0.552665	1.78542	0.00326264	0.0294196	0.918	2439	tags=64%, list=27%, signal=88%
	GO_NEGATIVE_REGULATION_OF_CELL_DIFFERENTIATION	GO_NEGATIVE_REGULATION_OF_CELL_DIFFERENTIATION		268	0.441767	1.78538	0	0.0291492	0.918	724	tags=20%, list=8%, signal=21%
	GO_AMINE_METABOLIC_PROCESS	GO_AMINE_METABOLIC_PROCESS		73	0.534421	1.78441	0	0.0292676	0.922	1407	tags=41%, list=16%, signal=48%
	GO_PHOSPHATIDYLINOSITOL_3_KINASE_SIGNALING	GO_PHOSPHATIDYLINOSITOL_3_KINASE_SIGNALING		65	0.543718	1.78147	0	0.0301076	0.934	1220	tags=38%, list=13%, signal=44%
	GO_NEGATIVE_REGULATION_OF_HEMOPOIESIS	GO_NEGATIVE_REGULATION_OF_HEMOPOIESIS		73	0.524689	1.78055	0	0.0301318	0.935	679	tags=22%, list=8%, signal=24%
	GO_REGULATION_OF_PHAGOCYTOSIS	GO_REGULATION_OF_PHAGOCYTOSIS		49	0.550217	1.77923	0	0.0304819	0.938	1181	tags=41%, list=13%, signal=47%
	GO_PRESYNAPTIC_ENDOCYTOSIS	GO_PRESYNAPTIC_ENDOCYTOSIS		27	0.648293	1.7788	0.00170068	0.0303417	0.938	1263	tags=37%, list=14%, signal=43%
	GO_RESPONSE_TO_TUMOR_NECROSIS_FACTOR	GO_RESPONSE_TO_TUMOR_NECROSIS_FACTOR		177	0.467465	1.77696	0	0.0308195	0.943	1393	tags=37%, list=15%, signal=43%
	GO_POSITIVE_REGULATION_OF_ION_TRANSMEMBRANE_TRANSPORT	GO_POSITIVE_REGULATION_OF_ION_TRANSMEMBRANE_TRANSPORT		51	0.563204	1.77685	0	0.0305877	0.943	963	tags=37%, list=11%, signal=41%
	GO_HOMOTYPIC_CELL_CELL_ADHESION	GO_HOMOTYPIC_CELL_CELL_ADHESION		34	0.599667	1.77641	0.00353982	0.0304378	0.944	1464	tags=50%, list=16%, signal=59%
	GO_IMMUNE_RESPONSE_REGULATING_SIGNALING_PATHWAY	GO_IMMUNE_RESPONSE_REGULATING_SIGNALING_PATHWAY		417	0.422266	1.7735	0	0.0311798	0.949	1489	tags=33%, list=16%, signal=38%
	GO_ACTIVATION_OF_IMMUNE_RESPONSE	GO_ACTIVATION_OF_IMMUNE_RESPONSE		423	0.422872	1.77336	0	0.0309624	0.949	1489	tags=33%, list=16%, signal=37%
	GO_REGULATORY_T_CELL_DIFFERENTIATION	GO_REGULATORY_T_CELL_DIFFERENTIATION		22	0.671723	1.76888	0.00353357	0.0323583	0.959	390	tags=27%, list=4%, signal=28%
	GO_REGULATION_OF_HEMATOPOIETIC_PROGENITOR_CELL_DIFFERENTIATION	GO_REGULATION_OF_HEMATOPOIETIC_PROGENITOR_CELL_DIFFERENTIATION		64	0.54004	1.76842	0	0.032255	0.96	2439	tags=61%, list=27%, signal=83%
	GO_NEURON_MIGRATION	GO_NEURON_MIGRATION		45	0.559849	1.76671	0	0.0325893	0.96	547	tags=20%, list=6%, signal=21%
	GO_PROTEASOMAL_UBIQUITIN_INDEPENDENT_PROTEIN_CATABOLIC_PROCESS	GO_PROTEASOMAL_UBIQUITIN_INDEPENDENT_PROTEIN_CATABOLIC_PROCESS		20	0.675027	1.76652	0.00340715	0.032421	0.961	1197	tags=60%, list=13%, signal=69%
	GO_REGULATION_OF_CELLULAR_KETONE_METABOLIC_PROCESS	GO_REGULATION_OF_CELLULAR_KETONE_METABOLIC_PROCESS		79	0.512252	1.76616	0.00162602	0.0322949	0.961	2442	tags=59%, list=27%, signal=81%
	GO_POSITIVE_CHEMOTAXIS	GO_POSITIVE_CHEMOTAXIS		17	0.71052	1.76498	0.00355872	0.0325064	0.965	564	tags=35%, list=6%, signal=38%
	GO_REGULATION_OF_PRODUCTION_OF_MOLECULAR_MEDIATOR_OF_IMMUNE_RESPONSE	GO_REGULATION_OF_PRODUCTION_OF_MOLECULAR_MEDIATOR_OF_IMMUNE_RESPONSE		81	0.515311	1.76402	0.00167504	0.0325392	0.967	1213	tags=28%, list=13%, signal=32%
	GO_PROTEIN_TRIMERIZATION	GO_PROTEIN_TRIMERIZATION		25	0.634282	1.7635	0.0034662	0.0324486	0.967	1517	tags=36%, list=17%, signal=43%
	GO_NEGATIVE_REGULATION_OF_T_CELL_DIFFERENTIATION	GO_NEGATIVE_REGULATION_OF_T_CELL_DIFFERENTIATION		22	0.659715	1.76327	0.00176367	0.0322777	0.967	390	tags=27%, list=4%, signal=28%
	GO_CYTOKINE_SECRETION	GO_CYTOKINE_SECRETION		102	0.492592	1.7626	0	0.0323408	0.968	1294	tags=36%, list=14%, signal=42%
	GO_MAINTENANCE_OF_PROTEIN_LOCATION	GO_MAINTENANCE_OF_PROTEIN_LOCATION		73	0.518906	1.76174	0.00344828	0.0324327	0.97	1412	tags=32%, list=16%, signal=37%
	GO_REGULATION_OF_ESTABLISHMENT_OF_PLANAR_POLARITY	GO_REGULATION_OF_ESTABLISHMENT_OF_PLANAR_POLARITY		64	0.533155	1.76095	0.0016	0.0324662	0.971	2469	tags=61%, list=27%, signal=83%
	GO_REGULATION_OF_STEM_CELL_DIFFERENTIATION	GO_REGULATION_OF_STEM_CELL_DIFFERENTIATION		73	0.519891	1.75871	0.0015748	0.0330874	0.975	2281	tags=59%, list=25%, signal=78%
	GO_REGULATION_OF_MULTI_ORGANISM_PROCESS	GO_REGULATION_OF_MULTI_ORGANISM_PROCESS		257	0.437367	1.75863	0	0.0328401	0.975	1617	tags=31%, list=18%, signal=36%
	GO_INTEGRIN_MEDIATED_SIGNALING_PATHWAY	GO_INTEGRIN_MEDIATED_SIGNALING_PATHWAY		46	0.560719	1.75805	0.003367	0.0327606	0.976	1459	tags=43%, list=16%, signal=52%
	GO_REGULATION_OF_DEFENSE_RESPONSE	GO_REGULATION_OF_DEFENSE_RESPONSE		406	0.418974	1.75802	0	0.0325291	0.976	1518	tags=32%, list=17%, signal=37%
	GO_PROTEIN_LOCALIZATION_TO_CELL_PERIPHERY	GO_PROTEIN_LOCALIZATION_TO_CELL_PERIPHERY		161	0.463863	1.75762	0	0.0324159	0.976	1953	tags=40%, list=22%, signal=50%
	GO_CALCIUM_ION_TRANSMEMBRANE_IMPORT_INTO_CYTOSOL	GO_CALCIUM_ION_TRANSMEMBRANE_IMPORT_INTO_CYTOSOL		57	0.539683	1.75736	0.00330579	0.0322579	0.976	1077	tags=32%, list=12%, signal=36%
	GO_CYTOKINE_PRODUCTION_INVOLVED_IN_IMMUNE_RESPONSE	GO_CYTOKINE_PRODUCTION_INVOLVED_IN_IMMUNE_RESPONSE		57	0.543195	1.75714	0	0.0321292	0.976	1213	tags=32%, list=13%, signal=36%
	GO_CYTOKINE_PRODUCTION	GO_CYTOKINE_PRODUCTION		414	0.419172	1.75523	0	0.0325904	0.976	1544	tags=33%, list=17%, signal=38%
	GO_NEGATIVE_REGULATION_OF_PROTEIN_LOCALIZATION_TO_MEMBRANE	GO_NEGATIVE_REGULATION_OF_PROTEIN_LOCALIZATION_TO_MEMBRANE		20	0.673367	1.75352	0.00530973	0.0329151	0.977	2056	tags=60%, list=23%, signal=77%
	GO_CORTICAL_CYTOSKELETON_ORGANIZATION	GO_CORTICAL_CYTOSKELETON_ORGANIZATION		28	0.646424	1.75318	0.00912409	0.0327674	0.978	900	tags=39%, list=10%, signal=43%
	GO_REGULATION_OF_VIRAL_LIFE_CYCLE	GO_REGULATION_OF_VIRAL_LIFE_CYCLE		104	0.490444	1.74888	0.00163132	0.034185	0.982	1038	tags=26%, list=11%, signal=29%
	GO_PROTEIN_ADP_RIBOSYLATION	GO_PROTEIN_ADP_RIBOSYLATION		25	0.647123	1.74741	0.00173611	0.0344974	0.983	2137	tags=52%, list=24%, signal=68%
	GO_RESPONSE_TO_VIRUS	GO_RESPONSE_TO_VIRUS		213	0.441959	1.74719	0	0.034349	0.983	851	tags=20%, list=9%, signal=22%
	GO_INNATE_IMMUNE_RESPONSE_ACTIVATING_CELL_SURFACE_RECEPTOR_SIGNALING_PATHWAY	GO_INNATE_IMMUNE_RESPONSE_ACTIVATING_CELL_SURFACE_RECEPTOR_SIGNALING_PATHWAY		83	0.506937	1.74567	0	0.0346569	0.984	2439	tags=59%, list=27%, signal=80%
	GO_NEGATIVE_REGULATION_OF_ALPHA_BETA_T_CELL_ACTIVATION	GO_NEGATIVE_REGULATION_OF_ALPHA_BETA_T_CELL_ACTIVATION		21	0.669812	1.74562	0.00724638	0.0344303	0.984	1187	tags=43%, list=13%, signal=49%
	GO_VESICLE_MEDIATED_TRANSPORT_IN_SYNAPSE	GO_VESICLE_MEDIATED_TRANSPORT_IN_SYNAPSE		87	0.50243	1.74527	0.00162602	0.0343729	0.984	1402	tags=34%, list=15%, signal=40%
	GO_REGULATION_OF_PROTEIN_LOCALIZATION_TO_PLASMA_MEMBRANE	GO_REGULATION_OF_PROTEIN_LOCALIZATION_TO_PLASMA_MEMBRANE		56	0.533082	1.74068	0.00325733	0.0362055	0.988	2108	tags=50%, list=23%, signal=65%
	GO_PLATELET_DERIVED_GROWTH_FACTOR_RECEPTOR_SIGNALING_PATHWAY	GO_PLATELET_DERIVED_GROWTH_FACTOR_RECEPTOR_SIGNALING_PATHWAY		33	0.601949	1.73951	0.0107143	0.036526	0.988	1062	tags=39%, list=12%, signal=44%
	GO_INOSITOL_LIPID_MEDIATED_SIGNALING	GO_INOSITOL_LIPID_MEDIATED_SIGNALING		81	0.507091	1.73863	0	0.0365849	0.988	1220	tags=33%, list=13%, signal=38%
	GO_FC_RECEPTOR_MEDIATED_STIMULATORY_SIGNALING_PATHWAY	GO_FC_RECEPTOR_MEDIATED_STIMULATORY_SIGNALING_PATHWAY		96	0.489305	1.73686	0	0.0370067	0.99	1508	tags=34%, list=17%, signal=41%
	GO_NEGATIVE_REGULATION_OF_GLIOGENESIS	GO_NEGATIVE_REGULATION_OF_GLIOGENESIS		15	0.703894	1.73478	0.0053286	0.03782	0.992	1722	tags=60%, list=19%, signal=74%
	GO_ACTIN_POLYMERIZATION_OR_DEPOLYMERIZATION	GO_ACTIN_POLYMERIZATION_OR_DEPOLYMERIZATION		108	0.484246	1.73258	0	0.0384412	0.992	1781	tags=40%, list=20%, signal=49%
	GO_NEGATIVE_REGULATION_OF_LEUKOCYTE_CELL_CELL_ADHESION	GO_NEGATIVE_REGULATION_OF_LEUKOCYTE_CELL_CELL_ADHESION		61	0.528859	1.73223	0	0.0383006	0.992	1187	tags=34%, list=13%, signal=39%
	GO_POSITIVE_REGULATION_OF_DEFENSE_RESPONSE	GO_POSITIVE_REGULATION_OF_DEFENSE_RESPONSE		290	0.428027	1.73042	0	0.0388153	0.994	1486	tags=33%, list=16%, signal=38%
	GO_POSITIVE_REGULATION_OF_LAMELLIPODIUM_ORGANIZATION	GO_POSITIVE_REGULATION_OF_LAMELLIPODIUM_ORGANIZATION		17	0.693888	1.72932	0.00731261	0.0390864	0.995	1905	tags=53%, list=21%, signal=67%
	GO_POSITIVE_REGULATION_OF_I_KAPPAB_KINASE_NF_KAPPAB_SIGNALING	GO_POSITIVE_REGULATION_OF_I_KAPPAB_KINASE_NF_KAPPAB_SIGNALING		125	0.469142	1.72885	0	0.0391648	0.995	1556	tags=33%, list=17%, signal=39%
	GO_REGULATION_OF_SODIUM_ION_TRANSPORT	GO_REGULATION_OF_SODIUM_ION_TRANSPORT		36	0.583095	1.72722	0.00185185	0.039697	0.997	963	tags=36%, list=11%, signal=40%
	GO_POSITIVE_REGULATION_OF_ADHERENS_JUNCTION_ORGANIZATION	GO_POSITIVE_REGULATION_OF_ADHERENS_JUNCTION_ORGANIZATION		17	0.703784	1.72679	0.00182482	0.0396016	0.997	997	tags=47%, list=11%, signal=53%
	GO_T_CELL_ACTIVATION	GO_T_CELL_ACTIVATION		285	0.425979	1.7255	0	0.0399164	0.997	662	tags=24%, list=7%, signal=25%
	GO_REGULATION_OF_CELL_ACTIVATION	GO_REGULATION_OF_CELL_ACTIVATION		314	0.422125	1.72511	0	0.0397887	0.997	1187	tags=28%, list=13%, signal=31%
	GO_REGULATION_OF_VESICLE_MEDIATED_TRANSPORT	GO_REGULATION_OF_VESICLE_MEDIATED_TRANSPORT		263	0.42975	1.72397	0	0.0401761	0.997	1345	tags=25%, list=15%, signal=28%
	GO_NEGATIVE_REGULATION_OF_ANTIGEN_RECEPTOR_MEDIATED_SIGNALING_PATHWAY	GO_NEGATIVE_REGULATION_OF_ANTIGEN_RECEPTOR_MEDIATED_SIGNALING_PATHWAY		19	0.68418	1.72275	0.00531915	0.0406155	0.998	2025	tags=63%, list=22%, signal=81%
	GO_SEQUESTERING_OF_CALCIUM_ION	GO_SEQUESTERING_OF_CALCIUM_ION		58	0.533505	1.72183	0.0017094	0.0407365	0.998	1077	tags=33%, list=12%, signal=37%
	GO_REGULATION_OF_PROTEIN_LOCALIZATION_TO_CELL_PERIPHERY	GO_REGULATION_OF_PROTEIN_LOCALIZATION_TO_CELL_PERIPHERY		64	0.522009	1.71819	0.00163132	0.042204	0.999	2118	tags=47%, list=23%, signal=61%
	GO_NEUROTROPHIN_SIGNALING_PATHWAY	GO_NEUROTROPHIN_SIGNALING_PATHWAY		17	0.672528	1.71726	0.00528169	0.0423125	0.999	1568	tags=47%, list=17%, signal=57%
	GO_REGULATION_OF_ACTIN_FILAMENT_ORGANIZATION	GO_REGULATION_OF_ACTIN_FILAMENT_ORGANIZATION		130	0.467244	1.71675	0.0015748	0.0422665	0.999	1352	tags=33%, list=15%, signal=38%
	GO_NEGATIVE_REGULATION_OF_SECRETION	GO_NEGATIVE_REGULATION_OF_SECRETION		86	0.502112	1.71667	0	0.0420612	0.999	1975	tags=47%, list=22%, signal=59%
	GO_ACTIN_FILAMENT_BASED_MOVEMENT	GO_ACTIN_FILAMENT_BASED_MOVEMENT		37	0.572533	1.71525	0.0034662	0.0425001	1	1697	tags=43%, list=19%, signal=53%
	GO_STEM_CELL_DIFFERENTIATION	GO_STEM_CELL_DIFFERENTIATION		107	0.476811	1.71071	0	0.044641	1	2281	tags=52%, list=25%, signal=69%
	GO_ACTIN_FILAMENT_BASED_PROCESS	GO_ACTIN_FILAMENT_BASED_PROCESS		310	0.419956	1.70944	0	0.0450077	1	1412	tags=29%, list=16%, signal=33%
	GO_ACTIN_CYTOSKELETON_REORGANIZATION	GO_ACTIN_CYTOSKELETON_REORGANIZATION		50	0.544681	1.70849	0.005	0.0452289	1	2063	tags=42%, list=23%, signal=54%
	GO_NEGATIVE_REGULATION_OF_MULTI_ORGANISM_PROCESS	GO_NEGATIVE_REGULATION_OF_MULTI_ORGANISM_PROCESS		108	0.477404	1.70829	0	0.045012	1	1322	tags=30%, list=15%, signal=34%
	GO_POSITIVE_REGULATION_OF_DEFENSE_RESPONSE_TO_VIRUS_BY_HOST	GO_POSITIVE_REGULATION_OF_DEFENSE_RESPONSE_TO_VIRUS_BY_HOST		19	0.660919	1.70496	0.00518135	0.0461538	1	1045	tags=37%, list=12%, signal=42%
	GO_REGULATION_OF_LYMPHOCYTE_ACTIVATION	GO_REGULATION_OF_LYMPHOCYTE_ACTIVATION		264	0.426131	1.70481	0	0.0459704	1	731	tags=23%, list=8%, signal=25%
	GO_NEGATIVE_REGULATION_OF_ERBB_SIGNALING_PATHWAY	GO_NEGATIVE_REGULATION_OF_ERBB_SIGNALING_PATHWAY		30	0.60636	1.70358	0.00692042	0.0465192	1	2343	tags=53%, list=26%, signal=72%
	GO_CELLULAR_KETONE_METABOLIC_PROCESS	GO_CELLULAR_KETONE_METABOLIC_PROCESS		108	0.472633	1.70268	0.00163666	0.0467758	1	2489	tags=50%, list=27%, signal=68%
	GO_REGULATION_OF_LYMPHOCYTE_DIFFERENTIATION	GO_REGULATION_OF_LYMPHOCYTE_DIFFERENTIATION		105	0.476129	1.70243	0.0015456	0.0466844	1	731	tags=27%, list=8%, signal=29%
	GO_FC_RECEPTOR_SIGNALING_PATHWAY	GO_FC_RECEPTOR_SIGNALING_PATHWAY		178	0.441389	1.7012	0	0.0470855	1	1544	tags=34%, list=17%, signal=40%
	GO_POSITIVE_REGULATION_OF_DOUBLE_STRAND_BREAK_REPAIR	GO_POSITIVE_REGULATION_OF_DOUBLE_STRAND_BREAK_REPAIR		19	0.677951	1.70075	0.00878735	0.0471219	1	1697	tags=53%, list=19%, signal=65%
	GO_PLATELET_ACTIVATION	GO_PLATELET_ACTIVATION		70	0.509834	1.70012	0.0033389	0.0471941	1	1517	tags=44%, list=17%, signal=53%
	GO_POSITIVE_REGULATION_OF_CELL_ACTIVATION	GO_POSITIVE_REGULATION_OF_CELL_ACTIVATION		215	0.434858	1.69944	0	0.0472849	1	1109	tags=29%, list=12%, signal=33%
	GO_POSITIVE_REGULATION_OF_CELL_MORPHOGENESIS_INVOLVED_IN_DIFFERENTIATION	GO_POSITIVE_REGULATION_OF_CELL_MORPHOGENESIS_INVOLVED_IN_DIFFERENTIATION		72	0.498818	1.69642	0.0015674	0.0485639	1	1556	tags=29%, list=17%, signal=35%
	GO_I_KAPPAB_KINASE_NF_KAPPAB_SIGNALING	GO_I_KAPPAB_KINASE_NF_KAPPAB_SIGNALING		177	0.441902	1.69581	0	0.0486871	1	1291	tags=29%, list=14%, signal=33%
	GO_MYELOID_LEUKOCYTE_CYTOKINE_PRODUCTION	GO_MYELOID_LEUKOCYTE_CYTOKINE_PRODUCTION		21	0.653975	1.69469	0.00178253	0.0491109	1	319	tags=24%, list=4%, signal=25%
	GO_G_PROTEIN_COUPLED_RECEPTOR_SIGNALING_PATHWAY_COUPLED_TO_CYCLIC_NUCLEOTIDE_SECOND_MESSENGER	GO_G_PROTEIN_COUPLED_RECEPTOR_SIGNALING_PATHWAY_COUPLED_TO_CYCLIC_NUCLEOTIDE_SECOND_MESSENGER		45	0.555636	1.69432	0	0.0490868	1	1339	tags=49%, list=15%, signal=57%
	GO_NEGATIVE_REGULATION_OF_PROTEIN_LOCALIZATION_TO_CELL_PERIPHERY	GO_NEGATIVE_REGULATION_OF_PROTEIN_LOCALIZATION_TO_CELL_PERIPHERY		17	0.673341	1.69393	0.0149254	0.0490632	1	2056	tags=59%, list=23%, signal=76%
	GO_SYNAPTIC_VESICLE_RECYCLING	GO_SYNAPTIC_VESICLE_RECYCLING		33	0.572429	1.69316	0.00894454	0.0492199	1	2061	tags=45%, list=23%, signal=59%
	GO_POSITIVE_REGULATION_OF_PROTEIN_LOCALIZATION_TO_NUCLEUS	GO_POSITIVE_REGULATION_OF_PROTEIN_LOCALIZATION_TO_NUCLEUS		49	0.542582	1.69229	0.00511945	0.0494239	1	659	tags=24%, list=7%, signal=26%
	GO_REGULATION_OF_SODIUM_ION_TRANSMEMBRANE_TRANSPORT	GO_REGULATION_OF_SODIUM_ION_TRANSMEMBRANE_TRANSPORT		27	0.599159	1.6919	0.00537634	0.0493981	1	963	tags=41%, list=11%, signal=45%
	KEGG_NATURAL_KILLER_CELL_MEDIATED_CYTOTOXICITY	KEGG_NATURAL_KILLER_CELL_MEDIATED_CYTOTOXICITY	Details ...	91	0.703176	2.4682	0	0	0	842	tags=43%, list=9%, signal=47%
	KEGG_VIRAL_MYOCARDITIS	KEGG_VIRAL_MYOCARDITIS	Details ...	40	0.787608	2.40811	0	0	0	616	tags=58%, list=7%, signal=61%
	KEGG_GRAFT_VERSUS_HOST_DISEASE	KEGG_GRAFT_VERSUS_HOST_DISEASE	Details ...	29	0.837685	2.389	0	0	0	413	tags=66%, list=5%, signal=68%
	KEGG_ANTIGEN_PROCESSING_AND_PRESENTATION	KEGG_ANTIGEN_PROCESSING_AND_PRESENTATION	Details ...	55	0.708792	2.29727	0	0	0	413	tags=49%, list=5%, signal=51%
	KEGG_AUTOIMMUNE_THYROID_DISEASE	KEGG_AUTOIMMUNE_THYROID_DISEASE	Details ...	24	0.830696	2.25595	0	0	0	413	tags=63%, list=5%, signal=65%
	KEGG_REGULATION_OF_ACTIN_CYTOSKELETON	KEGG_REGULATION_OF_ACTIN_CYTOSKELETON	Details ...	106	0.619815	2.22911	0	0	0	1727	tags=53%, list=19%, signal=65%
	KEGG_CELL_ADHESION_MOLECULES_CAMS	KEGG_CELL_ADHESION_MOLECULES_CAMS	Details ...	49	0.710197	2.22574	0	0	0	616	tags=51%, list=7%, signal=54%
	KEGG_TYPE_I_DIABETES_MELLITUS	KEGG_TYPE_I_DIABETES_MELLITUS	Details ...	28	0.781993	2.20858	0	0	0	413	tags=57%, list=5%, signal=60%
	KEGG_ALLOGRAFT_REJECTION	KEGG_ALLOGRAFT_REJECTION	Details ...	25	0.81872	2.18805	0	0	0	413	tags=64%, list=5%, signal=67%
	KEGG_CHEMOKINE_SIGNALING_PATHWAY	KEGG_CHEMOKINE_SIGNALING_PATHWAY	Details ...	104	0.586108	2.10726	0	0	0	1810	tags=46%, list=20%, signal=57%
	KEGG_PROTEASOME	KEGG_PROTEASOME	Details ...	40	0.662348	1.96938	0	0.00108431	0.01	1379	tags=58%, list=15%, signal=68%
	KEGG_PATHOGENIC_ESCHERICHIA_COLI_INFECTION	KEGG_PATHOGENIC_ESCHERICHIA_COLI_INFECTION	Details ...	36	0.660869	1.9546	0	0.00119105	0.012	1173	tags=53%, list=13%, signal=60%
	KEGG_LEUKOCYTE_TRANSENDOTHELIAL_MIGRATION	KEGG_LEUKOCYTE_TRANSENDOTHELIAL_MIGRATION	Details ...	61	0.590123	1.93027	0	0.00190205	0.02	1023	tags=51%, list=11%, signal=57%
	KEGG_CYTOSOLIC_DNA_SENSING_PATHWAY	KEGG_CYTOSOLIC_DNA_SENSING_PATHWAY	Details ...	34	0.655964	1.92621	0	0.00184744	0.021	1071	tags=35%, list=12%, signal=40%
	KEGG_LEISHMANIA_INFECTION	KEGG_LEISHMANIA_INFECTION	Details ...	51	0.598043	1.9089	0	0.00210395	0.026	616	tags=37%, list=7%, signal=40%
	KEGG_ENDOCYTOSIS	KEGG_ENDOCYTOSIS	Details ...	117	0.511301	1.87341	0	0.00338732	0.044	1230	tags=30%, list=14%, signal=34%
	KEGG_FOCAL_ADHESION	KEGG_FOCAL_ADHESION	Details ...	88	0.535755	1.84764	0	0.00421867	0.058	752	tags=34%, list=8%, signal=37%
	KEGG_INTESTINAL_IMMUNE_NETWORK_FOR_IGA_PRODUCTION	KEGG_INTESTINAL_IMMUNE_NETWORK_FOR_IGA_PRODUCTION	Details ...	23	0.67794	1.81549	0	0.00625626	0.092	616	tags=48%, list=7%, signal=51%
	KEGG_FC_GAMMA_R_MEDIATED_PHAGOCYTOSIS	KEGG_FC_GAMMA_R_MEDIATED_PHAGOCYTOSIS	Details ...	69	0.511594	1.72622	0.00170648	0.0182444	0.259	872	tags=28%, list=10%, signal=30%
	KEGG_VASCULAR_SMOOTH_MUSCLE_CONTRACTION	KEGG_VASCULAR_SMOOTH_MUSCLE_CONTRACTION	Details ...	41	0.560585	1.72433	0	0.0179823	0.267	1178	tags=32%, list=13%, signal=36%
	KEGG_OOCYTE_MEIOSIS	KEGG_OOCYTE_MEIOSIS		65	0.508366	1.68445	0	0.0254227	0.363	1016	tags=25%, list=11%, signal=28%
	KEGG_LONG_TERM_POTENTIATION	KEGG_LONG_TERM_POTENTIATION		43	0.533536	1.6272	0.0120275	0.0406431	0.521	737	tags=28%, list=8%, signal=30%
	KEGG_PANCREATIC_CANCER	KEGG_PANCREATIC_CANCER		51	0.513659	1.62389	0.00341297	0.0404302	0.532	2001	tags=41%, list=22%, signal=53%
	KEGG_VIBRIO_CHOLERAE_INFECTION	KEGG_VIBRIO_CHOLERAE_INFECTION		37	0.538558	1.61072	0.00818331	0.0438773	0.579	1334	tags=41%, list=15%, signal=47%
	GS, gene set, MSigDB, the Molecular Signatures Database; ES, enrichment score; NES, negative normalized enrichment score; NOM, nominal; FDR, false discovery rate; FWER, family-wise error rate.

## Sheet: LowerinLGLpatients
	Supplementary Data 6 Gene set enrichment analysis results of differentially expressed genes in T-LGLL patients: lower in patients.
	Name	GS<br> follow link to MSigDB	GS details	Size	ES	NES	NOM P value	FDR q value	FWER P value	Rank at max	Leading edge
	HALLMARK_WNT_BETA_CATENIN_SIGNALING	HALLMARK_WNT_BETA_CATENIN_SIGNALING	Details ...	24	-0.578521	-1.66376	0.01766	0.0477295	0.069	748	tags=21%, list=8%, signal=23%
	HALLMARK_MYC_TARGETS_V1	HALLMARK_MYC_TARGETS_V1	Details ...	191	-0.409069	-1.65997	0	0.0246841	0.072	542	tags=14%, list=6%, signal=15%
	HALLMARK_MYC_TARGETS_V2	HALLMARK_MYC_TARGETS_V2	Details ...	49	-0.418005	-1.35327	0.0891566	0.218506	0.657	1019	tags=16%, list=11%, signal=18%
	HALLMARK_APOPTOSIS	HALLMARK_APOPTOSIS	Details ...	118	-0.31233	-1.20947	0.133676	0.424273	0.937	979	tags=24%, list=11%, signal=26%
	HALLMARK_P53_PATHWAY	HALLMARK_P53_PATHWAY	Details ...	140	-0.301536	-1.17493	0.148052	0.356415	0.972	245	tags=10%, list=3%, signal=10%
	GO_NUCLEAR_TRANSCRIBED_MRNA_CATABOLIC_PROCESS_NONSENSE_MEDIATED_DECAY	GO_NUCLEAR_TRANSCRIBED_MRNA_CATABOLIC_PROCESS_NONSENSE_MEDIATED_DECAY	Details ...	115	-0.875457	-3.33003	0	0	0	464	tags=57%, list=5%, signal=60%
	GO_COTRANSLATIONAL_PROTEIN_TARGETING_TO_MEMBRANE	GO_COTRANSLATIONAL_PROTEIN_TARGETING_TO_MEMBRANE	Details ...	95	-0.889552	-3.30469	0	0	0	464	tags=67%, list=5%, signal=70%
	GO_ESTABLISHMENT_OF_PROTEIN_LOCALIZATION_TO_ENDOPLASMIC_RETICULUM	GO_ESTABLISHMENT_OF_PROTEIN_LOCALIZATION_TO_ENDOPLASMIC_RETICULUM	Details ...	107	-0.864495	-3.22563	0	0	0	464	tags=62%, list=5%, signal=64%
	GO_NUCLEAR_TRANSCRIBED_MRNA_CATABOLIC_PROCESS	GO_NUCLEAR_TRANSCRIBED_MRNA_CATABOLIC_PROCESS	Details ...	184	-0.784843	-3.21642	0	0	0	464	tags=37%, list=5%, signal=38%
	GO_PROTEIN_LOCALIZATION_TO_ENDOPLASMIC_RETICULUM	GO_PROTEIN_LOCALIZATION_TO_ENDOPLASMIC_RETICULUM	Details ...	126	-0.836119	-3.18321	0	0	0	464	tags=53%, list=5%, signal=55%
	GO_TRANSLATIONAL_INITIATION	GO_TRANSLATIONAL_INITIATION	Details ...	175	-0.778705	-3.16856	0	0	0	490	tags=42%, list=5%, signal=44%
	GO_VIRAL_GENE_EXPRESSION	GO_VIRAL_GENE_EXPRESSION	Details ...	181	-0.771407	-3.13772	0	0	0	464	tags=38%, list=5%, signal=39%
	GO_PROTEIN_TARGETING_TO_MEMBRANE	GO_PROTEIN_TARGETING_TO_MEMBRANE	Details ...	154	-0.772184	-3.06236	0	0	0	464	tags=44%, list=5%, signal=45%
	GO_CYTOPLASMIC_TRANSLATION	GO_CYTOPLASMIC_TRANSLATION	Details ...	85	-0.764988	-2.79174	0	0	0	428	tags=35%, list=5%, signal=37%
	GO_ESTABLISHMENT_OF_PROTEIN_LOCALIZATION_TO_MEMBRANE	GO_ESTABLISHMENT_OF_PROTEIN_LOCALIZATION_TO_MEMBRANE	Details ...	243	-0.642634	-2.71507	0	0	0	505	tags=30%, list=6%, signal=31%
	GO_RNA_CATABOLIC_PROCESS	GO_RNA_CATABOLIC_PROCESS	Details ...	327	-0.623568	-2.71294	0	0	0	407	tags=23%, list=4%, signal=23%
	GO_PROTEIN_TARGETING	GO_PROTEIN_TARGETING	Details ...	325	-0.619373	-2.70856	0	0	0	472	tags=23%, list=5%, signal=23%
	GO_RIBOSOMAL_LARGE_SUBUNIT_BIOGENESIS	GO_RIBOSOMAL_LARGE_SUBUNIT_BIOGENESIS	Details ...	61	-0.758829	-2.66024	0	0	0	566	tags=31%, list=6%, signal=33%
	GO_ORGANIC_CYCLIC_COMPOUND_CATABOLIC_PROCESS	GO_ORGANIC_CYCLIC_COMPOUND_CATABOLIC_PROCESS	Details ...	423	-0.571848	-2.55939	0	0	0	473	tags=20%, list=5%, signal=20%
	GO_RIBOSOMAL_SMALL_SUBUNIT_BIOGENESIS	GO_RIBOSOMAL_SMALL_SUBUNIT_BIOGENESIS	Details ...	58	-0.721775	-2.47588	0	0	0	384	tags=24%, list=4%, signal=25%
	GO_RIBOSOME_ASSEMBLY	GO_RIBOSOME_ASSEMBLY	Details ...	50	-0.744084	-2.44402	0	0	0	727	tags=38%, list=8%, signal=41%
	GO_ESTABLISHMENT_OF_PROTEIN_LOCALIZATION_TO_ORGANELLE	GO_ESTABLISHMENT_OF_PROTEIN_LOCALIZATION_TO_ORGANELLE	Details ...	418	-0.550374	-2.44275	0	0	0	476	tags=19%, list=5%, signal=19%
	GO_RIBOSOMAL_LARGE_SUBUNIT_ASSEMBLY	GO_RIBOSOMAL_LARGE_SUBUNIT_ASSEMBLY	Details ...	24	-0.81756	-2.30528	0	0	0	727	tags=42%, list=8%, signal=45%
	GO_RIBOSOME_BIOGENESIS	GO_RIBOSOME_BIOGENESIS	Details ...	241	-0.537849	-2.26435	0	0	0	860	tags=20%, list=10%, signal=21%
	GO_RRNA_METABOLIC_PROCESS	GO_RRNA_METABOLIC_PROCESS	Details ...	178	-0.544247	-2.20612	0	6.75318e-05	0.002	900	tags=21%, list=10%, signal=23%
	GO_PROTEIN_LOCALIZATION_TO_MEMBRANE	GO_PROTEIN_LOCALIZATION_TO_MEMBRANE		381	-0.493173	-2.20482	0	6.4316e-05	0.002	408	tags=19%, list=5%, signal=19%
	GO_REGULATION_OF_CELLULAR_RESPONSE_TO_HEAT	GO_REGULATION_OF_CELLULAR_RESPONSE_TO_HEAT		69	-0.583216	-2.05283	0	0.0018946	0.058	1275	tags=29%, list=14%, signal=33%
	GO_DE_NOVO_PROTEIN_FOLDING	GO_DE_NOVO_PROTEIN_FOLDING		29	-0.690554	-2.05076	0	0.00193238	0.062	280	tags=38%, list=3%, signal=39%
	GO_MATURATION_OF_SSU_RRNA	GO_MATURATION_OF_SSU_RRNA		41	-0.633595	-2.03647	0	0.00256861	0.087	384	tags=15%, list=4%, signal=15%
	GO_MATURATION_OF_LSU_RRNA	GO_MATURATION_OF_LSU_RRNA		19	-0.746204	-2.0219	0.00229358	0.00326088	0.114	566	tags=37%, list=6%, signal=39%
	GO_CHAPERONE_COFACTOR_DEPENDENT_PROTEIN_REFOLDING	GO_CHAPERONE_COFACTOR_DEPENDENT_PROTEIN_REFOLDING		24	-0.702854	-2.01178	0	0.00358086	0.13	280	tags=42%, list=3%, signal=43%
	GO_RIBOSOMAL_SMALL_SUBUNIT_ASSEMBLY	GO_RIBOSOMAL_SMALL_SUBUNIT_ASSEMBLY		15	-0.804141	-2.01118	0	0.00349878	0.132	384	tags=47%, list=4%, signal=49%
	GO_ANTIMICROBIAL_HUMORAL_IMMUNE_RESPONSE_MEDIATED_BY_ANTIMICROBIAL_PEPTIDE	GO_ANTIMICROBIAL_HUMORAL_IMMUNE_RESPONSE_MEDIATED_BY_ANTIMICROBIAL_PEPTIDE		18	-0.758009	-2.00087	0.00240385	0.00398553	0.152	692	tags=56%, list=8%, signal=60%
	GO_MATURATION_OF_SSU_RRNA_FROM_TRICISTRONIC_RRNA_TRANSCRIPT_SSU_RRNA_5_8S_RRNA_LSU_RRNA_	GO_MATURATION_OF_SSU_RRNA_FROM_TRICISTRONIC_RRNA_TRANSCRIPT_SSU_RRNA_5_8S_RRNA_LSU_RRNA_		31	-0.667567	-1.9882	0	0.00474927	0.184	384	tags=16%, list=4%, signal=17%
	GO_INCLUSION_BODY_ASSEMBLY	GO_INCLUSION_BODY_ASSEMBLY		17	-0.75783	-1.97697	0	0.00534427	0.211	452	tags=35%, list=5%, signal=37%
	GO_NEGATIVE_REGULATION_OF_UBIQUITIN_DEPENDENT_PROTEIN_CATABOLIC_PROCESS	GO_NEGATIVE_REGULATION_OF_UBIQUITIN_DEPENDENT_PROTEIN_CATABOLIC_PROCESS		38	-0.631597	-1.96186	0	0.00669726	0.264	274	tags=18%, list=3%, signal=19%
	GO_RIBONUCLEOPROTEIN_COMPLEX_BIOGENESIS	GO_RIBONUCLEOPROTEIN_COMPLEX_BIOGENESIS		385	-0.436871	-1.94763	0	0.00818909	0.318	697	tags=14%, list=8%, signal=15%
	GO_CHAPERONE_MEDIATED_PROTEIN_FOLDING	GO_CHAPERONE_MEDIATED_PROTEIN_FOLDING		47	-0.595942	-1.94307	0	0.008689	0.341	432	tags=28%, list=5%, signal=29%
	GO_RESPONSE_TO_HEAT	GO_RESPONSE_TO_HEAT		122	-0.491477	-1.88804	0	0.0172169	0.579	1059	tags=23%, list=12%, signal=26%
	GO_ANTIMICROBIAL_HUMORAL_RESPONSE	GO_ANTIMICROBIAL_HUMORAL_RESPONSE		34	-0.620154	-1.87563	0	0.0193606	0.638	692	tags=47%, list=8%, signal=51%
	GO_NCRNA_PROCESSING	GO_NCRNA_PROCESSING		303	-0.42892	-1.85739	0	0.0237936	0.734	1614	tags=24%, list=18%, signal=28%
	GO_HUMORAL_IMMUNE_RESPONSE	GO_HUMORAL_IMMUNE_RESPONSE		112	-0.482041	-1.85338	0	0.0242653	0.748	732	tags=28%, list=8%, signal=30%
	GO_RESPONSE_TO_TEMPERATURE_STIMULUS	GO_RESPONSE_TO_TEMPERATURE_STIMULUS		151	-0.466561	-1.85147	0	0.0244953	0.758	1059	tags=23%, list=12%, signal=25%
	GO_RIBONUCLEOPROTEIN_COMPLEX_SUBUNIT_ORGANIZATION	GO_RIBONUCLEOPROTEIN_COMPLEX_SUBUNIT_ORGANIZATION		212	-0.4456	-1.83796	0	0.0283214	0.811	586	tags=15%, list=6%, signal=15%
	GO_ATP_METABOLIC_PROCESS	GO_ATP_METABOLIC_PROCESS		22	-0.642684	-1.82899	0	0.030431	0.834	112	tags=18%, list=1%, signal=18%
	GO_NEGATIVE_REGULATION_OF_PROTEASOMAL_UBIQUITIN_DEPENDENT_PROTEIN_CATABOLIC_PROCESS	GO_NEGATIVE_REGULATION_OF_PROTEASOMAL_UBIQUITIN_DEPENDENT_PROTEIN_CATABOLIC_PROCESS		26	-0.62861	-1.805	0.00477327	0.0389495	0.9	274	tags=19%, list=3%, signal=20%
	GO_BETA_CATENIN_TCF_COMPLEX_ASSEMBLY	GO_BETA_CATENIN_TCF_COMPLEX_ASSEMBLY		22	-0.645343	-1.79129	0.00230947	0.0441074	0.93	414	tags=18%, list=5%, signal=19%
	GO_CELLULAR_RESPONSE_TO_HEAT	GO_CELLULAR_RESPONSE_TO_HEAT		98	-0.4855	-1.78301	0.00266667	0.0471586	0.943	523	tags=16%, list=6%, signal=17%
	KEGG_RIBOSOME	KEGG_RIBOSOME	Details ...	84	-0.91647	-3.30685	0	0	0	464	tags=77%, list=5%, signal=81%
	KEGG_CYSTEINE_AND_METHIONINE_METABOLISM	KEGG_CYSTEINE_AND_METHIONINE_METABOLISM	Details ...	21	-0.569448	-1.54418	0.0380048	0.483293	0.705	1052	tags=33%, list=12%, signal=38%
	KEGG_SYSTEMIC_LUPUS_ERYTHEMATOSUS	KEGG_SYSTEMIC_LUPUS_ERYTHEMATOSUS	Details ...	56	-0.430354	-1.46675	0.029703	0.573177	0.899	369	tags=29%, list=4%, signal=30%
	KEGG_PURINE_METABOLISM	KEGG_PURINE_METABOLISM	Details ...	93	-0.385674	-1.42508	0.0349462	0.567894	0.946	1477	tags=27%, list=16%, signal=32%
	KEGG_MAPK_SIGNALING_PATHWAY	KEGG_MAPK_SIGNALING_PATHWAY	Details ...	149	-0.355969	-1.402	0.0140845	0.524051	0.966	794	tags=18%, list=9%, signal=20%
	GS, gene set, MSigDB, the Molecular Signatures Database; ES, enrichment score; NES, negative normalized enrichment score; NOM, nominal; FDR, false discovery rate; FWER, family-wise error rate.

## Sheet: IncreasedinPost
	Supplementary Data 6 Gene set enrichment analysis results of differentially expressed genes in T-LGLL patients: increased in post-treatment.
	Name	GS<br> follow link to MSigDB	GS details	Size	ES	NES	NOM P value	FDR q value	FWER P value	Rank at max	Leading edge
	HALLMARK_OXIDATIVE_PHOSPHORYLATION	HALLMARK_OXIDATIVE_PHOSPHORYLATION	Details ...	181	0.551477	2.17557	0	0	0	2183	tags=54%, list=24%, signal=70%
	HALLMARK_MTORC1_SIGNALING	HALLMARK_MTORC1_SIGNALING	Details ...	165	0.488672	1.91781	0	0	0	2813	tags=58%, list=31%, signal=83%
	HALLMARK_E2F_TARGETS	HALLMARK_E2F_TARGETS	Details ...	141	0.480244	1.86768	0	0.000296296	0.001	2523	tags=53%, list=28%, signal=73%
	HALLMARK_G2M_CHECKPOINT	HALLMARK_G2M_CHECKPOINT	Details ...	134	0.478152	1.84413	0	0.000916074	0.004	2861	tags=54%, list=32%, signal=78%
	HALLMARK_FATTY_ACID_METABOLISM	HALLMARK_FATTY_ACID_METABOLISM	Details ...	109	0.479262	1.83951	0	0.000732859	0.004	2994	tags=56%, list=33%, signal=83%
	HALLMARK_MYC_TARGETS_V1	HALLMARK_MYC_TARGETS_V1	Details ...	191	0.449589	1.77657	0	0.00135541	0.009	2512	tags=52%, list=28%, signal=70%
	HALLMARK_ADIPOGENESIS	HALLMARK_ADIPOGENESIS	Details ...	137	0.446769	1.74533	0	0.00192129	0.015	1899	tags=39%, list=21%, signal=48%
	HALLMARK_DNA_REPAIR	HALLMARK_DNA_REPAIR	Details ...	129	0.439618	1.68898	0	0.00427178	0.038	2437	tags=42%, list=27%, signal=56%
	HALLMARK_COMPLEMENT	HALLMARK_COMPLEMENT	Details ...	121	0.426941	1.64035	0	0.00758978	0.074	2585	tags=45%, list=29%, signal=63%
	HALLMARK_XENOBIOTIC_METABOLISM	HALLMARK_XENOBIOTIC_METABOLISM	Details ...	94	0.423105	1.59139	0	0.0126054	0.133	3478	tags=57%, list=38%, signal=92%
	HALLMARK_REACTIVE_OXYGEN_SPECIES_PATHWAY	HALLMARK_REACTIVE_OXYGEN_SPECIES_PATHWAY	Details ...	39	0.473187	1.56171	0.0101466	0.0160783	0.186	1883	tags=38%, list=21%, signal=48%
	HALLMARK_PROTEIN_SECRETION	HALLMARK_PROTEIN_SECRETION	Details ...	82	0.400646	1.49447	0.0125786	0.033415	0.37	3601	tags=56%, list=40%, signal=92%
	HALLMARK_UV_RESPONSE_UP	HALLMARK_UV_RESPONSE_UP	Details ...	101	0.393048	1.47933	0.00936524	0.0360406	0.423	1410	tags=31%, list=16%, signal=36%
	HALLMARK_CHOLESTEROL_HOMEOSTASIS	HALLMARK_CHOLESTEROL_HOMEOSTASIS	Details ...	49	0.432912	1.47718	0.0230011	0.0344223	0.434	1842	tags=37%, list=20%, signal=46%
	HALLMARK_PEROXISOME	HALLMARK_PEROXISOME	Details ...	69	0.403869	1.47392	0.0157729	0.0336386	0.447	3282	tags=51%, list=36%, signal=79%
	HALLMARK_GLYCOLYSIS	HALLMARK_GLYCOLYSIS	Details ...	112	0.385978	1.47187	0.00720906	0.0323249	0.454	2929	tags=47%, list=32%, signal=69%
	HALLMARK_HEME_METABOLISM	HALLMARK_HEME_METABOLISM	Details ...	128	0.380827	1.4611	0.00411946	0.0341586	0.489	3841	tags=60%, list=42%, signal=103%
	HALLMARK_MITOTIC_SPINDLE	HALLMARK_MITOTIC_SPINDLE	Details ...	135	0.361298	1.39594	0.0153061	0.0636312	0.73	3632	tags=51%, list=40%, signal=84%
	HALLMARK_INTERFERON_GAMMA_RESPONSE	HALLMARK_INTERFERON_GAMMA_RESPONSE	Details ...	164	0.353332	1.38916	0.0101729	0.065068	0.76	2880	tags=44%, list=32%, signal=63%
	HALLMARK_UNFOLDED_PROTEIN_RESPONSE	HALLMARK_UNFOLDED_PROTEIN_RESPONSE	Details ...	100	0.348111	1.31882	0.0484536	0.122207	0.944	2784	tags=44%, list=31%, signal=63%
	GO_ANAPHASE_PROMOTING_COMPLEX_DEPENDENT_CATABOLIC_PROCESS	GO_ANAPHASE_PROMOTING_COMPLEX_DEPENDENT_CATABOLIC_PROCESS	Details ...	67	0.645067	2.33759	0	0	0	2107	tags=66%, list=23%, signal=85%
	GO_REGULATION_OF_CELLULAR_AMINO_ACID_METABOLIC_PROCESS	GO_REGULATION_OF_CELLULAR_AMINO_ACID_METABOLIC_PROCESS	Details ...	48	0.678818	2.32836	0	0	0	1385	tags=67%, list=15%, signal=78%
	GO_REGULATION_OF_CELLULAR_AMINE_METABOLIC_PROCESS	GO_REGULATION_OF_CELLULAR_AMINE_METABOLIC_PROCESS	Details ...	56	0.649209	2.2452	0	0	0	1385	tags=61%, list=15%, signal=71%
	GO_REGULATION_OF_TRANSCRIPTION_FROM_RNA_POLYMERASE_II_PROMOTER_IN_RESPONSE_TO_HYPOXIA	GO_REGULATION_OF_TRANSCRIPTION_FROM_RNA_POLYMERASE_II_PROMOTER_IN_RESPONSE_TO_HYPOXIA	Details ...	65	0.619796	2.23253	0	0	0	1703	tags=60%, list=19%, signal=73%
	GO_SCF_DEPENDENT_PROTEASOMAL_UBIQUITIN_DEPENDENT_PROTEIN_CATABOLIC_PROCESS	GO_SCF_DEPENDENT_PROTEASOMAL_UBIQUITIN_DEPENDENT_PROTEIN_CATABOLIC_PROCESS	Details ...	72	0.610478	2.22793	0	0	0	1703	tags=53%, list=19%, signal=64%
	GO_HEMATOPOIETIC_STEM_CELL_DIFFERENTIATION	GO_HEMATOPOIETIC_STEM_CELL_DIFFERENTIATION	Details ...	59	0.629414	2.22261	0	0	0	1385	tags=56%, list=15%, signal=66%
	GO_REGULATION_OF_ESTABLISHMENT_OF_PLANAR_POLARITY	GO_REGULATION_OF_ESTABLISHMENT_OF_PLANAR_POLARITY	Details ...	64	0.630459	2.21298	0	0	0	1706	tags=63%, list=19%, signal=76%
	GO_ANTIGEN_PROCESSING_AND_PRESENTATION_OF_PEPTIDE_ANTIGEN	GO_ANTIGEN_PROCESSING_AND_PRESENTATION_OF_PEPTIDE_ANTIGEN	Details ...	147	0.565093	2.21184	0	0	0	1911	tags=52%, list=21%, signal=64%
	GO_MORPHOGENESIS_OF_A_POLARIZED_EPITHELIUM	GO_MORPHOGENESIS_OF_A_POLARIZED_EPITHELIUM	Details ...	75	0.602762	2.20989	0	0	0	1706	tags=59%, list=19%, signal=72%
	GO_ANTIGEN_PROCESSING_AND_PRESENTATION_OF_EXOGENOUS_PEPTIDE_ANTIGEN_VIA_MHC_CLASS_I	GO_ANTIGEN_PROCESSING_AND_PRESENTATION_OF_EXOGENOUS_PEPTIDE_ANTIGEN_VIA_MHC_CLASS_I	Details ...	72	0.60704	2.19354	0	0	0	1805	tags=54%, list=20%, signal=67%
	GO_NEGATIVE_REGULATION_OF_CELL_CYCLE_G2_M_PHASE_TRANSITION	GO_NEGATIVE_REGULATION_OF_CELL_CYCLE_G2_M_PHASE_TRANSITION	Details ...	73	0.603258	2.1844	0	0	0	1727	tags=53%, list=19%, signal=65%
	GO_ANTIGEN_PROCESSING_AND_PRESENTATION_OF_PEPTIDE_OR_POLYSACCHARIDE_ANTIGEN_VIA_MHC_CLASS_II	GO_ANTIGEN_PROCESSING_AND_PRESENTATION_OF_PEPTIDE_OR_POLYSACCHARIDE_ANTIGEN_VIA_MHC_CLASS_II	Details ...	72	0.591832	2.16502	0	0	0	2655	tags=67%, list=29%, signal=94%
	GO_INNATE_IMMUNE_RESPONSE_ACTIVATING_CELL_SURFACE_RECEPTOR_SIGNALING_PATHWAY	GO_INNATE_IMMUNE_RESPONSE_ACTIVATING_CELL_SURFACE_RECEPTOR_SIGNALING_PATHWAY	Details ...	83	0.582124	2.12719	0	7.69542e-05	0.001	1385	tags=47%, list=15%, signal=55%
	GO_REGULATION_OF_HEMATOPOIETIC_PROGENITOR_CELL_DIFFERENTIATION	GO_REGULATION_OF_HEMATOPOIETIC_PROGENITOR_CELL_DIFFERENTIATION	Details ...	64	0.597102	2.11912	0	7.14575e-05	0.001	1385	tags=53%, list=15%, signal=62%
	GO_REGULATION_OF_MORPHOGENESIS_OF_AN_EPITHELIUM	GO_REGULATION_OF_MORPHOGENESIS_OF_AN_EPITHELIUM	Details ...	81	0.573924	2.1069	0	6.66936e-05	0.001	1706	tags=53%, list=19%, signal=65%
	GO_ANTIGEN_PROCESSING_AND_PRESENTATION	GO_ANTIGEN_PROCESSING_AND_PRESENTATION	Details ...	170	0.536854	2.10478	0	6.25253e-05	0.001	1911	tags=49%, list=21%, signal=61%
	GO_AMINE_METABOLIC_PROCESS	GO_AMINE_METABOLIC_PROCESS	Details ...	73	0.570124	2.06586	0	0.000470279	0.008	1385	tags=48%, list=15%, signal=56%
	GO_ANTIGEN_PROCESSING_AND_PRESENTATION_OF_PEPTIDE_ANTIGEN_VIA_MHC_CLASS_I	GO_ANTIGEN_PROCESSING_AND_PRESENTATION_OF_PEPTIDE_ANTIGEN_VIA_MHC_CLASS_I	Details ...	86	0.555173	2.05567	0	0.000499979	0.009	1805	tags=49%, list=20%, signal=60%
	GO_REGULATION_OF_STEM_CELL_DIFFERENTIATION	GO_REGULATION_OF_STEM_CELL_DIFFERENTIATION	Details ...	73	0.559558	2.02622	0	0.000683618	0.013	1385	tags=49%, list=15%, signal=58%
	GO_PROTEASOMAL_UBIQUITIN_INDEPENDENT_PROTEIN_CATABOLIC_PROCESS	GO_PROTEASOMAL_UBIQUITIN_INDEPENDENT_PROTEIN_CATABOLIC_PROCESS	Details ...	20	0.689181	2.00688	0	0.00124917	0.025	1256	tags=65%, list=14%, signal=75%
	GO_NON_CANONICAL_WNT_SIGNALING_PATHWAY	GO_NON_CANONICAL_WNT_SIGNALING_PATHWAY		88	0.536553	2.00103	0	0.00142701	0.029	1706	tags=49%, list=19%, signal=60%
	GO_POSITIVE_REGULATION_OF_CANONICAL_WNT_SIGNALING_PATHWAY	GO_POSITIVE_REGULATION_OF_CANONICAL_WNT_SIGNALING_PATHWAY		86	0.537672	1.99943	0	0.00136215	0.029	1703	tags=45%, list=19%, signal=55%
	GO_TRICARBOXYLIC_ACID_CYCLE	GO_TRICARBOXYLIC_ACID_CYCLE		29	0.626479	1.99166	0	0.00152072	0.034	3124	tags=83%, list=35%, signal=126%
	GO_INTERLEUKIN_1_MEDIATED_SIGNALING_PATHWAY	GO_INTERLEUKIN_1_MEDIATED_SIGNALING_PATHWAY		86	0.537042	1.98207	0	0.00174861	0.041	1703	tags=44%, list=19%, signal=54%
	GO_CELL_REDOX_HOMEOSTASIS	GO_CELL_REDOX_HOMEOSTASIS		55	0.565364	1.97229	0	0.00199815	0.049	2186	tags=56%, list=24%, signal=74%
	GO_REGULATION_OF_CELL_CYCLE_G2_M_PHASE_TRANSITION	GO_REGULATION_OF_CELL_CYCLE_G2_M_PHASE_TRANSITION		149	0.505857	1.96641	0	0.0021135	0.054	2336	tags=48%, list=26%, signal=64%
	GO_NEGATIVE_REGULATION_OF_WNT_SIGNALING_PATHWAY	GO_NEGATIVE_REGULATION_OF_WNT_SIGNALING_PATHWAY		92	0.531155	1.96619	0	0.00203523	0.054	1703	tags=47%, list=19%, signal=57%
	GO_FC_EPSILON_RECEPTOR_SIGNALING_PATHWAY	GO_FC_EPSILON_RECEPTOR_SIGNALING_PATHWAY		130	0.503461	1.95739	0	0.00217627	0.059	1703	tags=46%, list=19%, signal=56%
	GO_ATP_DEPENDENT_CHROMATIN_REMODELING	GO_ATP_DEPENDENT_CHROMATIN_REMODELING		48	0.554246	1.94795	0	0.0025481	0.072	1555	tags=44%, list=17%, signal=53%
	GO_PEPTIDYL_CYSTEINE_MODIFICATION	GO_PEPTIDYL_CYSTEINE_MODIFICATION		23	0.655308	1.94277	0	0.0025963	0.076	1608	tags=61%, list=18%, signal=74%
	GO_COMPLEMENT_ACTIVATION	GO_COMPLEMENT_ACTIVATION		54	0.546381	1.90876	0	0.00622307	0.173	2884	tags=70%, list=32%, signal=103%
	GO_ONE_CARBON_METABOLIC_PROCESS	GO_ONE_CARBON_METABOLIC_PROCESS		19	0.652558	1.89922	0	0.00749832	0.213	1250	tags=47%, list=14%, signal=55%
	GO_SUBSTANTIA_NIGRA_DEVELOPMENT	GO_SUBSTANTIA_NIGRA_DEVELOPMENT		25	0.626893	1.87886	0	0.0101486	0.291	2105	tags=60%, list=23%, signal=78%
	GO_AEROBIC_RESPIRATION	GO_AEROBIC_RESPIRATION		71	0.516899	1.87829	0	0.00985008	0.291	3124	tags=65%, list=35%, signal=98%
	GO_NUCLEOSIDE_CATABOLIC_PROCESS	GO_NUCLEOSIDE_CATABOLIC_PROCESS		20	0.653501	1.87719	0	0.00968324	0.294	2003	tags=65%, list=22%, signal=83%
	GO_WATER_SOLUBLE_VITAMIN_METABOLIC_PROCESS	GO_WATER_SOLUBLE_VITAMIN_METABOLIC_PROCESS		47	0.551293	1.87641	0	0.00966445	0.299	1250	tags=40%, list=14%, signal=47%
	GO_HUMORAL_IMMUNE_RESPONSE_MEDIATED_BY_CIRCULATING_IMMUNOGLOBULIN	GO_HUMORAL_IMMUNE_RESPONSE_MEDIATED_BY_CIRCULATING_IMMUNOGLOBULIN		52	0.542593	1.86665	0	0.0115677	0.349	2884	tags=69%, list=32%, signal=101%
	GO_HEMATOPOIETIC_PROGENITOR_CELL_DIFFERENTIATION	GO_HEMATOPOIETIC_PROGENITOR_CELL_DIFFERENTIATION		98	0.494995	1.86357	0	0.0118951	0.367	1703	tags=41%, list=19%, signal=50%
	GO_POSITIVE_REGULATION_OF_WNT_SIGNALING_PATHWAY	GO_POSITIVE_REGULATION_OF_WNT_SIGNALING_PATHWAY		99	0.4926	1.85229	0	0.0137934	0.421	1703	tags=40%, list=19%, signal=49%
	GO_REGULATION_OF_ANIMAL_ORGAN_MORPHOGENESIS	GO_REGULATION_OF_ANIMAL_ORGAN_MORPHOGENESIS		103	0.492075	1.85189	0	0.0134485	0.421	1706	tags=47%, list=19%, signal=57%
	GO_TRANSFERRIN_TRANSPORT	GO_TRANSFERRIN_TRANSPORT		24	0.617228	1.84946	0	0.0136061	0.431	891	tags=42%, list=10%, signal=46%
	GO_DNA_DAMAGE_RESPONSE_DETECTION_OF_DNA_DAMAGE	GO_DNA_DAMAGE_RESPONSE_DETECTION_OF_DNA_DAMAGE		34	0.572151	1.84357	0	0.0147836	0.47	1102	tags=47%, list=12%, signal=53%
	GO_FC_RECEPTOR_MEDIATED_STIMULATORY_SIGNALING_PATHWAY	GO_FC_RECEPTOR_MEDIATED_STIMULATORY_SIGNALING_PATHWAY		96	0.483968	1.8396	0	0.0151621	0.486	2884	tags=61%, list=32%, signal=89%
	GO_REGULATION_OF_CELLULAR_KETONE_METABOLIC_PROCESS	GO_REGULATION_OF_CELLULAR_KETONE_METABOLIC_PROCESS		79	0.504455	1.83587	0	0.0156377	0.502	2514	tags=57%, list=28%, signal=78%
	GO_PHAGOSOME_ACIDIFICATION	GO_PHAGOSOME_ACIDIFICATION		18	0.645237	1.8355	0.00119474	0.0153572	0.503	891	tags=39%, list=10%, signal=43%
	GO_MITOCHONDRIAL_TRANSLATION	GO_MITOCHONDRIAL_TRANSLATION		122	0.478363	1.83232	0	0.0156535	0.524	3589	tags=66%, list=40%, signal=107%
	GO_NUCLEOSIDE_TRIPHOSPHATE_METABOLIC_PROCESS	GO_NUCLEOSIDE_TRIPHOSPHATE_METABOLIC_PROCESS		34	0.558624	1.80927	0	0.0221889	0.658	2443	tags=59%, list=27%, signal=80%
	GO_FC_RECEPTOR_SIGNALING_PATHWAY	GO_FC_RECEPTOR_SIGNALING_PATHWAY		178	0.453402	1.80745	0	0.0223095	0.664	2449	tags=49%, list=27%, signal=66%
	GO_MITOCHONDRIAL_OUTER_MEMBRANE_PERMEABILIZATION	GO_MITOCHONDRIAL_OUTER_MEMBRANE_PERMEABILIZATION		41	0.538973	1.80651	0	0.021997	0.669	2014	tags=49%, list=22%, signal=62%
	GO_POSITIVE_REGULATION_OF_MEMBRANE_PERMEABILITY	GO_POSITIVE_REGULATION_OF_MEMBRANE_PERMEABILITY		46	0.529924	1.80602	0.00110865	0.0217577	0.672	2014	tags=46%, list=22%, signal=58%
	GO_ERROR_PRONE_TRANSLESION_SYNTHESIS	GO_ERROR_PRONE_TRANSLESION_SYNTHESIS		18	0.647773	1.80508	0.00123153	0.0216457	0.678	885	tags=44%, list=10%, signal=49%
	GO_REGULATION_OF_DNA_TEMPLATED_TRANSCRIPTION_IN_RESPONSE_TO_STRESS	GO_REGULATION_OF_DNA_TEMPLATED_TRANSCRIPTION_IN_RESPONSE_TO_STRESS		98	0.479629	1.80437	0	0.0215565	0.685	2211	tags=49%, list=24%, signal=64%
	GO_TRANSLESION_SYNTHESIS	GO_TRANSLESION_SYNTHESIS		34	0.555128	1.79947	0	0.0225088	0.706	1102	tags=41%, list=12%, signal=47%
	GO_CELL_CYCLE_G2_M_PHASE_TRANSITION	GO_CELL_CYCLE_G2_M_PHASE_TRANSITION		183	0.451245	1.78652	0	0.0272757	0.779	2398	tags=44%, list=26%, signal=58%
	GO_MITOCHONDRIAL_TRANSLATIONAL_TERMINATION	GO_MITOCHONDRIAL_TRANSLATIONAL_TERMINATION		85	0.480784	1.7824	0	0.0283071	0.796	4052	tags=76%, list=45%, signal=137%
	GO_DNA_SYNTHESIS_INVOLVED_IN_DNA_REPAIR	GO_DNA_SYNTHESIS_INVOLVED_IN_DNA_REPAIR		40	0.534053	1.78138	0	0.0282831	0.8	1102	tags=40%, list=12%, signal=45%
	GO_CELLULAR_DETOXIFICATION	GO_CELLULAR_DETOXIFICATION		52	0.514691	1.77858	0.00109051	0.0287685	0.81	1489	tags=42%, list=16%, signal=50%
	GO_REGULATION_OF_CHROMOSOME_SEGREGATION	GO_REGULATION_OF_CHROMOSOME_SEGREGATION		64	0.49809	1.77825	0	0.0284622	0.812	2091	tags=50%, list=23%, signal=65%
	GO_CELLULAR_AMINO_ACID_METABOLIC_PROCESS	GO_CELLULAR_AMINO_ACID_METABOLIC_PROCESS		171	0.456965	1.77665	0	0.0285562	0.818	2318	tags=44%, list=26%, signal=59%
	GO_CELLULAR_RESPONSE_TO_OXYGEN_LEVELS	GO_CELLULAR_RESPONSE_TO_OXYGEN_LEVELS		147	0.457411	1.77642	0	0.0281806	0.819	2020	tags=43%, list=22%, signal=54%
	GO_MEMBRANE_INVAGINATION	GO_MEMBRANE_INVAGINATION		54	0.509802	1.77565	0	0.0279322	0.822	2484	tags=56%, list=27%, signal=76%
	GO_HISTONE_EXCHANGE	GO_HISTONE_EXCHANGE		28	0.56977	1.77554	0.00114025	0.0275139	0.823	1555	tags=46%, list=17%, signal=56%
	GO_MITOCHONDRIAL_GENE_EXPRESSION	GO_MITOCHONDRIAL_GENE_EXPRESSION		143	0.452209	1.77441	0	0.0276163	0.828	3589	tags=62%, list=40%, signal=100%
	GO_STEM_CELL_DIFFERENTIATION	GO_STEM_CELL_DIFFERENTIATION		107	0.466998	1.77319	0	0.0276227	0.835	1401	tags=38%, list=15%, signal=45%
	GO_CELLULAR_RESPIRATION	GO_CELLULAR_RESPIRATION		154	0.451088	1.77203	0	0.0277829	0.842	3190	tags=55%, list=35%, signal=84%
	GO_NEURAL_NUCLEUS_DEVELOPMENT	GO_NEURAL_NUCLEUS_DEVELOPMENT		28	0.565711	1.77126	0.00230415	0.0277103	0.845	2105	tags=54%, list=23%, signal=70%
	GO_MIDBRAIN_DEVELOPMENT	GO_MIDBRAIN_DEVELOPMENT		37	0.540186	1.76794	0.0011236	0.0285368	0.862	2172	tags=49%, list=24%, signal=64%
	GO_POSITIVE_REGULATION_OF_RECEPTOR_MEDIATED_ENDOCYTOSIS	GO_POSITIVE_REGULATION_OF_RECEPTOR_MEDIATED_ENDOCYTOSIS		25	0.575668	1.76443	0.00340909	0.0296308	0.881	1876	tags=52%, list=21%, signal=65%
	GO_CHROMATIN_REMODELING_AT_CENTROMERE	GO_CHROMATIN_REMODELING_AT_CENTROMERE		22	0.597935	1.76077	0.0011655	0.0306058	0.892	1418	tags=50%, list=16%, signal=59%
	GO_PROTON_TRANSMEMBRANE_TRANSPORT	GO_PROTON_TRANSMEMBRANE_TRANSPORT		79	0.481461	1.76076	0	0.0301686	0.892	1578	tags=37%, list=17%, signal=44%
	GO_CENTROMERE_COMPLEX_ASSEMBLY	GO_CENTROMERE_COMPLEX_ASSEMBLY		30	0.557162	1.76021	0.00116009	0.0299835	0.895	1018	tags=40%, list=11%, signal=45%
	GO_POSTREPLICATION_REPAIR	GO_POSTREPLICATION_REPAIR		43	0.515976	1.75983	0.00109409	0.0297895	0.896	1102	tags=37%, list=12%, signal=42%
	GO_CELLULAR_KETONE_METABOLIC_PROCESS	GO_CELLULAR_KETONE_METABOLIC_PROCESS		108	0.461188	1.75843	0	0.0299687	0.899	2514	tags=54%, list=28%, signal=73%
	GO_PLATELET_DEGRANULATION	GO_PLATELET_DEGRANULATION		61	0.488291	1.75738	0	0.0299825	0.903	1983	tags=46%, list=22%, signal=58%
	GO_REGULATION_OF_HUMORAL_IMMUNE_RESPONSE	GO_REGULATION_OF_HUMORAL_IMMUNE_RESPONSE		48	0.514276	1.75477	0.0011274	0.0307155	0.909	2884	tags=71%, list=32%, signal=103%
	GO_NUCLEOBASE_CONTAINING_SMALL_MOLECULE_CATABOLIC_PROCESS	GO_NUCLEOBASE_CONTAINING_SMALL_MOLECULE_CATABOLIC_PROCESS		32	0.553613	1.7534	0.00113507	0.0308243	0.913	758	tags=34%, list=8%, signal=37%
	GO_RIBONUCLEOSIDE_CATABOLIC_PROCESS	GO_RIBONUCLEOSIDE_CATABOLIC_PROCESS		15	0.651132	1.74935	0.00381194	0.0322278	0.926	758	tags=47%, list=8%, signal=51%
	GO_POST_TRANSLATIONAL_PROTEIN_MODIFICATION	GO_POST_TRANSLATIONAL_PROTEIN_MODIFICATION		207	0.43776	1.74386	0	0.0345318	0.932	2057	tags=41%, list=23%, signal=51%
	GO_SECONDARY_METABOLIC_PROCESS	GO_SECONDARY_METABOLIC_PROCESS		20	0.599506	1.74354	0.00356718	0.0342086	0.932	2449	tags=65%, list=27%, signal=89%
	GO_GLYCOSYL_COMPOUND_CATABOLIC_PROCESS	GO_GLYCOSYL_COMPOUND_CATABOLIC_PROCESS		28	0.554594	1.74094	0.00114811	0.0348431	0.937	2057	tags=54%, list=23%, signal=69%
	GO_ACTIN_MEDIATED_CELL_CONTRACTION	GO_ACTIN_MEDIATED_CELL_CONTRACTION		24	0.579578	1.74027	0.0011919	0.0348819	0.939	1922	tags=54%, list=21%, signal=69%
	GO_REGULATION_OF_MITOCHONDRIAL_OUTER_MEMBRANE_PERMEABILIZATION_INVOLVED_IN_APOPTOTIC_SIGNALING_PATHWAY	GO_REGULATION_OF_MITOCHONDRIAL_OUTER_MEMBRANE_PERMEABILIZATION_INVOLVED_IN_APOPTOTIC_SIGNALING_PATHWAY		34	0.538554	1.73918	0.00115075	0.0349555	0.943	1930	tags=47%, list=21%, signal=60%
	GO_REGULATION_OF_PROTEIN_AUTOPHOSPHORYLATION	GO_REGULATION_OF_PROTEIN_AUTOPHOSPHORYLATION		26	0.557142	1.7373	0.00114416	0.0353544	0.946	2268	tags=54%, list=25%, signal=72%
	GO_POSITIVE_REGULATION_OF_MITOCHONDRIAL_OUTER_MEMBRANE_PERMEABILIZATION_INVOLVED_IN_APOPTOTIC_SIGNALING_PATHWAY	GO_POSITIVE_REGULATION_OF_MITOCHONDRIAL_OUTER_MEMBRANE_PERMEABILIZATION_INVOLVED_IN_APOPTOTIC_SIGNALING_PATHWAY		27	0.566352	1.73451	0	0.0363615	0.951	1463	tags=44%, list=16%, signal=53%
	GO_ATP_SYNTHESIS_COUPLED_ELECTRON_TRANSPORT	GO_ATP_SYNTHESIS_COUPLED_ELECTRON_TRANSPORT		88	0.464867	1.73152	0	0.0372048	0.956	1992	tags=43%, list=22%, signal=55%
	GO_TUMOR_NECROSIS_FACTOR_MEDIATED_SIGNALING_PATHWAY	GO_TUMOR_NECROSIS_FACTOR_MEDIATED_SIGNALING_PATHWAY		118	0.450634	1.72776	0.00102775	0.0386432	0.963	1771	tags=41%, list=20%, signal=50%
	GO_REPLICATION_FORK_PROCESSING	GO_REPLICATION_FORK_PROCESSING		18	0.605668	1.72601	0	0.0389588	0.965	1674	tags=50%, list=18%, signal=61%
	GO_DETOXIFICATION	GO_DETOXIFICATION		56	0.487222	1.72252	0	0.0401865	0.97	1489	tags=39%, list=16%, signal=47%
	GO_REGULATION_OF_MITOCHONDRIAL_MEMBRANE_PERMEABILITY_INVOLVED_IN_APOPTOTIC_PROCESS	GO_REGULATION_OF_MITOCHONDRIAL_MEMBRANE_PERMEABILITY_INVOLVED_IN_APOPTOTIC_PROCESS		43	0.510075	1.721	0.00113122	0.0404657	0.972	2014	tags=47%, list=22%, signal=60%
	GO_REGULATION_OF_MITOCHONDRIAL_MEMBRANE_POTENTIAL	GO_REGULATION_OF_MITOCHONDRIAL_MEMBRANE_POTENTIAL		42	0.510508	1.7198	0	0.0407944	0.973	2911	tags=64%, list=32%, signal=94%
	GO_PROTEIN_FOLDING_IN_ENDOPLASMIC_RETICULUM	GO_PROTEIN_FOLDING_IN_ENDOPLASMIC_RETICULUM		15	0.62958	1.71946	0.00124688	0.0404894	0.973	2297	tags=73%, list=25%, signal=98%
	GO_LOW_DENSITY_LIPOPROTEIN_RECEPTOR_PARTICLE_METABOLIC_PROCESS	GO_LOW_DENSITY_LIPOPROTEIN_RECEPTOR_PARTICLE_METABOLIC_PROCESS		15	0.647437	1.7188	0.00123609	0.0405601	0.973	457	tags=47%, list=5%, signal=49%
	GO_DRUG_METABOLIC_PROCESS	GO_DRUG_METABOLIC_PROCESS		140	0.438219	1.71804	0	0.0404791	0.973	2450	tags=44%, list=27%, signal=60%
	GO_MEIOTIC_CELL_CYCLE_PROCESS	GO_MEIOTIC_CELL_CYCLE_PROCESS		67	0.477977	1.71592	0	0.0412812	0.981	2900	tags=52%, list=32%, signal=76%
	GO_PROTEIN_MODIFICATION_BY_SMALL_PROTEIN_REMOVAL	GO_PROTEIN_MODIFICATION_BY_SMALL_PROTEIN_REMOVAL		220	0.427736	1.71471	0	0.0413299	0.982	2849	tags=47%, list=31%, signal=67%
	GO_NEGATIVE_REGULATION_OF_CELL_CYCLE_PHASE_TRANSITION	GO_NEGATIVE_REGULATION_OF_CELL_CYCLE_PHASE_TRANSITION		163	0.436865	1.71423	0	0.0410661	0.982	2020	tags=41%, list=22%, signal=52%
	GO_CHROMOSOME_SEPARATION	GO_CHROMOSOME_SEPARATION		52	0.492885	1.71088	0.00108814	0.042539	0.985	2526	tags=56%, list=28%, signal=77%
	GO_ATP_METABOLIC_PROCESS	GO_ATP_METABOLIC_PROCESS		22	0.571559	1.71068	0.0035461	0.0421661	0.986	2741	tags=64%, list=30%, signal=91%
	GO_POSITIVE_REGULATION_OF_MITOCHONDRION_ORGANIZATION	GO_POSITIVE_REGULATION_OF_MITOCHONDRION_ORGANIZATION		86	0.458462	1.70936	0	0.0425485	0.987	3464	tags=64%, list=38%, signal=103%
	GO_PH_REDUCTION	GO_PH_REDUCTION		36	0.517593	1.70072	0.00113379	0.0471117	0.991	2001	tags=44%, list=22%, signal=57%
	GO_OXIDATIVE_PHOSPHORYLATION	GO_OXIDATIVE_PHOSPHORYLATION		107	0.44801	1.69913	0	0.0474671	0.992	1992	tags=41%, list=22%, signal=52%
	GO_PROTEIN_INSERTION_INTO_MITOCHONDRIAL_MEMBRANE_INVOLVED_IN_APOPTOTIC_SIGNALING_PATHWAY	GO_PROTEIN_INSERTION_INTO_MITOCHONDRIAL_MEMBRANE_INVOLVED_IN_APOPTOTIC_SIGNALING_PATHWAY		24	0.561619	1.6987	0.00118624	0.0472762	0.993	2014	tags=54%, list=22%, signal=69%
	GO_RECEPTOR_MEDIATED_ENDOCYTOSIS	GO_RECEPTOR_MEDIATED_ENDOCYTOSIS		154	0.434796	1.69868	0	0.046856	0.993	2486	tags=48%, list=27%, signal=65%
	GO_RECEPTOR_CATABOLIC_PROCESS	GO_RECEPTOR_CATABOLIC_PROCESS		24	0.567949	1.6981	0.00242424	0.0467132	0.994	1104	tags=54%, list=12%, signal=62%
	GO_CELLULAR_LIPID_CATABOLIC_PROCESS	GO_CELLULAR_LIPID_CATABOLIC_PROCESS		110	0.448056	1.69418	0	0.048914	0.995	3266	tags=57%, list=36%, signal=89%
	GO_RESPIRATORY_ELECTRON_TRANSPORT_CHAIN	GO_RESPIRATORY_ELECTRON_TRANSPORT_CHAIN		101	0.451905	1.69339	0	0.0489525	0.995	1992	tags=41%, list=22%, signal=51%
	GO_POSITIVE_REGULATION_OF_CHROMOSOME_SEGREGATION	GO_POSITIVE_REGULATION_OF_CHROMOSOME_SEGREGATION		22	0.572108	1.69122	0.00477327	0.0498401	0.997	2241	tags=55%, list=25%, signal=72%
	GO_COENZYME_METABOLIC_PROCESS	GO_COENZYME_METABOLIC_PROCESS		148	0.432521	1.69107	0	0.0494713	0.997	3104	tags=51%, list=34%, signal=77%
	GO_TRANSLATIONAL_TERMINATION	GO_TRANSLATIONAL_TERMINATION		99	0.446959	1.69035	0	0.0494303	0.998	4127	tags=74%, list=46%, signal=134%
	GO_RESPONSE_TO_OXYGEN_LEVELS	GO_RESPONSE_TO_OXYGEN_LEVELS		227	0.420703	1.68683	0	0.0512523	0.998	2980	tags=52%, list=33%, signal=76%
	GO_ATP_HYDROLYSIS_COUPLED_TRANSMEMBRANE_TRANSPORT	GO_ATP_HYDROLYSIS_COUPLED_TRANSMEMBRANE_TRANSPORT		18	0.600547	1.68447	0.00487805	0.0525745	0.998	1388	tags=44%, list=15%, signal=52%
	GO_TELOMERASE_RNA_LOCALIZATION	GO_TELOMERASE_RNA_LOCALIZATION		19	0.587577	1.68321	0.00610501	0.0529709	0.998	3743	tags=100%, list=41%, signal=170%
	GO_PROTEIN_HOMOOLIGOMERIZATION	GO_PROTEIN_HOMOOLIGOMERIZATION		160	0.427493	1.68187	0	0.0533161	0.998	2644	tags=45%, list=29%, signal=62%
	GO_DICARBOXYLIC_ACID_METABOLIC_PROCESS	GO_DICARBOXYLIC_ACID_METABOLIC_PROCESS		33	0.527051	1.68139	0.00563698	0.0531197	0.998	3122	tags=67%, list=34%, signal=101%
	GO_SISTER_CHROMATID_SEGREGATION	GO_SISTER_CHROMATID_SEGREGATION		114	0.441375	1.67974	0	0.0538667	0.998	2079	tags=41%, list=23%, signal=53%
	GO_APOPTOTIC_MITOCHONDRIAL_CHANGES	GO_APOPTOTIC_MITOCHONDRIAL_CHANGES		87	0.452724	1.67941	0	0.0536432	0.998	2014	tags=41%, list=22%, signal=53%
	GO_CHROMOSOME_SEGREGATION	GO_CHROMOSOME_SEGREGATION		177	0.421427	1.67915	0	0.0533558	0.999	2091	tags=38%, list=23%, signal=49%
	GO_VITAMIN_METABOLIC_PROCESS	GO_VITAMIN_METABOLIC_PROCESS		59	0.474472	1.67894	0.00319829	0.0529885	0.999	1250	tags=34%, list=14%, signal=39%
	GO_PTERIDINE_CONTAINING_COMPOUND_METABOLIC_PROCESS	GO_PTERIDINE_CONTAINING_COMPOUND_METABOLIC_PROCESS		16	0.611931	1.67698	0.00373599	0.0537369	0.999	1250	tags=50%, list=14%, signal=58%
	GO_REGULATION_OF_RECEPTOR_INTERNALIZATION	GO_REGULATION_OF_RECEPTOR_INTERNALIZATION		24	0.551314	1.67665	0.0059312	0.0534969	0.999	2376	tags=54%, list=26%, signal=73%
	GO_SPLICEOSOMAL_SNRNP_ASSEMBLY	GO_SPLICEOSOMAL_SNRNP_ASSEMBLY		34	0.524115	1.6746	0.00341297	0.054402	0.999	2379	tags=53%, list=26%, signal=72%
	GO_MITOCHONDRIAL_MEMBRANE_ORGANIZATION	GO_MITOCHONDRIAL_MEMBRANE_ORGANIZATION		89	0.447371	1.67296	0	0.055127	0.999	2305	tags=44%, list=25%, signal=58%
	GO_NUCLEAR_ENVELOPE_REASSEMBLY	GO_NUCLEAR_ENVELOPE_REASSEMBLY		18	0.580844	1.67152	0.0134804	0.0556721	0.999	1826	tags=50%, list=20%, signal=63%
	GO_CARBOHYDRATE_DERIVATIVE_CATABOLIC_PROCESS	GO_CARBOHYDRATE_DERIVATIVE_CATABOLIC_PROCESS		95	0.444619	1.67121	0	0.0554572	0.999	3333	tags=57%, list=37%, signal=89%
	GO_CELLULAR_COMPONENT_DISASSEMBLY	GO_CELLULAR_COMPONENT_DISASSEMBLY		364	0.40657	1.67109	0	0.0550853	0.999	3468	tags=55%, list=38%, signal=85%
	GO_CELLULAR_PROTEIN_COMPLEX_DISASSEMBLY	GO_CELLULAR_PROTEIN_COMPLEX_DISASSEMBLY		156	0.429123	1.66881	0	0.0561078	0.999	3339	tags=56%, list=37%, signal=87%
	GO_TETRAPYRROLE_BIOSYNTHETIC_PROCESS	GO_TETRAPYRROLE_BIOSYNTHETIC_PROCESS		23	0.556465	1.66848	0.00586166	0.0558862	0.999	2741	tags=61%, list=30%, signal=87%
	GO_PHAGOCYTOSIS_RECOGNITION	GO_PHAGOCYTOSIS_RECOGNITION		22	0.558582	1.6672	0.00612745	0.0562546	0.999	2884	tags=73%, list=32%, signal=106%
	GO_TRANSCRIPTION_BY_RNA_POLYMERASE_III	GO_TRANSCRIPTION_BY_RNA_POLYMERASE_III		44	0.493609	1.66557	0.00114943	0.0572288	1	1080	tags=27%, list=12%, signal=31%
	GO_RESPONSE_TO_INTERLEUKIN_1	GO_RESPONSE_TO_INTERLEUKIN_1		127	0.433105	1.66418	0	0.0577415	1	1713	tags=36%, list=19%, signal=44%
	GO_SMALL_MOLECULE_CATABOLIC_PROCESS	GO_SMALL_MOLECULE_CATABOLIC_PROCESS		195	0.415901	1.6626	0	0.0584072	1	2911	tags=48%, list=32%, signal=70%
	GO_COFACTOR_METABOLIC_PROCESS	GO_COFACTOR_METABOLIC_PROCESS		244	0.41424	1.66237	0	0.0581234	1	3200	tags=52%, list=35%, signal=78%
	GO_ORGANELLE_FUSION	GO_ORGANELLE_FUSION		83	0.445052	1.66078	0	0.0587684	1	2097	tags=40%, list=23%, signal=51%
	GO_REGULATION_OF_SUPEROXIDE_METABOLIC_PROCESS	GO_REGULATION_OF_SUPEROXIDE_METABOLIC_PROCESS		21	0.563184	1.65957	0.00472255	0.0592172	1	1265	tags=48%, list=14%, signal=55%
	GO_CANONICAL_WNT_SIGNALING_PATHWAY	GO_CANONICAL_WNT_SIGNALING_PATHWAY		151	0.424145	1.65518	0	0.0620289	1	1905	tags=37%, list=21%, signal=46%
	GO_NUCLEOSIDE_BISPHOSPHATE_BIOSYNTHETIC_PROCESS	GO_NUCLEOSIDE_BISPHOSPHATE_BIOSYNTHETIC_PROCESS		46	0.482533	1.65326	0.00222965	0.0631162	1	3266	tags=63%, list=36%, signal=98%
	GO_NEGATIVE_REGULATION_OF_CELL_CYCLE_PROCESS	GO_NEGATIVE_REGULATION_OF_CELL_CYCLE_PROCESS		223	0.410446	1.65252	0	0.0632319	1	2020	tags=37%, list=22%, signal=46%
	GO_NIK_NF_KAPPAB_SIGNALING	GO_NIK_NF_KAPPAB_SIGNALING		120	0.428818	1.65185	0	0.0633029	1	1703	tags=37%, list=19%, signal=45%
	GO_ORGANIC_ACID_METABOLIC_PROCESS	GO_ORGANIC_ACID_METABOLIC_PROCESS		449	0.40146	1.65165	0	0.0629698	1	2944	tags=47%, list=33%, signal=66%
	GO_RESPONSE_TO_HYDROPEROXIDE	GO_RESPONSE_TO_HYDROPEROXIDE		15	0.618109	1.65147	0.0075	0.0626913	1	1903	tags=53%, list=21%, signal=67%
	GO_PYRIMIDINE_CONTAINING_COMPOUND_CATABOLIC_PROCESS	GO_PYRIMIDINE_CONTAINING_COMPOUND_CATABOLIC_PROCESS		26	0.537868	1.65116	0.00470035	0.0624812	1	1798	tags=46%, list=20%, signal=57%
	GO_NON_RECOMBINATIONAL_REPAIR	GO_NON_RECOMBINATIONAL_REPAIR		56	0.471316	1.65107	0.00111235	0.0621188	1	2348	tags=45%, list=26%, signal=60%
	GO_PROTEIN_INSERTION_INTO_MITOCHONDRIAL_MEMBRANE	GO_PROTEIN_INSERTION_INTO_MITOCHONDRIAL_MEMBRANE		38	0.506463	1.65095	0.00336323	0.0617684	1	2014	tags=47%, list=22%, signal=61%
	GO_ELECTRON_TRANSPORT_CHAIN	GO_ELECTRON_TRANSPORT_CHAIN		137	0.424659	1.65073	0	0.0615127	1	2494	tags=45%, list=28%, signal=61%
	GO_REGULATION_OF_RELEASE_OF_CYTOCHROME_C_FROM_MITOCHONDRIA	GO_REGULATION_OF_RELEASE_OF_CYTOCHROME_C_FROM_MITOCHONDRIA		37	0.506197	1.64874	0.00337458	0.0623705	1	3464	tags=68%, list=38%, signal=109%
	GO_PROTEIN_HOMOTETRAMERIZATION	GO_PROTEIN_HOMOTETRAMERIZATION		47	0.480926	1.64874	0.00332963	0.0619433	1	2321	tags=45%, list=26%, signal=60%
	GO_NUCLEOTIDE_EXCISION_REPAIR_DNA_INCISION	GO_NUCLEOTIDE_EXCISION_REPAIR_DNA_INCISION		35	0.50282	1.64747	0.00228833	0.0623921	1	2367	tags=51%, list=26%, signal=69%
	GO_TELOMERE_MAINTENANCE_VIA_SEMI_CONSERVATIVE_REPLICATION	GO_TELOMERE_MAINTENANCE_VIA_SEMI_CONSERVATIVE_REPLICATION		23	0.55617	1.64722	0.00473373	0.0621326	1	2016	tags=57%, list=22%, signal=73%
	GO_MITOTIC_SISTER_CHROMATID_SEGREGATION	GO_MITOTIC_SISTER_CHROMATID_SEGREGATION		94	0.440897	1.64661	0	0.0620711	1	2079	tags=43%, list=23%, signal=55%
	GO_NUCLEOTIDE_SUGAR_BIOSYNTHETIC_PROCESS	GO_NUCLEOTIDE_SUGAR_BIOSYNTHETIC_PROCESS		19	0.57917	1.64591	0.00481348	0.0622113	1	2420	tags=53%, list=27%, signal=72%
	GO_REGULATION_OF_SYNAPTIC_VESICLE_RECYCLING	GO_REGULATION_OF_SYNAPTIC_VESICLE_RECYCLING		17	0.595014	1.6427	0.0133657	0.0642761	1	588	tags=29%, list=6%, signal=31%
	GO_MYELOID_LEUKOCYTE_MEDIATED_IMMUNITY	GO_MYELOID_LEUKOCYTE_MEDIATED_IMMUNITY		385	0.399754	1.64114	0	0.0650238	1	3139	tags=50%, list=35%, signal=73%
	GO_REGULATION_OF_CHROMOSOME_SEPARATION	GO_REGULATION_OF_CHROMOSOME_SEPARATION		38	0.50471	1.64088	0.00449944	0.064834	1	2398	tags=58%, list=26%, signal=78%
	GO_ESTABLISHMENT_OF_PROTEIN_LOCALIZATION_TO_CHROMOSOME	GO_ESTABLISHMENT_OF_PROTEIN_LOCALIZATION_TO_CHROMOSOME		25	0.537068	1.63941	0.00352526	0.0655106	1	1540	tags=44%, list=17%, signal=53%
	GO_RELEASE_OF_CYTOCHROME_C_FROM_MITOCHONDRIA	GO_RELEASE_OF_CYTOCHROME_C_FROM_MITOCHONDRIA		44	0.487626	1.63904	0.00545851	0.0653457	1	3464	tags=66%, list=38%, signal=106%
	GO_NUCLEOSIDE_PHOSPHATE_METABOLIC_PROCESS	GO_NUCLEOSIDE_PHOSPHATE_METABOLIC_PROCESS		120	0.429723	1.63706	0.00102987	0.0663628	1	2994	tags=52%, list=33%, signal=77%
	GO_VESICLE_TARGETING	GO_VESICLE_TARGETING		76	0.449172	1.63416	0.00104384	0.068142	1	3696	tags=64%, list=41%, signal=108%
	GO_SINGLE_FERTILIZATION	GO_SINGLE_FERTILIZATION		33	0.505345	1.6341	0.0114286	0.0677991	1	1473	tags=45%, list=16%, signal=54%
	GO_NEUROTRANSMITTER_TRANSPORT	GO_NEUROTRANSMITTER_TRANSPORT		83	0.440527	1.63358	0.00318134	0.0678443	1	2067	tags=37%, list=23%, signal=48%
	GO_KINETOCHORE_ORGANIZATION	GO_KINETOCHORE_ORGANIZATION		15	0.596268	1.63324	0.00852619	0.0676392	1	1971	tags=53%, list=22%, signal=68%
	GO_NEGATIVE_REGULATION_OF_ACTIN_FILAMENT_DEPOLYMERIZATION	GO_NEGATIVE_REGULATION_OF_ACTIN_FILAMENT_DEPOLYMERIZATION		18	0.581883	1.63261	0.00487805	0.06774	1	2430	tags=61%, list=27%, signal=83%
	GO_DNA_DEALKYLATION	GO_DNA_DEALKYLATION		24	0.524807	1.63235	0.0150289	0.0675377	1	1737	tags=42%, list=19%, signal=51%
	GO_NUCLEOBASE_CONTAINING_SMALL_MOLECULE_METABOLIC_PROCESS	GO_NUCLEOBASE_CONTAINING_SMALL_MOLECULE_METABOLIC_PROCESS		211	0.40985	1.63178	0	0.0675537	1	2994	tags=47%, list=33%, signal=69%
	GO_RRNA_TRANSCRIPTION	GO_RRNA_TRANSCRIPTION		24	0.543273	1.63068	0.00823529	0.0679954	1	1140	tags=42%, list=13%, signal=48%
	GO_REGULATION_OF_MEMBRANE_PERMEABILITY	GO_REGULATION_OF_MEMBRANE_PERMEABILITY		55	0.463468	1.62728	0.00106496	0.0700791	1	2265	tags=45%, list=25%, signal=60%
	GO_ALPHA_AMINO_ACID_CATABOLIC_PROCESS	GO_ALPHA_AMINO_ACID_CATABOLIC_PROCESS		24	0.541421	1.62585	0.00691244	0.0709526	1	3257	tags=67%, list=36%, signal=104%
	GO_ACTIN_FILAMENT_BASED_MOVEMENT	GO_ACTIN_FILAMENT_BASED_MOVEMENT		37	0.494148	1.62489	0.00453515	0.0713355	1	1922	tags=43%, list=21%, signal=55%
	GO_ENDOCYTOSIS	GO_ENDOCYTOSIS		304	0.39804	1.6247	0	0.0711191	1	2486	tags=41%, list=27%, signal=55%
	GO_PIGMENT_BIOSYNTHETIC_PROCESS	GO_PIGMENT_BIOSYNTHETIC_PROCESS		37	0.493662	1.62326	0.00446429	0.071876	1	2741	tags=54%, list=30%, signal=77%
	GO_ESTABLISHMENT_OF_PROTEIN_LOCALIZATION_TO_TELOMERE	GO_ESTABLISHMENT_OF_PROTEIN_LOCALIZATION_TO_TELOMERE		17	0.579682	1.62247	0.0135802	0.0720536	1	1540	tags=53%, list=17%, signal=64%
	GO_REGULATION_OF_SISTER_CHROMATID_SEGREGATION	GO_REGULATION_OF_SISTER_CHROMATID_SEGREGATION		53	0.467338	1.62167	0.00215983	0.0722756	1	2690	tags=53%, list=30%, signal=75%
	GO_AEROBIC_ELECTRON_TRANSPORT_CHAIN	GO_AEROBIC_ELECTRON_TRANSPORT_CHAIN		17	0.579568	1.62131	0.00851581	0.0721403	1	1992	tags=53%, list=22%, signal=68%
	GO_CELLULAR_MODIFIED_AMINO_ACID_BIOSYNTHETIC_PROCESS	GO_CELLULAR_MODIFIED_AMINO_ACID_BIOSYNTHETIC_PROCESS		26	0.532379	1.62109	0.016568	0.0718619	1	920	tags=38%, list=10%, signal=43%
	GO_REGULATION_OF_MITOCHONDRION_ORGANIZATION	GO_REGULATION_OF_MITOCHONDRION_ORGANIZATION		131	0.420786	1.62003	0	0.0723226	1	3464	tags=56%, list=38%, signal=90%
	GO_REGULATION_OF_WNT_SIGNALING_PATHWAY	GO_REGULATION_OF_WNT_SIGNALING_PATHWAY		166	0.412206	1.61988	0.00100908	0.0720293	1	1633	tags=33%, list=18%, signal=40%
	GO_NUCLEOTIDE_EXCISION_REPAIR_DNA_GAP_FILLING	GO_NUCLEOTIDE_EXCISION_REPAIR_DNA_GAP_FILLING		20	0.560678	1.61646	0.00935672	0.0743086	1	1102	tags=45%, list=12%, signal=51%
	GO_ANTIBIOTIC_CATABOLIC_PROCESS	GO_ANTIBIOTIC_CATABOLIC_PROCESS		20	0.551145	1.61643	0.00843373	0.0739113	1	3665	tags=85%, list=40%, signal=143%
	GO_PIGMENT_METABOLIC_PROCESS	GO_PIGMENT_METABOLIC_PROCESS		43	0.48221	1.61639	0.00550055	0.0735354	1	2741	tags=53%, list=30%, signal=76%
	GO_PROTEIN_CONTAINING_COMPLEX_DISASSEMBLY	GO_PROTEIN_CONTAINING_COMPLEX_DISASSEMBLY		244	0.404559	1.61622	0	0.073242	1	3424	tags=53%, list=38%, signal=83%
	GO_ORGANELLE_DISASSEMBLY	GO_ORGANELLE_DISASSEMBLY		83	0.436947	1.6159	0.00209644	0.0730463	1	3230	tags=58%, list=36%, signal=89%
	GO_ERROR_FREE_TRANSLESION_SYNTHESIS	GO_ERROR_FREE_TRANSLESION_SYNTHESIS		17	0.585386	1.61584	0.00741656	0.0726927	1	1031	tags=47%, list=11%, signal=53%
	GO_DNA_REPLICATION_INDEPENDENT_NUCLEOSOME_ORGANIZATION	GO_DNA_REPLICATION_INDEPENDENT_NUCLEOSOME_ORGANIZATION		28	0.52433	1.61495	0.00812065	0.0730457	1	1018	tags=36%, list=11%, signal=40%
	GO_PHAGOCYTOSIS	GO_PHAGOCYTOSIS		188	0.407744	1.61456	0	0.0729743	1	4143	tags=67%, list=46%, signal=121%
	GO_REGULATION_OF_CELL_CYCLE_PHASE_TRANSITION	GO_REGULATION_OF_CELL_CYCLE_PHASE_TRANSITION		302	0.395428	1.61413	0	0.0729095	1	2916	tags=46%, list=32%, signal=66%
	GO_REGULATION_OF_OXIDATIVE_PHOSPHORYLATION	GO_REGULATION_OF_OXIDATIVE_PHOSPHORYLATION		16	0.580009	1.61405	0.0114796	0.0726128	1	3647	tags=88%, list=40%, signal=146%
	GO_EXOCYTIC_PROCESS	GO_EXOCYTIC_PROCESS		43	0.484205	1.61232	0.00441989	0.0737223	1	3698	tags=74%, list=41%, signal=125%
	GO_POSITIVE_REGULATION_OF_BLOOD_CIRCULATION	GO_POSITIVE_REGULATION_OF_BLOOD_CIRCULATION		16	0.579578	1.61203	0.0164141	0.073595	1	506	tags=31%, list=6%, signal=33%
	GO_HISTONE_MRNA_METABOLIC_PROCESS	GO_HISTONE_MRNA_METABOLIC_PROCESS		20	0.550257	1.61029	0.00947867	0.0747985	1	3892	tags=85%, list=43%, signal=149%
	GO_PHAGOSOME_MATURATION	GO_PHAGOSOME_MATURATION		27	0.523223	1.60975	0.00926999	0.074852	1	1455	tags=33%, list=16%, signal=40%
	GO_GLYCOSYL_COMPOUND_METABOLIC_PROCESS	GO_GLYCOSYL_COMPOUND_METABOLIC_PROCESS		37	0.484838	1.60965	0.00898876	0.0745264	1	2349	tags=49%, list=26%, signal=65%
	GO_MONOSACCHARIDE_BIOSYNTHETIC_PROCESS	GO_MONOSACCHARIDE_BIOSYNTHETIC_PROCESS		55	0.462275	1.60964	0.00545256	0.0741415	1	3011	tags=58%, list=33%, signal=87%
	GO_REGULATION_OF_PROTEIN_EXPORT_FROM_NUCLEUS	GO_REGULATION_OF_PROTEIN_EXPORT_FROM_NUCLEUS		34	0.502465	1.60515	0.0055991	0.0774633	1	2079	tags=44%, list=23%, signal=57%
	GO_REGULATION_OF_SUBSTRATE_ADHESION_DEPENDENT_CELL_SPREADING	GO_REGULATION_OF_SUBSTRATE_ADHESION_DEPENDENT_CELL_SPREADING		27	0.521357	1.6044	0.00903955	0.0775908	1	2212	tags=52%, list=24%, signal=68%
	GO_CELLULAR_MONOVALENT_INORGANIC_CATION_HOMEOSTASIS	GO_CELLULAR_MONOVALENT_INORGANIC_CATION_HOMEOSTASIS		55	0.459218	1.603	0.00323974	0.0784227	1	2060	tags=36%, list=23%, signal=47%
	GO_ENERGY_DERIVATION_BY_OXIDATION_OF_ORGANIC_COMPOUNDS	GO_ENERGY_DERIVATION_BY_OXIDATION_OF_ORGANIC_COMPOUNDS		195	0.406014	1.60267	0	0.0782152	1	3222	tags=54%, list=36%, signal=82%
	GO_POSITIVE_REGULATION_OF_RELEASE_OF_CYTOCHROME_C_FROM_MITOCHONDRIA	GO_POSITIVE_REGULATION_OF_RELEASE_OF_CYTOCHROME_C_FROM_MITOCHONDRIA		24	0.535113	1.60235	0.00932401	0.0781574	1	3464	tags=71%, list=38%, signal=114%
	GO_ORGANELLE_MEMBRANE_FUSION	GO_ORGANELLE_MEMBRANE_FUSION		67	0.44591	1.60165	0.00429185	0.0783138	1	2097	tags=39%, list=23%, signal=50%
	GO_SUBSTRATE_ADHESION_DEPENDENT_CELL_SPREADING	GO_SUBSTRATE_ADHESION_DEPENDENT_CELL_SPREADING		39	0.487588	1.60087	0.0101695	0.0785346	1	2212	tags=49%, list=24%, signal=64%
	GO_GENERATION_OF_PRECURSOR_METABOLITES_AND_ENERGY	GO_GENERATION_OF_PRECURSOR_METABOLITES_AND_ENERGY		319	0.392899	1.60007	0	0.0787485	1	3222	tags=51%, list=36%, signal=77%
	GO_NEGATIVE_REGULATION_OF_PROTEIN_POLYMERIZATION	GO_NEGATIVE_REGULATION_OF_PROTEIN_POLYMERIZATION		33	0.49159	1.59893	0.00456621	0.0794203	1	2430	tags=48%, list=27%, signal=66%
	GO_AUTOPHAGY_OF_MITOCHONDRION	GO_AUTOPHAGY_OF_MITOCHONDRION		63	0.447694	1.59713	0	0.0807609	1	3230	tags=60%, list=36%, signal=93%
	GO_CELL_CYCLE_PHASE_TRANSITION	GO_CELL_CYCLE_PHASE_TRANSITION		398	0.387118	1.59711	0	0.080381	1	3170	tags=47%, list=35%, signal=69%
	GO_POSITIVE_REGULATION_OF_TELOMERASE_RNA_LOCALIZATION_TO_CAJAL_BODY	GO_POSITIVE_REGULATION_OF_TELOMERASE_RNA_LOCALIZATION_TO_CAJAL_BODY		15	0.591149	1.59671	0.0175	0.0803007	1	1350	tags=60%, list=15%, signal=70%
	GO_PROTEASOMAL_PROTEIN_CATABOLIC_PROCESS	GO_PROTEASOMAL_PROTEIN_CATABOLIC_PROCESS		347	0.392039	1.59624	0	0.0802899	1	2344	tags=39%, list=26%, signal=50%
	GO_AMMONIUM_TRANSPORT	GO_AMMONIUM_TRANSPORT		26	0.516391	1.59599	0.0116144	0.080147	1	994	tags=31%, list=11%, signal=34%
	GO_NUCLEAR_DNA_REPLICATION	GO_NUCLEAR_DNA_REPLICATION		37	0.484087	1.59526	0.0111732	0.0803352	1	2016	tags=49%, list=22%, signal=62%
	GO_PROTEIN_INSERTION_INTO_MEMBRANE	GO_PROTEIN_INSERTION_INTO_MEMBRANE		46	0.47141	1.59484	0.00331492	0.0803627	1	2175	tags=48%, list=24%, signal=63%
	GO_GLYCOLYTIC_PROCESS_THROUGH_FRUCTOSE_6_PHOSPHATE	GO_GLYCOLYTIC_PROCESS_THROUGH_FRUCTOSE_6_PHOSPHATE		19	0.557549	1.59062	0.00952381	0.0835182	1	1934	tags=63%, list=21%, signal=80%
	GO_COFACTOR_CATABOLIC_PROCESS	GO_COFACTOR_CATABOLIC_PROCESS		25	0.523554	1.59045	0.0154946	0.0832622	1	1489	tags=48%, list=16%, signal=57%
	GO_DNA_DEPENDENT_DNA_REPLICATION	GO_DNA_DEPENDENT_DNA_REPLICATION		92	0.424376	1.58929	0.00205761	0.0839233	1	2163	tags=41%, list=24%, signal=54%
	GO_ORGANOPHOSPHATE_CATABOLIC_PROCESS	GO_ORGANOPHOSPHATE_CATABOLIC_PROCESS		68	0.440545	1.58737	0.00213904	0.0853961	1	3129	tags=56%, list=35%, signal=85%
	GO_PYRIDINE_CONTAINING_COMPOUND_METABOLIC_PROCESS	GO_PYRIDINE_CONTAINING_COMPOUND_METABOLIC_PROCESS		18	0.563872	1.58651	0.0108696	0.0859074	1	3090	tags=72%, list=34%, signal=109%
	GO_IMPORT_INTO_CELL	GO_IMPORT_INTO_CELL		345	0.386617	1.58291	0	0.0889069	1	2486	tags=39%, list=27%, signal=52%
	GO_REGULATION_OF_HEART_RATE	GO_REGULATION_OF_HEART_RATE		20	0.550511	1.58182	0.0263789	0.0894537	1	1922	tags=50%, list=21%, signal=63%
	GO_VACUOLAR_ACIDIFICATION	GO_VACUOLAR_ACIDIFICATION		18	0.562085	1.58057	0.0148148	0.0902656	1	2705	tags=61%, list=30%, signal=87%
	GO_ORGANIC_ACID_CATABOLIC_PROCESS	GO_ORGANIC_ACID_CATABOLIC_PROCESS		120	0.411528	1.58023	0.00103413	0.0901898	1	2911	tags=48%, list=32%, signal=70%
	GO_TRANSCRIPTION_COUPLED_NUCLEOTIDE_EXCISION_REPAIR	GO_TRANSCRIPTION_COUPLED_NUCLEOTIDE_EXCISION_REPAIR		69	0.434735	1.57894	0.00214592	0.0910459	1	3398	tags=58%, list=38%, signal=92%
	GO_NEGATIVE_REGULATION_OF_INTRACELLULAR_TRANSPORT	GO_NEGATIVE_REGULATION_OF_INTRACELLULAR_TRANSPORT		41	0.472149	1.57825	0.0121951	0.0911837	1	2735	tags=54%, list=30%, signal=77%
	GO_IRON_ION_TRANSPORT	GO_IRON_ION_TRANSPORT		38	0.483369	1.57804	0.0101237	0.0908952	1	891	tags=26%, list=10%, signal=29%
	GO_MITOCHONDRION_ORGANIZATION	GO_MITOCHONDRION_ORGANIZATION		389	0.380801	1.57792	0	0.0905775	1	3485	tags=52%, list=39%, signal=82%
	GO_PROTEIN_FOLDING	GO_PROTEIN_FOLDING		162	0.40451	1.57752	0	0.0905615	1	2324	tags=41%, list=26%, signal=55%
	GO_ACTIVATION_OF_INNATE_IMMUNE_RESPONSE	GO_ACTIVATION_OF_INNATE_IMMUNE_RESPONSE		206	0.393194	1.57675	0	0.0909549	1	2863	tags=44%, list=32%, signal=62%
	GO_CELL_CYCLE_DNA_REPLICATION	GO_CELL_CYCLE_DNA_REPLICATION		43	0.46978	1.5745	0.0110254	0.0929276	1	2016	tags=47%, list=22%, signal=60%
	GO_MAST_CELL_MEDIATED_IMMUNITY	GO_MAST_CELL_MEDIATED_IMMUNITY		31	0.500823	1.57251	0.0103211	0.0945487	1	1475	tags=35%, list=16%, signal=42%
	GO_PROTEIN_MONOUBIQUITINATION	GO_PROTEIN_MONOUBIQUITINATION		53	0.455756	1.57076	0.00983607	0.0958214	1	2972	tags=53%, list=33%, signal=78%
	GO_ESTABLISHMENT_OF_ORGANELLE_LOCALIZATION	GO_ESTABLISHMENT_OF_ORGANELLE_LOCALIZATION		293	0.385697	1.57006	0	0.0959861	1	3636	tags=56%, list=40%, signal=90%
	GO_NUCLEAR_CHROMOSOME_SEGREGATION	GO_NUCLEAR_CHROMOSOME_SEGREGATION		137	0.404997	1.56871	0	0.0970964	1	2079	tags=38%, list=23%, signal=49%
	KEGG_PROTEASOME	KEGG_PROTEASOME	Details ...	40	0.717893	2.38623	0	0	0	1703	tags=78%, list=19%, signal=95%
	KEGG_CITRATE_CYCLE_TCA_CYCLE	KEGG_CITRATE_CYCLE_TCA_CYCLE	Details ...	25	0.687267	2.07437	0	0.000535088	0.001	1155	tags=60%, list=13%, signal=69%
	KEGG_DNA_REPLICATION	KEGG_DNA_REPLICATION	Details ...	30	0.588211	1.87621	0	0.00446873	0.013	2472	tags=70%, list=27%, signal=96%
	KEGG_HUNTINGTONS_DISEASE	KEGG_HUNTINGTONS_DISEASE	Details ...	132	0.478749	1.85309	0	0.00537813	0.021	2471	tags=48%, list=27%, signal=66%
	KEGG_ANTIGEN_PROCESSING_AND_PRESENTATION	KEGG_ANTIGEN_PROCESSING_AND_PRESENTATION	Details ...	55	0.51974	1.8341	0	0.00696292	0.034	826	tags=29%, list=9%, signal=32%
	KEGG_PYRUVATE_METABOLISM	KEGG_PYRUVATE_METABOLISM	Details ...	25	0.591388	1.79363	0	0.00993539	0.057	2697	tags=68%, list=30%, signal=97%
	KEGG_PENTOSE_PHOSPHATE_PATHWAY	KEGG_PENTOSE_PHOSPHATE_PATHWAY	Details ...	20	0.618343	1.79164	0.00121065	0.0086663	0.058	1061	tags=45%, list=12%, signal=51%
	KEGG_PARKINSONS_DISEASE	KEGG_PARKINSONS_DISEASE	Details ...	97	0.464543	1.76873	0	0.0115545	0.088	2198	tags=47%, list=24%, signal=62%
	KEGG_GLYCOLYSIS_GLUCONEOGENESIS	KEGG_GLYCOLYSIS_GLUCONEOGENESIS	Details ...	33	0.549585	1.7655	0	0.0103906	0.089	2128	tags=61%, list=24%, signal=79%
	KEGG_GRAFT_VERSUS_HOST_DISEASE	KEGG_GRAFT_VERSUS_HOST_DISEASE	Details ...	29	0.555989	1.7508	0.00346821	0.0119076	0.111	472	tags=34%, list=5%, signal=36%
	KEGG_OXIDATIVE_PHOSPHORYLATION	KEGG_OXIDATIVE_PHOSPHORYLATION	Details ...	97	0.460358	1.73451	0.00102669	0.0137248	0.139	1992	tags=41%, list=22%, signal=52%
	KEGG_TYPE_I_DIABETES_MELLITUS	KEGG_TYPE_I_DIABETES_MELLITUS	Details ...	28	0.556601	1.73116	0.00360144	0.0133591	0.147	472	tags=36%, list=5%, signal=38%
	KEGG_LYSOSOME	KEGG_LYSOSOME	Details ...	95	0.464237	1.72589	0	0.0132037	0.156	3230	tags=55%, list=36%, signal=84%
	KEGG_CARDIAC_MUSCLE_CONTRACTION	KEGG_CARDIAC_MUSCLE_CONTRACTION	Details ...	36	0.525435	1.71657	0.00448431	0.0139447	0.173	1578	tags=42%, list=17%, signal=50%
	KEGG_ALLOGRAFT_REJECTION	KEGG_ALLOGRAFT_REJECTION	Details ...	25	0.558123	1.7055	0.00353357	0.0147942	0.193	472	tags=40%, list=5%, signal=42%
	KEGG_AUTOIMMUNE_THYROID_DISEASE	KEGG_AUTOIMMUNE_THYROID_DISEASE	Details ...	24	0.554019	1.66046	0.00584112	0.0246179	0.325	472	tags=42%, list=5%, signal=44%
	KEGG_ALZHEIMERS_DISEASE	KEGG_ALZHEIMERS_DISEASE	Details ...	117	0.430338	1.65337	0	0.0251486	0.346	3358	tags=58%, list=37%, signal=91%
	KEGG_FATTY_ACID_METABOLISM	KEGG_FATTY_ACID_METABOLISM	Details ...	27	0.529646	1.64312	0.00458716	0.0266153	0.378	2744	tags=67%, list=30%, signal=95%
	KEGG_FRUCTOSE_AND_MANNOSE_METABOLISM	KEGG_FRUCTOSE_AND_MANNOSE_METABOLISM	Details ...	22	0.551025	1.63154	0.00833333	0.029615	0.429	2110	tags=50%, list=23%, signal=65%
	KEGG_NUCLEOTIDE_EXCISION_REPAIR	KEGG_NUCLEOTIDE_EXCISION_REPAIR	Details ...	37	0.492794	1.62702	0.00443951	0.0294238	0.446	3962	tags=76%, list=44%, signal=134%
	KEGG_PEROXISOME	KEGG_PEROXISOME		51	0.464658	1.61648	0.00107527	0.0322731	0.499	1888	tags=39%, list=21%, signal=49%
	KEGG_PORPHYRIN_AND_CHLOROPHYLL_METABOLISM	KEGG_PORPHYRIN_AND_CHLOROPHYLL_METABOLISM		20	0.558252	1.60448	0.0132053	0.0355402	0.544	2299	tags=60%, list=25%, signal=80%
	KEGG_EPITHELIAL_CELL_SIGNALING_IN_HELICOBACTER_PYLORI_INFECTION	KEGG_EPITHELIAL_CELL_SIGNALING_IN_HELICOBACTER_PYLORI_INFECTION		46	0.46716	1.59107	0.00664452	0.0397259	0.6	1651	tags=35%, list=18%, signal=42%
	KEGG_AMINO_SUGAR_AND_NUCLEOTIDE_SUGAR_METABOLISM	KEGG_AMINO_SUGAR_AND_NUCLEOTIDE_SUGAR_METABOLISM		34	0.487281	1.57302	0.00798176	0.0462904	0.66	2685	tags=50%, list=30%, signal=71%
	KEGG_VALINE_LEUCINE_AND_ISOLEUCINE_DEGRADATION	KEGG_VALINE_LEUCINE_AND_ISOLEUCINE_DEGRADATION		34	0.478782	1.55536	0.0126292	0.0549566	0.745	3088	tags=62%, list=34%, signal=93%
	KEGG_BASE_EXCISION_REPAIR	KEGG_BASE_EXCISION_REPAIR		29	0.488545	1.54761	0.019883	0.057655	0.772	3159	tags=62%, list=35%, signal=95%
	KEGG_BUTANOATE_METABOLISM	KEGG_BUTANOATE_METABOLISM		16	0.549668	1.54361	0.0224719	0.0576507	0.786	2932	tags=75%, list=32%, signal=111%
	KEGG_UBIQUITIN_MEDIATED_PROTEOLYSIS	KEGG_UBIQUITIN_MEDIATED_PROTEOLYSIS		110	0.402387	1.53843	0.00102987	0.0591576	0.801	3757	tags=56%, list=42%, signal=95%
	KEGG_INTESTINAL_IMMUNE_NETWORK_FOR_IGA_PRODUCTION	KEGG_INTESTINAL_IMMUNE_NETWORK_FOR_IGA_PRODUCTION		23	0.515002	1.53732	0.020757	0.0579062	0.804	472	tags=39%, list=5%, signal=41%
	KEGG_BLADDER_CANCER	KEGG_BLADDER_CANCER		26	0.495948	1.53133	0.022864	0.0589653	0.827	1930	tags=38%, list=21%, signal=49%
	KEGG_GLUTATHIONE_METABOLISM	KEGG_GLUTATHIONE_METABOLISM		30	0.494976	1.52532	0.0152761	0.0606471	0.85	2512	tags=60%, list=28%, signal=83%
	KEGG_HOMOLOGOUS_RECOMBINATION	KEGG_HOMOLOGOUS_RECOMBINATION		18	0.540952	1.5253	0.035	0.0587519	0.85	1700	tags=44%, list=19%, signal=55%
	KEGG_PYRIMIDINE_METABOLISM	KEGG_PYRIMIDINE_METABOLISM		75	0.412861	1.50082	0.00738397	0.0741535	0.918	2671	tags=43%, list=30%, signal=60%
	KEGG_OOCYTE_MEIOSIS	KEGG_OOCYTE_MEIOSIS		65	0.417454	1.49154	0.0170213	0.0788677	0.94	3528	tags=54%, list=39%, signal=88%
	KEGG_PATHOGENIC_ESCHERICHIA_COLI_INFECTION	KEGG_PATHOGENIC_ESCHERICHIA_COLI_INFECTION		36	0.454848	1.48498	0.0389462	0.0818492	0.952	2815	tags=58%, list=31%, signal=84%
	KEGG_PROPANOATE_METABOLISM	KEGG_PROPANOATE_METABOLISM		21	0.510171	1.47466	0.0421179	0.0871602	0.958	2033	tags=52%, list=22%, signal=67%
	KEGG_REGULATION_OF_ACTIN_CYTOSKELETON	KEGG_REGULATION_OF_ACTIN_CYTOSKELETON		106	0.388002	1.47026	0.00729167	0.0887385	0.96	3071	tags=45%, list=34%, signal=68%
	KEGG_VIRAL_MYOCARDITIS	KEGG_VIRAL_MYOCARDITIS		40	0.442155	1.4698	0.0275634	0.0867325	0.96	1651	tags=43%, list=18%, signal=52%
	KEGG_MISMATCH_REPAIR	KEGG_MISMATCH_REPAIR		20	0.511852	1.46227	0.0452323	0.0899664	0.966	1879	tags=50%, list=21%, signal=63%
	KEGG_CELL_CYCLE	KEGG_CELL_CYCLE		85	0.387735	1.43976	0.0115063	0.10774	0.981	2068	tags=36%, list=23%, signal=47%
	GS, gene set, MSigDB, the Molecular Signatures Database; ES, enrichment score; NES, negative normalized enrichment score; NOM, nominal; FDR, false discovery rate; FWER, family-wise error rate.

## Sheet: DecreasedinPost
	Supplementary Data 6 Gene set enrichment analysis results of differentially expressed genes in T-LGLL patients: decreased in post-treatment.
	Name	GS<br> follow link to MSigDB	GS details	Size	ES	NES	NOM P value	FDR q value	FWER P value	Rank at max	Leading edge
	HALLMARK_TNFA_SIGNALING_VIA_NFKB	HALLMARK_TNFA_SIGNALING_VIA_NFKB	Details ...	141	-0.311344	-1.8622	0	0.0123196	0.003	1483	tags=35%, list=16%, signal=41%
	HALLMARK_ESTROGEN_RESPONSE_LATE	HALLMARK_ESTROGEN_RESPONSE_LATE	Details ...	78	-0.252443	-1.29364	0.0344828	0.241706	0.167	262	tags=14%, list=3%, signal=14%
	GO_COTRANSLATIONAL_PROTEIN_TARGETING_TO_MEMBRANE	GO_COTRANSLATIONAL_PROTEIN_TARGETING_TO_MEMBRANE	Details ...	95	-0.759872	-4.03402	0	0	0	1033	tags=69%, list=11%, signal=78%
	GO_ESTABLISHMENT_OF_PROTEIN_LOCALIZATION_TO_ENDOPLASMIC_RETICULUM	GO_ESTABLISHMENT_OF_PROTEIN_LOCALIZATION_TO_ENDOPLASMIC_RETICULUM	Details ...	107	-0.665699	-3.88847	0	0	0	1033	tags=64%, list=11%, signal=71%
	GO_NUCLEAR_TRANSCRIBED_MRNA_CATABOLIC_PROCESS_NONSENSE_MEDIATED_DECAY	GO_NUCLEAR_TRANSCRIBED_MRNA_CATABOLIC_PROCESS_NONSENSE_MEDIATED_DECAY	Details ...	115	-0.646823	-3.65163	0	0	0	1033	tags=59%, list=11%, signal=66%
	GO_PROTEIN_LOCALIZATION_TO_ENDOPLASMIC_RETICULUM	GO_PROTEIN_LOCALIZATION_TO_ENDOPLASMIC_RETICULUM	Details ...	126	-0.565701	-3.15158	0	0	0	1033	tags=55%, list=11%, signal=61%
	GO_NUCLEAR_TRANSCRIBED_MRNA_CATABOLIC_PROCESS	GO_NUCLEAR_TRANSCRIBED_MRNA_CATABOLIC_PROCESS	Details ...	184	-0.488597	-2.94654	0	0	0	1086	tags=42%, list=12%, signal=47%
	GO_PROTEIN_TARGETING_TO_MEMBRANE	GO_PROTEIN_TARGETING_TO_MEMBRANE	Details ...	154	-0.48479	-2.89926	0	0	0	1033	tags=47%, list=11%, signal=52%
	GO_VIRAL_GENE_EXPRESSION	GO_VIRAL_GENE_EXPRESSION	Details ...	181	-0.428861	-2.59254	0	0	0	1073	tags=40%, list=12%, signal=44%
	GO_TRANSLATIONAL_INITIATION	GO_TRANSLATIONAL_INITIATION	Details ...	175	-0.440839	-2.44006	0	0.000635632	0.006	917	tags=39%, list=10%, signal=43%
	GO_T_CELL_DIFFERENTIATION_IN_THYMUS	GO_T_CELL_DIFFERENTIATION_IN_THYMUS	Details ...	46	-0.420947	-1.95728	0	0.0410604	0.348	597	tags=26%, list=7%, signal=28%
	KEGG_RIBOSOME	KEGG_RIBOSOME	Details ...	84	-0.799377	-4.1428	0	0	0	1033	tags=79%, list=11%, signal=88%
	KEGG_CYTOKINE_CYTOKINE_RECEPTOR_INTERACTION	KEGG_CYTOKINE_CYTOKINE_RECEPTOR_INTERACTION	Details ...	78	-0.370357	-1.9689	0	0.00444819	0.013	1031	tags=32%, list=11%, signal=36%
	KEGG_NEUROACTIVE_LIGAND_RECEPTOR_INTERACTION	KEGG_NEUROACTIVE_LIGAND_RECEPTOR_INTERACTION	Details ...	26	-0.384247	-1.60368	0.0070922	0.0463942	0.171	1235	tags=38%, list=14%, signal=44%
	GS, gene set, MSigDB, the Molecular Signatures Database; ES, enrichment score; NES, negative normalized enrichment score; NOM, nominal; FDR, false discovery rate; FWER, family-wise error rate.

## Sheet: HigherinResponders
	Supplementary Data 6 Gene set enrichment analysis results of differentially expressed genes in T-LGLL patients: higher in responders.
	Name	GS<br> follow link to MSigDB	GS details	Size	ES	NES	NOM P value	FDR q value	FWER P value	Rank at max	Leading edge
	HALLMARK_MYC_TARGETS_V1	HALLMARK_MYC_TARGETS_V1	Details ...	191	0.585196	1.86259	0	0.00197872	0.002	2157	tags=54%, list=24%, signal=69%
	HALLMARK_ALLOGRAFT_REJECTION	HALLMARK_ALLOGRAFT_REJECTION	Details ...	140	0.564082	1.76897	0	0.00246809	0.005	1084	tags=34%, list=12%, signal=38%
	HALLMARK_APICAL_JUNCTION	HALLMARK_APICAL_JUNCTION	Details ...	75	0.570123	1.72504	0	0.00295745	0.009	2015	tags=47%, list=22%, signal=60%
	HALLMARK_OXIDATIVE_PHOSPHORYLATION	HALLMARK_OXIDATIVE_PHOSPHORYLATION	Details ...	181	0.506097	1.60751	0	0.0130481	0.053	2633	tags=55%, list=29%, signal=76%
	HALLMARK_EPITHELIAL_MESENCHYMAL_TRANSITION	HALLMARK_EPITHELIAL_MESENCHYMAL_TRANSITION	Details ...	56	0.53187	1.58769	0	0.0135874	0.069	2144	tags=41%, list=24%, signal=53%
	HALLMARK_KRAS_SIGNALING_UP	HALLMARK_KRAS_SIGNALING_UP	Details ...	85	0.501563	1.53211	0.00200602	0.0256069	0.149	1883	tags=33%, list=21%, signal=41%
	HALLMARK_APOPTOSIS	HALLMARK_APOPTOSIS	Details ...	118	0.484426	1.51799	0.001	0.0261494	0.176	1679	tags=34%, list=19%, signal=41%
	HALLMARK_HYPOXIA	HALLMARK_HYPOXIA	Details ...	111	0.473708	1.46498	0.002	0.0469688	0.324	1888	tags=37%, list=21%, signal=46%
	HALLMARK_ANDROGEN_RESPONSE	HALLMARK_ANDROGEN_RESPONSE	Details ...	69	0.473331	1.43025	0.0120361	0.0625398	0.448	1391	tags=28%, list=15%, signal=32%
	HALLMARK_INTERFERON_ALPHA_RESPONSE	HALLMARK_INTERFERON_ALPHA_RESPONSE	Details ...	83	0.46259	1.4143	0.011	0.0677074	0.51	1285	tags=29%, list=14%, signal=33%
	HALLMARK_P53_PATHWAY	HALLMARK_P53_PATHWAY	Details ...	140	0.44662	1.40787	0.004	0.0661094	0.531	996	tags=19%, list=11%, signal=21%
	HALLMARK_GLYCOLYSIS	HALLMARK_GLYCOLYSIS	Details ...	112	0.448519	1.40049	0.005	0.0660118	0.556	2502	tags=43%, list=28%, signal=58%
	HALLMARK_INFLAMMATORY_RESPONSE	HALLMARK_INFLAMMATORY_RESPONSE	Details ...	100	0.449123	1.38385	0.008	0.0730592	0.625	1344	tags=27%, list=15%, signal=31%
	HALLMARK_INTERFERON_GAMMA_RESPONSE	HALLMARK_INTERFERON_GAMMA_RESPONSE	Details ...	164	0.421398	1.34645	0.003	0.102059	0.779	1395	tags=27%, list=15%, signal=32%
	HALLMARK_DNA_REPAIR	HALLMARK_DNA_REPAIR	Details ...	129	0.408211	1.27585	0.039	0.200794	0.964	2942	tags=45%, list=33%, signal=66%
	HALLMARK_REACTIVE_OXYGEN_SPECIES_PATHWAY	HALLMARK_REACTIVE_OXYGEN_SPECIES_PATHWAY	Details ...	39	0.442221	1.27278	0.128049	0.194955	0.967	2603	tags=49%, list=29%, signal=68%
	HALLMARK_PI3K_AKT_MTOR_SIGNALING	HALLMARK_PI3K_AKT_MTOR_SIGNALING	Details ...	83	0.413975	1.26502	0.0661323	0.196567	0.977	2828	tags=41%, list=31%, signal=59%
	HALLMARK_IL6_JAK_STAT3_SIGNALING	HALLMARK_IL6_JAK_STAT3_SIGNALING	Details ...	48	0.434268	1.26193	0.114804	0.191541	0.983	2384	tags=40%, list=26%, signal=53%
	HALLMARK_MTORC1_SIGNALING	HALLMARK_MTORC1_SIGNALING	Details ...	165	0.396173	1.25554	0.021	0.191715	0.985	2425	tags=36%, list=27%, signal=48%
	HALLMARK_ESTROGEN_RESPONSE_LATE	HALLMARK_ESTROGEN_RESPONSE_LATE	Details ...	78	0.402915	1.22058	0.107	0.255131	0.998	2776	tags=47%, list=31%, signal=68%
	HALLMARK_PEROXISOME	HALLMARK_PEROXISOME		69	0.407392	1.21968	0.129388	0.245134	0.998	3359	tags=51%, list=37%, signal=80%
	HALLMARK_IL2_STAT5_SIGNALING	HALLMARK_IL2_STAT5_SIGNALING		129	0.383301	1.19819	0.104	0.282456	0.999	1383	tags=25%, list=15%, signal=29%
	GO_COTRANSLATIONAL_PROTEIN_TARGETING_TO_MEMBRANE	GO_COTRANSLATIONAL_PROTEIN_TARGETING_TO_MEMBRANE	Details ...	95	0.906024	2.78764	0	0	0	300	tags=75%, list=3%, signal=76%
	GO_NUCLEAR_TRANSCRIBED_MRNA_CATABOLIC_PROCESS_NONSENSE_MEDIATED_DECAY	GO_NUCLEAR_TRANSCRIBED_MRNA_CATABOLIC_PROCESS_NONSENSE_MEDIATED_DECAY	Details ...	115	0.87907	2.73742	0	0	0	314	tags=61%, list=3%, signal=62%
	GO_ESTABLISHMENT_OF_PROTEIN_LOCALIZATION_TO_ENDOPLASMIC_RETICULUM	GO_ESTABLISHMENT_OF_PROTEIN_LOCALIZATION_TO_ENDOPLASMIC_RETICULUM	Details ...	107	0.880801	2.72358	0	0	0	326	tags=66%, list=4%, signal=68%
	GO_PROTEIN_LOCALIZATION_TO_ENDOPLASMIC_RETICULUM	GO_PROTEIN_LOCALIZATION_TO_ENDOPLASMIC_RETICULUM	Details ...	126	0.846942	2.65188	0	0	0	326	tags=56%, list=4%, signal=58%
	GO_PROTEIN_TARGETING_TO_MEMBRANE	GO_PROTEIN_TARGETING_TO_MEMBRANE	Details ...	154	0.829173	2.62325	0	0	0	300	tags=46%, list=3%, signal=47%
	GO_TRANSLATIONAL_INITIATION	GO_TRANSLATIONAL_INITIATION	Details ...	175	0.811956	2.57462	0	0	0	356	tags=46%, list=4%, signal=47%
	GO_VIRAL_GENE_EXPRESSION	GO_VIRAL_GENE_EXPRESSION	Details ...	181	0.7851	2.49805	0	0	0	398	tags=40%, list=4%, signal=41%
	GO_NUCLEAR_TRANSCRIBED_MRNA_CATABOLIC_PROCESS	GO_NUCLEAR_TRANSCRIBED_MRNA_CATABOLIC_PROCESS	Details ...	184	0.779782	2.47957	0	0	0	314	tags=39%, list=3%, signal=39%
	GO_ESTABLISHMENT_OF_PROTEIN_LOCALIZATION_TO_MEMBRANE	GO_ESTABLISHMENT_OF_PROTEIN_LOCALIZATION_TO_MEMBRANE	Details ...	243	0.721907	2.33325	0	0	0	334	tags=30%, list=4%, signal=31%
	GO_CYTOPLASMIC_TRANSLATION	GO_CYTOPLASMIC_TRANSLATION	Details ...	85	0.760845	2.32082	0	0	0	855	tags=47%, list=9%, signal=51%
	GO_PROTEIN_TARGETING	GO_PROTEIN_TARGETING	Details ...	325	0.684249	2.21967	0	0	0	919	tags=34%, list=10%, signal=36%
	GO_RNA_CATABOLIC_PROCESS	GO_RNA_CATABOLIC_PROCESS	Details ...	327	0.680034	2.20788	0	0	0	933	tags=35%, list=10%, signal=37%
	GO_RIBOSOMAL_SMALL_SUBUNIT_BIOGENESIS	GO_RIBOSOMAL_SMALL_SUBUNIT_BIOGENESIS	Details ...	58	0.727945	2.16787	0	0	0	430	tags=28%, list=5%, signal=29%
	GO_RIBOSOME_ASSEMBLY	GO_RIBOSOME_ASSEMBLY	Details ...	50	0.745528	2.15402	0	0	0	642	tags=38%, list=7%, signal=41%
	GO_RIBOSOMAL_LARGE_SUBUNIT_BIOGENESIS	GO_RIBOSOMAL_LARGE_SUBUNIT_BIOGENESIS	Details ...	61	0.721209	2.13155	0	0	0	231	tags=28%, list=3%, signal=28%
	GO_RIBOSOMAL_LARGE_SUBUNIT_ASSEMBLY	GO_RIBOSOMAL_LARGE_SUBUNIT_ASSEMBLY	Details ...	24	0.797444	2.11686	0	0	0	231	tags=38%, list=3%, signal=38%
	GO_PROTEIN_LOCALIZATION_TO_MEMBRANE	GO_PROTEIN_LOCALIZATION_TO_MEMBRANE	Details ...	381	0.643146	2.1015	0	5.87799e-05	0.001	939	tags=30%, list=10%, signal=32%
	GO_ESTABLISHMENT_OF_PROTEIN_LOCALIZATION_TO_ORGANELLE	GO_ESTABLISHMENT_OF_PROTEIN_LOCALIZATION_TO_ORGANELLE	Details ...	418	0.638322	2.08738	0	0.000110905	0.002	971	tags=30%, list=11%, signal=32%
	GO_ORGANIC_CYCLIC_COMPOUND_CATABOLIC_PROCESS	GO_ORGANIC_CYCLIC_COMPOUND_CATABOLIC_PROCESS	Details ...	423	0.635034	2.07264	0	0.000105068	0.002	934	tags=30%, list=10%, signal=32%
	GO_AEROBIC_ELECTRON_TRANSPORT_CHAIN	GO_AEROBIC_ELECTRON_TRANSPORT_CHAIN	Details ...	17	0.798131	2.0419	0	0.000249685	0.005	848	tags=71%, list=9%, signal=78%
	GO_RIBOSOMAL_SMALL_SUBUNIT_ASSEMBLY	GO_RIBOSOMAL_SMALL_SUBUNIT_ASSEMBLY		15	0.817546	2.03233	0	0.00028545	0.006	430	tags=53%, list=5%, signal=56%
	GO_PROTEIN_REFOLDING	GO_PROTEIN_REFOLDING		27	0.730344	1.99941	0	0.000772662	0.017	963	tags=52%, list=11%, signal=58%
	GO_ATP_SYNTHESIS_COUPLED_ELECTRON_TRANSPORT	GO_ATP_SYNTHESIS_COUPLED_ELECTRON_TRANSPORT		88	0.651313	1.98889	0	0.00108735	0.025	1936	tags=65%, list=21%, signal=82%
	GO_ACTIN_NUCLEATION	GO_ACTIN_NUCLEATION		31	0.703322	1.96186	0	0.00204117	0.048	941	tags=48%, list=10%, signal=54%
	GO_RESPONSE_TO_INTERLEUKIN_12	GO_RESPONSE_TO_INTERLEUKIN_12		42	0.669411	1.96177	0	0.00195952	0.048	1283	tags=55%, list=14%, signal=64%
	GO_MATURATION_OF_SSU_RRNA_FROM_TRICISTRONIC_RRNA_TRANSCRIPT_SSU_RRNA_5_8S_RRNA_LSU_RRNA_	GO_MATURATION_OF_SSU_RRNA_FROM_TRICISTRONIC_RRNA_TRANSCRIPT_SSU_RRNA_5_8S_RRNA_LSU_RRNA_		31	0.69614	1.91869	0	0.00469091	0.117	300	tags=19%, list=3%, signal=20%
	GO_CHAPERONE_COFACTOR_DEPENDENT_PROTEIN_REFOLDING	GO_CHAPERONE_COFACTOR_DEPENDENT_PROTEIN_REFOLDING		24	0.71158	1.90538	0	0.00555383	0.142	383	tags=38%, list=4%, signal=39%
	GO_OXIDATIVE_PHOSPHORYLATION	GO_OXIDATIVE_PHOSPHORYLATION		107	0.607748	1.8942	0	0.00689053	0.182	1936	tags=59%, list=21%, signal=74%
	GO_RIBOSOME_BIOGENESIS	GO_RIBOSOME_BIOGENESIS		241	0.584208	1.88531	0	0.00779019	0.214	525	tags=18%, list=6%, signal=19%
	GO_POSITIVE_REGULATION_OF_PROTEIN_POLYMERIZATION	GO_POSITIVE_REGULATION_OF_PROTEIN_POLYMERIZATION		73	0.618832	1.88149	0	0.00812904	0.23	1186	tags=40%, list=13%, signal=45%
	GO_RRNA_METABOLIC_PROCESS	GO_RRNA_METABOLIC_PROCESS		178	0.589709	1.88031	0	0.0079635	0.232	511	tags=18%, list=6%, signal=19%
	GO_RESPIRATORY_ELECTRON_TRANSPORT_CHAIN	GO_RESPIRATORY_ELECTRON_TRANSPORT_CHAIN		101	0.606477	1.86082	0	0.0109008	0.304	1936	tags=57%, list=21%, signal=72%
	GO_MATURATION_OF_SSU_RRNA	GO_MATURATION_OF_SSU_RRNA		41	0.653125	1.85854	0	0.0111159	0.316	300	tags=17%, list=3%, signal=18%
	GO_POSITIVE_REGULATION_OF_ANTIGEN_RECEPTOR_MEDIATED_SIGNALING_PATHWAY	GO_POSITIVE_REGULATION_OF_ANTIGEN_RECEPTOR_MEDIATED_SIGNALING_PATHWAY		19	0.706796	1.83024	0.00104493	0.0172845	0.441	1263	tags=58%, list=14%, signal=67%
	GO_DE_NOVO_PROTEIN_FOLDING	GO_DE_NOVO_PROTEIN_FOLDING		29	0.665707	1.8243	0	0.018333	0.472	717	tags=38%, list=8%, signal=41%
	GO_POSITIVE_REGULATION_OF_INTRINSIC_APOPTOTIC_SIGNALING_PATHWAY	GO_POSITIVE_REGULATION_OF_INTRINSIC_APOPTOTIC_SIGNALING_PATHWAY		42	0.629298	1.82146	0	0.0188788	0.496	1450	tags=38%, list=16%, signal=45%
	GO_REGULATION_OF_PROTEIN_POLYMERIZATION	GO_REGULATION_OF_PROTEIN_POLYMERIZATION		110	0.58376	1.81837	0	0.0192608	0.513	1454	tags=40%, list=16%, signal=47%
	GO_REGULATION_OF_NECROTIC_CELL_DEATH	GO_REGULATION_OF_NECROTIC_CELL_DEATH		19	0.699608	1.8096	0.00105042	0.0218043	0.562	1439	tags=53%, list=16%, signal=62%
	GO_CYTOPLASMIC_TRANSLATIONAL_INITIATION	GO_CYTOPLASMIC_TRANSLATIONAL_INITIATION		28	0.659509	1.80926	0	0.0213992	0.564	855	tags=43%, list=9%, signal=47%
	GO_RESPIRATORY_BURST	GO_RESPIRATORY_BURST		23	0.681654	1.80919	0.00105374	0.0209392	0.565	1066	tags=30%, list=12%, signal=34%
	GO_ARP2_3_COMPLEX_MEDIATED_ACTIN_NUCLEATION	GO_ARP2_3_COMPLEX_MEDIATED_ACTIN_NUCLEATION		26	0.667808	1.79654	0	0.0248169	0.632	941	tags=46%, list=10%, signal=51%
	GO_NEGATIVE_REGULATION_OF_PROTEIN_MODIFICATION_BY_SMALL_PROTEIN_CONJUGATION_OR_REMOVAL	GO_NEGATIVE_REGULATION_OF_PROTEIN_MODIFICATION_BY_SMALL_PROTEIN_CONJUGATION_OR_REMOVAL		61	0.605042	1.79507	0	0.0247257	0.642	441	tags=18%, list=5%, signal=19%
	GO_POSITIVE_REGULATION_OF_ACTIN_FILAMENT_POLYMERIZATION	GO_POSITIVE_REGULATION_OF_ACTIN_FILAMENT_POLYMERIZATION		53	0.607848	1.79372	0	0.0248948	0.653	1454	tags=45%, list=16%, signal=54%
	GO_T_CELL_DIFFERENTIATION_IN_THYMUS	GO_T_CELL_DIFFERENTIATION_IN_THYMUS		46	0.619939	1.79065	0	0.0254879	0.669	1220	tags=39%, list=13%, signal=45%
	GO_RIBONUCLEOPROTEIN_COMPLEX_SUBUNIT_ORGANIZATION	GO_RIBONUCLEOPROTEIN_COMPLEX_SUBUNIT_ORGANIZATION		212	0.560713	1.78894	0	0.0253879	0.675	1576	tags=35%, list=17%, signal=41%
	GO_ELECTRON_TRANSPORT_CHAIN	GO_ELECTRON_TRANSPORT_CHAIN		137	0.569968	1.78837	0	0.0250747	0.676	2045	tags=53%, list=23%, signal=68%
	GO_MITOCHONDRIAL_ELECTRON_TRANSPORT_NADH_TO_UBIQUINONE	GO_MITOCHONDRIAL_ELECTRON_TRANSPORT_NADH_TO_UBIQUINONE		52	0.615428	1.78724	0	0.0250299	0.684	2020	tags=62%, list=22%, signal=79%
	GO_REGULATION_OF_OXIDATIVE_PHOSPHORYLATION	GO_REGULATION_OF_OXIDATIVE_PHOSPHORYLATION		16	0.712179	1.78608	0.00214362	0.0249874	0.692	688	tags=44%, list=8%, signal=47%
	GO_MYELOID_CELL_HOMEOSTASIS	GO_MYELOID_CELL_HOMEOSTASIS		94	0.575985	1.78313	0	0.0253956	0.703	1246	tags=32%, list=14%, signal=37%
	GO_MATURATION_OF_LSU_RRNA	GO_MATURATION_OF_LSU_RRNA		19	0.6904	1.78068	0.00104603	0.0256874	0.715	1332	tags=42%, list=15%, signal=49%
	GO_RRNA_CONTAINING_RIBONUCLEOPROTEIN_COMPLEX_EXPORT_FROM_NUCLEUS	GO_RRNA_CONTAINING_RIBONUCLEOPROTEIN_COMPLEX_EXPORT_FROM_NUCLEUS		16	0.709057	1.7785	0	0.0261245	0.727	207	tags=25%, list=2%, signal=26%
	GO_T_CELL_SELECTION	GO_T_CELL_SELECTION		35	0.629877	1.77679	0	0.0263716	0.739	1220	tags=49%, list=13%, signal=56%
	GO_ACTIN_FILAMENT_POLYMERIZATION	GO_ACTIN_FILAMENT_POLYMERIZATION		92	0.582184	1.77672	0	0.0258928	0.739	1997	tags=49%, list=22%, signal=62%
	GO_NEGATIVE_REGULATION_OF_LEUKOCYTE_APOPTOTIC_PROCESS	GO_NEGATIVE_REGULATION_OF_LEUKOCYTE_APOPTOTIC_PROCESS		26	0.64858	1.77642	0.00102669	0.0254687	0.741	1058	tags=42%, list=12%, signal=48%
	GO_RESPONSE_TO_INTERLEUKIN_4	GO_RESPONSE_TO_INTERLEUKIN_4		24	0.653904	1.77513	0.00311526	0.0255875	0.751	1127	tags=50%, list=12%, signal=57%
	GO_PROTON_TRANSMEMBRANE_TRANSPORT	GO_PROTON_TRANSMEMBRANE_TRANSPORT		79	0.577403	1.7666	0	0.0286108	0.8	899	tags=32%, list=10%, signal=35%
	GO_NEGATIVE_REGULATION_OF_RNA_SPLICING	GO_NEGATIVE_REGULATION_OF_RNA_SPLICING		23	0.661506	1.76179	0	0.0302295	0.821	1411	tags=48%, list=16%, signal=57%
	GO_NECROTIC_CELL_DEATH	GO_NECROTIC_CELL_DEATH		36	0.612124	1.75987	0	0.0309317	0.833	1679	tags=42%, list=19%, signal=51%
	GO_RETINA_HOMEOSTASIS	GO_RETINA_HOMEOSTASIS		24	0.653588	1.75736	0.00207254	0.0315083	0.844	423	tags=25%, list=5%, signal=26%
	GO_LIVER_REGENERATION	GO_LIVER_REGENERATION		17	0.682978	1.75208	0.00314795	0.0335807	0.872	1468	tags=41%, list=16%, signal=49%
	GO_REGULATION_OF_INTRINSIC_APOPTOTIC_SIGNALING_PATHWAY_BY_P53_CLASS_MEDIATOR	GO_REGULATION_OF_INTRINSIC_APOPTOTIC_SIGNALING_PATHWAY_BY_P53_CLASS_MEDIATOR		22	0.659091	1.74986	0.0010395	0.0341119	0.883	980	tags=32%, list=11%, signal=36%
	GO_FC_RECEPTOR_MEDIATED_STIMULATORY_SIGNALING_PATHWAY	GO_FC_RECEPTOR_MEDIATED_STIMULATORY_SIGNALING_PATHWAY		96	0.568061	1.74832	0	0.034368	0.89	1886	tags=31%, list=21%, signal=39%
	GO_ACTIN_POLYMERIZATION_OR_DEPOLYMERIZATION	GO_ACTIN_POLYMERIZATION_OR_DEPOLYMERIZATION		108	0.567361	1.74456	0	0.0356468	0.898	2018	tags=47%, list=22%, signal=60%
	GO_REGULATION_OF_UBIQUITIN_PROTEIN_TRANSFERASE_ACTIVITY	GO_REGULATION_OF_UBIQUITIN_PROTEIN_TRANSFERASE_ACTIVITY		34	0.61802	1.74344	0	0.0356988	0.9	441	tags=18%, list=5%, signal=18%
	GO_NUCLEOSIDE_TRIPHOSPHATE_METABOLIC_PROCESS	GO_NUCLEOSIDE_TRIPHOSPHATE_METABOLIC_PROCESS		34	0.622413	1.74313	0.00101112	0.0353496	0.901	835	tags=29%, list=9%, signal=32%
	GO_RIBONUCLEOPROTEIN_COMPLEX_BIOGENESIS	GO_RIBONUCLEOPROTEIN_COMPLEX_BIOGENESIS		385	0.532341	1.73798	0	0.0374934	0.914	1380	tags=26%, list=15%, signal=30%
	GO_REGULATION_OF_ACTIN_FILAMENT_BASED_PROCESS	GO_REGULATION_OF_ACTIN_FILAMENT_BASED_PROCESS		172	0.54377	1.7369	0	0.037456	0.916	2018	tags=45%, list=22%, signal=57%
	GO_ANTIMICROBIAL_HUMORAL_IMMUNE_RESPONSE_MEDIATED_BY_ANTIMICROBIAL_PEPTIDE	GO_ANTIMICROBIAL_HUMORAL_IMMUNE_RESPONSE_MEDIATED_BY_ANTIMICROBIAL_PEPTIDE		18	0.681447	1.73376	0.0010627	0.0386249	0.923	1561	tags=44%, list=17%, signal=54%
	GO_ACTIN_FILAMENT_BASED_MOVEMENT	GO_ACTIN_FILAMENT_BASED_MOVEMENT		37	0.604623	1.73004	0	0.0401508	0.934	1257	tags=38%, list=14%, signal=44%
	GO_INCLUSION_BODY_ASSEMBLY	GO_INCLUSION_BODY_ASSEMBLY		17	0.674114	1.72612	0.00524109	0.041505	0.941	911	tags=41%, list=10%, signal=46%
	GO_POSITIVE_REGULATION_OF_SUPRAMOLECULAR_FIBER_ORGANIZATION	GO_POSITIVE_REGULATION_OF_SUPRAMOLECULAR_FIBER_ORGANIZATION		106	0.55645	1.72545	0	0.041357	0.943	1245	tags=35%, list=14%, signal=40%
	GO_ERROR_FREE_TRANSLESION_SYNTHESIS	GO_ERROR_FREE_TRANSLESION_SYNTHESIS		17	0.68625	1.72296	0.00418848	0.0421296	0.948	1385	tags=41%, list=15%, signal=49%
	GO_POSITIVE_REGULATION_OF_PROTEIN_KINASE_B_SIGNALING	GO_POSITIVE_REGULATION_OF_PROTEIN_KINASE_B_SIGNALING		62	0.57581	1.72051	0	0.0431959	0.957	1679	tags=47%, list=19%, signal=57%
	GO_MYD88_INDEPENDENT_TOLL_LIKE_RECEPTOR_SIGNALING_PATHWAY	GO_MYD88_INDEPENDENT_TOLL_LIKE_RECEPTOR_SIGNALING_PATHWAY		25	0.633909	1.71944	0.00205973	0.0432473	0.961	1099	tags=32%, list=12%, signal=36%
	GO_NEGATIVE_REGULATION_OF_ACTIN_FILAMENT_POLYMERIZATION	GO_NEGATIVE_REGULATION_OF_ACTIN_FILAMENT_POLYMERIZATION		25	0.6359	1.71893	0.00102669	0.0428839	0.962	1997	tags=56%, list=22%, signal=72%
	GO_REGULATION_OF_ACTIN_FILAMENT_ORGANIZATION	GO_REGULATION_OF_ACTIN_FILAMENT_ORGANIZATION		130	0.544932	1.71748	0	0.0433057	0.966	2018	tags=45%, list=22%, signal=57%
	GO_HOMEOSTASIS_OF_NUMBER_OF_CELLS	GO_HOMEOSTASIS_OF_NUMBER_OF_CELLS		158	0.542739	1.71465	0	0.0443527	0.97	1246	tags=30%, list=14%, signal=34%
	GO_REGULATION_OF_T_CELL_RECEPTOR_SIGNALING_PATHWAY	GO_REGULATION_OF_T_CELL_RECEPTOR_SIGNALING_PATHWAY		30	0.61777	1.71191	0.00102459	0.0455147	0.975	1263	tags=43%, list=14%, signal=50%
	GO_ERYTHROCYTE_HOMEOSTASIS	GO_ERYTHROCYTE_HOMEOSTASIS		79	0.562738	1.71025	0	0.0458621	0.978	1112	tags=29%, list=12%, signal=33%
	GO_CELL_CELL_RECOGNITION	GO_CELL_CELL_RECOGNITION		24	0.631822	1.70785	0.00414508	0.0466387	0.98	1637	tags=58%, list=18%, signal=71%
	GO_POSITIVE_REGULATION_OF_T_CELL_PROLIFERATION	GO_POSITIVE_REGULATION_OF_T_CELL_PROLIFERATION		55	0.576075	1.70398	0.00100503	0.0486543	0.986	1220	tags=36%, list=13%, signal=42%
	GO_POSITIVE_REGULATION_OF_INTERLEUKIN_2_PRODUCTION	GO_POSITIVE_REGULATION_OF_INTERLEUKIN_2_PRODUCTION		25	0.627153	1.70328	0.00514403	0.0484266	0.986	1220	tags=40%, list=13%, signal=46%
	KEGG_RIBOSOME	KEGG_RIBOSOME	Details ...	84	0.922497	2.82304	0	0	0	329	tags=83%, list=4%, signal=86%
	KEGG_CARDIAC_MUSCLE_CONTRACTION	KEGG_CARDIAC_MUSCLE_CONTRACTION	Details ...	36	0.762186	2.14764	0	0	0	848	tags=56%, list=9%, signal=61%
	KEGG_PARKINSONS_DISEASE	KEGG_PARKINSONS_DISEASE	Details ...	97	0.622115	1.90971	0	0.00374175	0.012	1936	tags=61%, list=21%, signal=77%
	KEGG_OXIDATIVE_PHOSPHORYLATION	KEGG_OXIDATIVE_PHOSPHORYLATION	Details ...	97	0.616371	1.90671	0	0.00280632	0.012	1936	tags=61%, list=21%, signal=77%
	KEGG_PATHOGENIC_ESCHERICHIA_COLI_INFECTION	KEGG_PATHOGENIC_ESCHERICHIA_COLI_INFECTION	Details ...	36	0.635642	1.7991	0	0.00845609	0.045	1439	tags=53%, list=16%, signal=63%
	KEGG_PRIMARY_IMMUNODEFICIENCY	KEGG_PRIMARY_IMMUNODEFICIENCY	Details ...	23	0.673948	1.79512	0.00103093	0.00751634	0.047	513	tags=35%, list=6%, signal=37%
	KEGG_LEUKOCYTE_TRANSENDOTHELIAL_MIGRATION	KEGG_LEUKOCYTE_TRANSENDOTHELIAL_MIGRATION	Details ...	61	0.582948	1.75716	0	0.0115537	0.084	2015	tags=46%, list=22%, signal=59%
	KEGG_HEMATOPOIETIC_CELL_LINEAGE	KEGG_HEMATOPOIETIC_CELL_LINEAGE	Details ...	39	0.594842	1.70695	0	0.0204644	0.162	513	tags=31%, list=6%, signal=32%
	KEGG_ARRHYTHMOGENIC_RIGHT_VENTRICULAR_CARDIOMYOPATHY_ARVC	KEGG_ARRHYTHMOGENIC_RIGHT_VENTRICULAR_CARDIOMYOPATHY_ARVC	Details ...	21	0.64024	1.70575	0.00421496	0.0184008	0.164	1054	tags=38%, list=12%, signal=43%
	KEGG_HUNTINGTONS_DISEASE	KEGG_HUNTINGTONS_DISEASE	Details ...	132	0.542963	1.6978	0	0.0184424	0.182	2066	tags=52%, list=23%, signal=66%
	KEGG_ALZHEIMERS_DISEASE	KEGG_ALZHEIMERS_DISEASE	Details ...	117	0.544276	1.69501	0	0.0169379	0.184	1936	tags=49%, list=21%, signal=61%
	KEGG_VIBRIO_CHOLERAE_INFECTION	KEGG_VIBRIO_CHOLERAE_INFECTION	Details ...	37	0.575403	1.63604	0.00101833	0.0342556	0.353	1672	tags=41%, list=18%, signal=50%
	KEGG_REGULATION_OF_ACTIN_CYTOSKELETON	KEGG_REGULATION_OF_ACTIN_CYTOSKELETON	Details ...	106	0.524897	1.63146	0	0.0335024	0.368	1886	tags=40%, list=21%, signal=49%
	KEGG_FOCAL_ADHESION	KEGG_FOCAL_ADHESION	Details ...	88	0.529139	1.62217	0	0.0344022	0.397	2015	tags=41%, list=22%, signal=52%
	KEGG_HYPERTROPHIC_CARDIOMYOPATHY_HCM	KEGG_HYPERTROPHIC_CARDIOMYOPATHY_HCM	Details ...	25	0.593413	1.60503	0.0102775	0.039824	0.468	1054	tags=32%, list=12%, signal=36%
	KEGG_DILATED_CARDIOMYOPATHY	KEGG_DILATED_CARDIOMYOPATHY	Details ...	25	0.57219	1.54781	0.0134021	0.0719258	0.704	1679	tags=40%, list=19%, signal=49%
	KEGG_PROTEIN_EXPORT	KEGG_PROTEIN_EXPORT	Details ...	22	0.570559	1.52272	0.0187696	0.0876142	0.793	1226	tags=45%, list=14%, signal=52%
	KEGG_TIGHT_JUNCTION	KEGG_TIGHT_JUNCTION	Details ...	56	0.515554	1.51821	0.00100402	0.087555	0.804	2015	tags=34%, list=22%, signal=43%
	KEGG_PROTEASOME	KEGG_PROTEASOME	Details ...	40	0.522992	1.5019	0.00812183	0.100122	0.858	2539	tags=58%, list=28%, signal=80%
	GS, gene set, MSigDB, the Molecular Signatures Database; ES, enrichment score; NES, negative normalized enrichment score; NOM, nominal; FDR, false discovery rate; FWER, family-wise error rate.

## Sheet: IncreasedinResponders
	Supplementary Data 6 Gene set enrichment analysis results of differentially expressed genes in T-LGLL patients: increased in responders.
	Name	GS<br> follow link to MSigDB	GS details	Size	ES	NES	NOM P value	FDR q value	FWER P value	Rank at max	Leading edge
	HALLMARK_COMPLEMENT	HALLMARK_COMPLEMENT	Details ...	121	0.551841	1.94012	0	0	0	2745	tags=63%, list=30%, signal=89%
	HALLMARK_OXIDATIVE_PHOSPHORYLATION	HALLMARK_OXIDATIVE_PHOSPHORYLATION	Details ...	181	0.510922	1.83687	0	0.00152222	0.003	3531	tags=69%, list=39%, signal=110%
	HALLMARK_MTORC1_SIGNALING	HALLMARK_MTORC1_SIGNALING	Details ...	165	0.500452	1.80076	0	0.00237746	0.007	2709	tags=55%, list=30%, signal=77%
	HALLMARK_G2M_CHECKPOINT	HALLMARK_G2M_CHECKPOINT	Details ...	134	0.484949	1.72318	0	0.00282833	0.011	2568	tags=47%, list=28%, signal=65%
	HALLMARK_XENOBIOTIC_METABOLISM	HALLMARK_XENOBIOTIC_METABOLISM	Details ...	94	0.483305	1.67946	0	0.00408954	0.02	3536	tags=64%, list=39%, signal=104%
	HALLMARK_PROTEIN_SECRETION	HALLMARK_PROTEIN_SECRETION	Details ...	82	0.480129	1.63722	0	0.00664527	0.038	1839	tags=39%, list=20%, signal=49%
	HALLMARK_FATTY_ACID_METABOLISM	HALLMARK_FATTY_ACID_METABOLISM	Details ...	109	0.450723	1.59189	0	0.0120259	0.075	3152	tags=50%, list=35%, signal=76%
	HALLMARK_E2F_TARGETS	HALLMARK_E2F_TARGETS	Details ...	141	0.448891	1.59184	0	0.0105226	0.075	2098	tags=38%, list=23%, signal=49%
	HALLMARK_IL6_JAK_STAT3_SIGNALING	HALLMARK_IL6_JAK_STAT3_SIGNALING	Details ...	48	0.494131	1.58935	0.00523013	0.00970171	0.078	2686	tags=56%, list=30%, signal=80%
	HALLMARK_CHOLESTEROL_HOMEOSTASIS	HALLMARK_CHOLESTEROL_HOMEOSTASIS	Details ...	49	0.487634	1.57852	0.00838574	0.0102737	0.093	2124	tags=45%, list=23%, signal=58%
	HALLMARK_ADIPOGENESIS	HALLMARK_ADIPOGENESIS	Details ...	137	0.439139	1.57374	0	0.0099056	0.098	3508	tags=61%, list=39%, signal=97%
	HALLMARK_COAGULATION	HALLMARK_COAGULATION	Details ...	40	0.496932	1.5593	0.00645161	0.0106206	0.116	3229	tags=70%, list=36%, signal=108%
	HALLMARK_PI3K_AKT_MTOR_SIGNALING	HALLMARK_PI3K_AKT_MTOR_SIGNALING	Details ...	83	0.450472	1.53449	0.00203666	0.013279	0.156	2373	tags=45%, list=26%, signal=60%
	HALLMARK_HEME_METABOLISM	HALLMARK_HEME_METABOLISM	Details ...	128	0.429423	1.51923	0.00100402	0.0148876	0.184	3262	tags=52%, list=36%, signal=79%
	HALLMARK_MITOTIC_SPINDLE	HALLMARK_MITOTIC_SPINDLE	Details ...	135	0.426668	1.51482	0.00200602	0.0145144	0.193	2526	tags=41%, list=28%, signal=56%
	HALLMARK_UV_RESPONSE_UP	HALLMARK_UV_RESPONSE_UP	Details ...	101	0.435532	1.50771	0.00202224	0.0146393	0.204	2504	tags=45%, list=28%, signal=61%
	HALLMARK_INFLAMMATORY_RESPONSE	HALLMARK_INFLAMMATORY_RESPONSE	Details ...	100	0.424936	1.474	0.0040568	0.0226617	0.315	2570	tags=51%, list=28%, signal=70%
	HALLMARK_MYC_TARGETS_V1	HALLMARK_MYC_TARGETS_V1	Details ...	191	0.404408	1.46169	0	0.0252973	0.359	2629	tags=43%, list=29%, signal=60%
	HALLMARK_INTERFERON_GAMMA_RESPONSE	HALLMARK_INTERFERON_GAMMA_RESPONSE	Details ...	164	0.401392	1.44583	0.00100301	0.0293703	0.418	3925	tags=63%, list=43%, signal=110%
	HALLMARK_TGF_BETA_SIGNALING	HALLMARK_TGF_BETA_SIGNALING	Details ...	41	0.457119	1.43544	0.0309168	0.0320585	0.461	3923	tags=68%, list=43%, signal=120%
	HALLMARK_REACTIVE_OXYGEN_SPECIES_PATHWAY	HALLMARK_REACTIVE_OXYGEN_SPECIES_PATHWAY	Details ...	39	0.461801	1.43115	0.026087	0.0325956	0.482	2632	tags=49%, list=29%, signal=68%
	HALLMARK_APOPTOSIS	HALLMARK_APOPTOSIS	Details ...	118	0.401565	1.42643	0.00302725	0.0330872	0.505	2915	tags=49%, list=32%, signal=72%
	HALLMARK_MYOGENESIS	HALLMARK_MYOGENESIS	Details ...	58	0.437671	1.42436	0.01973	0.0325889	0.517	2361	tags=48%, list=26%, signal=65%
	HALLMARK_ANDROGEN_RESPONSE	HALLMARK_ANDROGEN_RESPONSE	Details ...	69	0.414251	1.39593	0.024565	0.0426748	0.627	3163	tags=52%, list=35%, signal=80%
	HALLMARK_PEROXISOME	HALLMARK_PEROXISOME	Details ...	69	0.412324	1.39182	0.0267765	0.0430622	0.645	2852	tags=43%, list=32%, signal=63%
	HALLMARK_DNA_REPAIR	HALLMARK_DNA_REPAIR	Details ...	129	0.388732	1.36501	0.0100806	0.0547378	0.745	3936	tags=54%, list=43%, signal=95%
	GO_ANTIGEN_PROCESSING_AND_PRESENTATION_OF_PEPTIDE_OR_POLYSACCHARIDE_ANTIGEN_VIA_MHC_CLASS_II	GO_ANTIGEN_PROCESSING_AND_PRESENTATION_OF_PEPTIDE_OR_POLYSACCHARIDE_ANTIGEN_VIA_MHC_CLASS_II	Details ...	72	0.622536	2.11493	0	0	0	1227	tags=50%, list=14%, signal=57%
	GO_REGULATION_OF_CELLULAR_AMINO_ACID_METABOLIC_PROCESS	GO_REGULATION_OF_CELLULAR_AMINO_ACID_METABOLIC_PROCESS	Details ...	48	0.646541	2.06942	0	0.00156416	0.003	2737	tags=85%, list=30%, signal=122%
	GO_AMINE_METABOLIC_PROCESS	GO_AMINE_METABOLIC_PROCESS	Details ...	73	0.598191	2.03417	0	0.00208582	0.006	2737	tags=70%, list=30%, signal=99%
	GO_REGULATION_OF_CELLULAR_AMINE_METABOLIC_PROCESS	GO_REGULATION_OF_CELLULAR_AMINE_METABOLIC_PROCESS	Details ...	56	0.624706	2.03055	0	0.00235011	0.009	2737	tags=80%, list=30%, signal=114%
	GO_ANTIGEN_PROCESSING_AND_PRESENTATION_OF_PEPTIDE_ANTIGEN	GO_ANTIGEN_PROCESSING_AND_PRESENTATION_OF_PEPTIDE_ANTIGEN	Details ...	147	0.559587	2.00021	0	0.00334194	0.016	3021	tags=68%, list=33%, signal=100%
	GO_ANTIGEN_PROCESSING_AND_PRESENTATION	GO_ANTIGEN_PROCESSING_AND_PRESENTATION	Details ...	170	0.553002	1.9781	0	0.0046979	0.027	3021	tags=68%, list=33%, signal=100%
	GO_NEGATIVE_REGULATION_OF_PROTEIN_POLYMERIZATION	GO_NEGATIVE_REGULATION_OF_PROTEIN_POLYMERIZATION	Details ...	33	0.645131	1.96613	0	0.00462296	0.031	2463	tags=64%, list=27%, signal=87%
	GO_REGULATION_OF_CELLULAR_KETONE_METABOLIC_PROCESS	GO_REGULATION_OF_CELLULAR_KETONE_METABOLIC_PROCESS	Details ...	79	0.572497	1.94487	0	0.00679137	0.051	2737	tags=66%, list=30%, signal=94%
	GO_NEGATIVE_REGULATION_OF_ACTIN_FILAMENT_DEPOLYMERIZATION	GO_NEGATIVE_REGULATION_OF_ACTIN_FILAMENT_DEPOLYMERIZATION	Details ...	18	0.711517	1.93713	0	0.0071988	0.061	1575	tags=61%, list=17%, signal=74%
	GO_INNATE_IMMUNE_RESPONSE_ACTIVATING_CELL_SURFACE_RECEPTOR_SIGNALING_PATHWAY	GO_INNATE_IMMUNE_RESPONSE_ACTIVATING_CELL_SURFACE_RECEPTOR_SIGNALING_PATHWAY	Details ...	83	0.563872	1.92989	0	0.00742008	0.07	2877	tags=69%, list=32%, signal=100%
	GO_NEGATIVE_REGULATION_OF_ACTIN_FILAMENT_POLYMERIZATION	GO_NEGATIVE_REGULATION_OF_ACTIN_FILAMENT_POLYMERIZATION	Details ...	25	0.659847	1.92605	0	0.00769687	0.08	2056	tags=60%, list=23%, signal=77%
	GO_ANTIGEN_PROCESSING_AND_PRESENTATION_OF_EXOGENOUS_PEPTIDE_ANTIGEN_VIA_MHC_CLASS_I	GO_ANTIGEN_PROCESSING_AND_PRESENTATION_OF_EXOGENOUS_PEPTIDE_ANTIGEN_VIA_MHC_CLASS_I	Details ...	72	0.569741	1.91804	0	0.00818837	0.09	3081	tags=75%, list=34%, signal=113%
	GO_REGULATION_OF_ESTABLISHMENT_OF_PLANAR_POLARITY	GO_REGULATION_OF_ESTABLISHMENT_OF_PLANAR_POLARITY	Details ...	64	0.571744	1.90917	0	0.00876291	0.105	2737	tags=70%, list=30%, signal=100%
	GO_REGULATION_OF_VIRAL_ENTRY_INTO_HOST_CELL	GO_REGULATION_OF_VIRAL_ENTRY_INTO_HOST_CELL	Details ...	19	0.700152	1.9006	0	0.00910752	0.116	1716	tags=68%, list=19%, signal=84%
	GO_ANTIGEN_PROCESSING_AND_PRESENTATION_OF_PEPTIDE_ANTIGEN_VIA_MHC_CLASS_I	GO_ANTIGEN_PROCESSING_AND_PRESENTATION_OF_PEPTIDE_ANTIGEN_VIA_MHC_CLASS_I	Details ...	86	0.550604	1.89854	0	0.00884868	0.121	2737	tags=65%, list=30%, signal=92%
	GO_ATP_HYDROLYSIS_COUPLED_CATION_TRANSMEMBRANE_TRANSPORT	GO_ATP_HYDROLYSIS_COUPLED_CATION_TRANSMEMBRANE_TRANSPORT	Details ...	28	0.631082	1.87333	0	0.0128028	0.182	750	tags=39%, list=8%, signal=43%
	GO_EXOCYTIC_PROCESS	GO_EXOCYTIC_PROCESS	Details ...	43	0.591342	1.86489	0	0.0140176	0.208	2082	tags=60%, list=23%, signal=78%
	GO_REGULATION_OF_TRANSCRIPTION_FROM_RNA_POLYMERASE_II_PROMOTER_IN_RESPONSE_TO_HYPOXIA	GO_REGULATION_OF_TRANSCRIPTION_FROM_RNA_POLYMERASE_II_PROMOTER_IN_RESPONSE_TO_HYPOXIA	Details ...	65	0.562209	1.85854	0	0.0151569	0.237	2737	tags=71%, list=30%, signal=101%
	GO_SUBSTANTIA_NIGRA_DEVELOPMENT	GO_SUBSTANTIA_NIGRA_DEVELOPMENT	Details ...	25	0.643925	1.85449	0	0.0155687	0.255	1521	tags=52%, list=17%, signal=62%
	GO_MORPHOGENESIS_OF_A_POLARIZED_EPITHELIUM	GO_MORPHOGENESIS_OF_A_POLARIZED_EPITHELIUM	Details ...	75	0.54774	1.85235	0	0.015103	0.26	2737	tags=67%, list=30%, signal=95%
	GO_ACTIVATION_OF_INNATE_IMMUNE_RESPONSE	GO_ACTIVATION_OF_INNATE_IMMUNE_RESPONSE		206	0.511409	1.84507	0	0.0158263	0.283	2972	tags=60%, list=33%, signal=87%
	GO_GLYCEROLIPID_CATABOLIC_PROCESS	GO_GLYCEROLIPID_CATABOLIC_PROCESS		17	0.685519	1.83936	0.00114811	0.0163914	0.298	1249	tags=59%, list=14%, signal=68%
	GO_MYELOID_LEUKOCYTE_MEDIATED_IMMUNITY	GO_MYELOID_LEUKOCYTE_MEDIATED_IMMUNITY		385	0.495235	1.8388	0	0.0158145	0.3	3145	tags=59%, list=35%, signal=86%
	GO_HEMATOPOIETIC_STEM_CELL_DIFFERENTIATION	GO_HEMATOPOIETIC_STEM_CELL_DIFFERENTIATION		59	0.552578	1.82525	0.00104712	0.0185098	0.343	2972	tags=68%, list=33%, signal=100%
	GO_RESPONSE_TO_HYDROPEROXIDE	GO_RESPONSE_TO_HYDROPEROXIDE		15	0.685412	1.82392	0	0.0181041	0.344	1417	tags=53%, list=16%, signal=63%
	GO_PHAGOCYTOSIS	GO_PHAGOCYTOSIS		188	0.501941	1.82258	0	0.0178901	0.352	3418	tags=65%, list=38%, signal=102%
	GO_REGULATION_OF_MORPHOGENESIS_OF_AN_EPITHELIUM	GO_REGULATION_OF_MORPHOGENESIS_OF_AN_EPITHELIUM		81	0.531668	1.82244	0	0.0172665	0.352	2737	tags=62%, list=30%, signal=88%
	GO_REGULATION_OF_HEMATOPOIETIC_PROGENITOR_CELL_DIFFERENTIATION	GO_REGULATION_OF_HEMATOPOIETIC_PROGENITOR_CELL_DIFFERENTIATION		64	0.544747	1.82069	0	0.0171724	0.36	3131	tags=70%, list=35%, signal=107%
	GO_INTERLEUKIN_8_PRODUCTION	GO_INTERLEUKIN_8_PRODUCTION		37	0.581908	1.81904	0	0.017122	0.366	2019	tags=49%, list=22%, signal=62%
	GO_RESPIRATORY_BURST	GO_RESPIRATORY_BURST		23	0.638603	1.81795	0	0.0167945	0.371	2599	tags=65%, list=29%, signal=91%
	GO_MYELOID_LEUKOCYTE_ACTIVATION	GO_MYELOID_LEUKOCYTE_ACTIVATION		424	0.487796	1.81212	0	0.0181753	0.406	3145	tags=59%, list=35%, signal=86%
	GO_INTERLEUKIN_1_MEDIATED_SIGNALING_PATHWAY	GO_INTERLEUKIN_1_MEDIATED_SIGNALING_PATHWAY		86	0.531962	1.80727	0	0.01885	0.426	2737	tags=59%, list=30%, signal=84%
	GO_NEGATIVE_REGULATION_OF_SUPRAMOLECULAR_FIBER_ORGANIZATION	GO_NEGATIVE_REGULATION_OF_SUPRAMOLECULAR_FIBER_ORGANIZATION		60	0.54473	1.80317	0	0.0194498	0.445	2463	tags=52%, list=27%, signal=71%
	GO_ANAPHASE_PROMOTING_COMPLEX_DEPENDENT_CATABOLIC_PROCESS	GO_ANAPHASE_PROMOTING_COMPLEX_DEPENDENT_CATABOLIC_PROCESS		67	0.535202	1.80192	0	0.019339	0.454	2737	tags=61%, list=30%, signal=87%
	GO_NEGATIVE_REGULATION_OF_CELL_CYCLE_G2_M_PHASE_TRANSITION	GO_NEGATIVE_REGULATION_OF_CELL_CYCLE_G2_M_PHASE_TRANSITION		73	0.534607	1.79208	0	0.0220722	0.513	2737	tags=62%, list=30%, signal=88%
	GO_SCF_DEPENDENT_PROTEASOMAL_UBIQUITIN_DEPENDENT_PROTEIN_CATABOLIC_PROCESS	GO_SCF_DEPENDENT_PROTEASOMAL_UBIQUITIN_DEPENDENT_PROTEIN_CATABOLIC_PROCESS		72	0.528191	1.78655	0	0.0233176	0.546	2737	tags=58%, list=30%, signal=83%
	GO_TRANSFERRIN_TRANSPORT	GO_TRANSFERRIN_TRANSPORT		24	0.611397	1.78578	0	0.0231113	0.553	898	tags=46%, list=10%, signal=51%
	GO_ACTIN_FILAMENT_DEPOLYMERIZATION	GO_ACTIN_FILAMENT_DEPOLYMERIZATION		27	0.596738	1.78348	0	0.0230543	0.558	1575	tags=48%, list=17%, signal=58%
	GO_NEGATIVE_REGULATION_OF_PROTEIN_COMPLEX_ASSEMBLY	GO_NEGATIVE_REGULATION_OF_PROTEIN_COMPLEX_ASSEMBLY		71	0.524879	1.78306	0	0.0225704	0.559	2463	tags=52%, list=27%, signal=71%
	GO_MEMBRANE_LIPID_CATABOLIC_PROCESS	GO_MEMBRANE_LIPID_CATABOLIC_PROCESS		20	0.641283	1.77922	0	0.0237039	0.592	1439	tags=50%, list=16%, signal=59%
	GO_NEURAL_NUCLEUS_DEVELOPMENT	GO_NEURAL_NUCLEUS_DEVELOPMENT		28	0.601163	1.77705	0	0.0240691	0.607	1521	tags=46%, list=17%, signal=56%
	GO_NEGATIVE_REGULATION_OF_WNT_SIGNALING_PATHWAY	GO_NEGATIVE_REGULATION_OF_WNT_SIGNALING_PATHWAY		92	0.510201	1.77681	0	0.0235959	0.609	2782	tags=59%, list=31%, signal=84%
	GO_REGULATION_OF_INNATE_IMMUNE_RESPONSE	GO_REGULATION_OF_INNATE_IMMUNE_RESPONSE		280	0.482198	1.77071	0	0.025092	0.643	2996	tags=54%, list=33%, signal=79%
	GO_AEROBIC_ELECTRON_TRANSPORT_CHAIN	GO_AEROBIC_ELECTRON_TRANSPORT_CHAIN		17	0.655924	1.77039	0.00230415	0.0247593	0.645	1558	tags=47%, list=17%, signal=57%
	GO_RECEPTOR_INTERNALIZATION	GO_RECEPTOR_INTERNALIZATION		47	0.54892	1.76833	0	0.0249288	0.651	3072	tags=70%, list=34%, signal=106%
	GO_NEGATIVE_REGULATION_OF_CYTOSKELETON_ORGANIZATION	GO_NEGATIVE_REGULATION_OF_CYTOSKELETON_ORGANIZATION		66	0.533336	1.76825	0	0.0243868	0.651	2463	tags=50%, list=27%, signal=68%
	GO_FC_RECEPTOR_MEDIATED_STIMULATORY_SIGNALING_PATHWAY	GO_FC_RECEPTOR_MEDIATED_STIMULATORY_SIGNALING_PATHWAY		96	0.513798	1.76006	0	0.0273375	0.708	3469	tags=69%, list=38%, signal=110%
	GO_HEMATOPOIETIC_PROGENITOR_CELL_DIFFERENTIATION	GO_HEMATOPOIETIC_PROGENITOR_CELL_DIFFERENTIATION		98	0.506111	1.75418	0	0.0292697	0.738	3131	tags=59%, list=35%, signal=90%
	GO_LEUKOCYTE_ACTIVATION_INVOLVED_IN_INFLAMMATORY_RESPONSE	GO_LEUKOCYTE_ACTIVATION_INVOLVED_IN_INFLAMMATORY_RESPONSE		19	0.634505	1.74945	0.00116009	0.0312522	0.765	2239	tags=58%, list=25%, signal=77%
	GO_POSITIVE_REGULATION_OF_CANONICAL_WNT_SIGNALING_PATHWAY	GO_POSITIVE_REGULATION_OF_CANONICAL_WNT_SIGNALING_PATHWAY		86	0.508904	1.7467	0	0.0316931	0.779	3128	tags=64%, list=35%, signal=97%
	GO_NEGATIVE_REGULATION_OF_NF_KAPPAB_TRANSCRIPTION_FACTOR_ACTIVITY	GO_NEGATIVE_REGULATION_OF_NF_KAPPAB_TRANSCRIPTION_FACTOR_ACTIVITY		56	0.526164	1.74648	0	0.0312151	0.782	2053	tags=46%, list=23%, signal=60%
	GO_NEUROINFLAMMATORY_RESPONSE	GO_NEUROINFLAMMATORY_RESPONSE		24	0.613547	1.74611	0.00111982	0.0307757	0.783	2239	tags=58%, list=25%, signal=77%
	GO_CELLULAR_KETONE_METABOLIC_PROCESS	GO_CELLULAR_KETONE_METABOLIC_PROCESS		108	0.498217	1.74606	0	0.030195	0.783	2737	tags=56%, list=30%, signal=79%
	GO_SUPEROXIDE_ANION_GENERATION	GO_SUPEROXIDE_ANION_GENERATION		16	0.654298	1.74524	0.00478469	0.0301005	0.784	2745	tags=88%, list=30%, signal=125%
	GO_CHEMOKINE_PRODUCTION	GO_CHEMOKINE_PRODUCTION		35	0.570226	1.74169	0	0.0311692	0.8	2530	tags=60%, list=28%, signal=83%
	GO_NIK_NF_KAPPAB_SIGNALING	GO_NIK_NF_KAPPAB_SIGNALING		120	0.490096	1.74159	0	0.0306871	0.802	2972	tags=60%, list=33%, signal=88%
	GO_RESPONSE_TO_INTERLEUKIN_1	GO_RESPONSE_TO_INTERLEUKIN_1		127	0.492057	1.73981	0	0.0311389	0.812	2737	tags=55%, list=30%, signal=78%
	GO_ACTIN_FILAMENT_ORGANIZATION	GO_ACTIN_FILAMENT_ORGANIZATION		181	0.479061	1.73678	0	0.0319179	0.827	2502	tags=49%, list=28%, signal=67%
	GO_PLATELET_DEGRANULATION	GO_PLATELET_DEGRANULATION		61	0.520348	1.73487	0	0.0323323	0.837	2570	tags=59%, list=28%, signal=82%
	GO_ATP_HYDROLYSIS_COUPLED_TRANSMEMBRANE_TRANSPORT	GO_ATP_HYDROLYSIS_COUPLED_TRANSMEMBRANE_TRANSPORT		18	0.630967	1.73473	0.00118765	0.0318455	0.838	412	tags=39%, list=5%, signal=41%
	GO_PH_REDUCTION	GO_PH_REDUCTION		36	0.562736	1.73257	0	0.032198	0.85	1792	tags=50%, list=20%, signal=62%
	GO_NEGATIVE_REGULATION_OF_DNA_BINDING_TRANSCRIPTION_FACTOR_ACTIVITY	GO_NEGATIVE_REGULATION_OF_DNA_BINDING_TRANSCRIPTION_FACTOR_ACTIVITY		104	0.497109	1.72889	0	0.0336012	0.867	2528	tags=46%, list=28%, signal=63%
	GO_NON_CANONICAL_WNT_SIGNALING_PATHWAY	GO_NON_CANONICAL_WNT_SIGNALING_PATHWAY		88	0.502224	1.72883	0	0.0331178	0.867	2737	tags=58%, list=30%, signal=82%
	GO_POSITIVE_REGULATION_OF_EXOCYTOSIS	GO_POSITIVE_REGULATION_OF_EXOCYTOSIS		42	0.547288	1.72562	0	0.0343636	0.877	2409	tags=55%, list=27%, signal=74%
	GO_MACROPHAGE_ACTIVATION	GO_MACROPHAGE_ACTIVATION		41	0.544827	1.72508	0.00106496	0.0340759	0.878	2460	tags=56%, list=27%, signal=77%
	GO_POSITIVE_REGULATION_OF_NEURON_DEATH	GO_POSITIVE_REGULATION_OF_NEURON_DEATH		58	0.523372	1.72498	0	0.0336231	0.879	1975	tags=45%, list=22%, signal=57%
	GO_CELLULAR_RESPONSE_TO_OXYGEN_LEVELS	GO_CELLULAR_RESPONSE_TO_OXYGEN_LEVELS		147	0.482832	1.7242	0	0.0333709	0.88	2753	tags=54%, list=30%, signal=77%
	GO_FC_RECEPTOR_SIGNALING_PATHWAY	GO_FC_RECEPTOR_SIGNALING_PATHWAY		178	0.476663	1.7197	0	0.0354922	0.9	2877	tags=55%, list=32%, signal=79%
	GO_CELL_ACTIVATION_INVOLVED_IN_IMMUNE_RESPONSE	GO_CELL_ACTIVATION_INVOLVED_IN_IMMUNE_RESPONSE		472	0.462821	1.71967	0	0.0350229	0.9	3145	tags=56%, list=35%, signal=82%
	GO_POSITIVE_REGULATION_OF_INTERFERON_BETA_PRODUCTION	GO_POSITIVE_REGULATION_OF_INTERFERON_BETA_PRODUCTION		22	0.601072	1.7188	0.00338983	0.0349252	0.901	1710	tags=55%, list=19%, signal=67%
	GO_PROTEIN_MONOUBIQUITINATION	GO_PROTEIN_MONOUBIQUITINATION		53	0.524072	1.71843	0	0.034551	0.901	2946	tags=62%, list=33%, signal=92%
	GO_AMYLOID_BETA_CLEARANCE	GO_AMYLOID_BETA_CLEARANCE		19	0.622579	1.71558	0.00114811	0.0352763	0.908	1975	tags=68%, list=22%, signal=87%
	GO_GLIAL_CELL_ACTIVATION	GO_GLIAL_CELL_ACTIVATION		22	0.609732	1.71463	0.00342075	0.0352084	0.911	2239	tags=59%, list=25%, signal=78%
	GO_INTEGRIN_MEDIATED_SIGNALING_PATHWAY	GO_INTEGRIN_MEDIATED_SIGNALING_PATHWAY		46	0.53785	1.71206	0.00106496	0.0362727	0.926	3114	tags=67%, list=34%, signal=102%
	GO_REGULATION_OF_ANIMAL_ORGAN_MORPHOGENESIS	GO_REGULATION_OF_ANIMAL_ORGAN_MORPHOGENESIS		103	0.487464	1.71024	0	0.0370573	0.932	2738	tags=58%, list=30%, signal=83%
	GO_INTERLEUKIN_8_SECRETION	GO_INTERLEUKIN_8_SECRETION		15	0.650511	1.71023	0.00479042	0.0365697	0.932	1921	tags=67%, list=21%, signal=84%
	GO_POSITIVE_REGULATION_OF_DEFENSE_RESPONSE	GO_POSITIVE_REGULATION_OF_DEFENSE_RESPONSE		290	0.462884	1.70994	0	0.0363388	0.934	2972	tags=52%, list=33%, signal=75%
	GO_TUMOR_NECROSIS_FACTOR_MEDIATED_SIGNALING_PATHWAY	GO_TUMOR_NECROSIS_FACTOR_MEDIATED_SIGNALING_PATHWAY		118	0.480028	1.69456	0	0.0446743	0.97	3136	tags=61%, list=35%, signal=92%
	GO_POSITIVE_REGULATION_OF_WNT_SIGNALING_PATHWAY	GO_POSITIVE_REGULATION_OF_WNT_SIGNALING_PATHWAY		99	0.492545	1.69435	0	0.0443205	0.97	3128	tags=62%, list=35%, signal=93%
	GO_REGULATION_OF_NEURAL_PRECURSOR_CELL_PROLIFERATION	GO_REGULATION_OF_NEURAL_PRECURSOR_CELL_PROLIFERATION		33	0.551328	1.69396	0.00218103	0.0440667	0.97	3079	tags=76%, list=34%, signal=114%
	GO_PROTEASOMAL_UBIQUITIN_INDEPENDENT_PROTEIN_CATABOLIC_PROCESS	GO_PROTEASOMAL_UBIQUITIN_INDEPENDENT_PROTEIN_CATABOLIC_PROCESS		20	0.609979	1.69365	0.00225989	0.0436777	0.97	1786	tags=60%, list=20%, signal=75%
	GO_REGULATION_OF_DNA_TEMPLATED_TRANSCRIPTION_IN_RESPONSE_TO_STRESS	GO_REGULATION_OF_DNA_TEMPLATED_TRANSCRIPTION_IN_RESPONSE_TO_STRESS		98	0.48976	1.69351	0	0.0432088	0.971	2737	tags=57%, list=30%, signal=81%
	GO_POSITIVE_REGULATION_OF_NEURON_APOPTOTIC_PROCESS	GO_POSITIVE_REGULATION_OF_NEURON_APOPTOTIC_PROCESS		35	0.553212	1.69152	0	0.0437452	0.974	1910	tags=49%, list=21%, signal=61%
	GO_SUPEROXIDE_METABOLIC_PROCESS	GO_SUPEROXIDE_METABOLIC_PROCESS		34	0.549477	1.69098	0.0032538	0.0436107	0.974	2745	tags=71%, list=30%, signal=101%
	GO_RELEASE_OF_CYTOCHROME_C_FROM_MITOCHONDRIA	GO_RELEASE_OF_CYTOCHROME_C_FROM_MITOCHONDRIA		44	0.531906	1.68992	0.00104822	0.0436267	0.974	1975	tags=48%, list=22%, signal=61%
	GO_PATTERN_RECOGNITION_RECEPTOR_SIGNALING_PATHWAY	GO_PATTERN_RECOGNITION_RECEPTOR_SIGNALING_PATHWAY		120	0.483334	1.68817	0	0.0440911	0.976	2966	tags=58%, list=33%, signal=84%
	GO_GLYCOSYL_COMPOUND_CATABOLIC_PROCESS	GO_GLYCOSYL_COMPOUND_CATABOLIC_PROCESS		28	0.56756	1.68724	0.00109649	0.0442208	0.978	3121	tags=68%, list=34%, signal=103%
	GO_VESICLE_DOCKING_INVOLVED_IN_EXOCYTOSIS	GO_VESICLE_DOCKING_INVOLVED_IN_EXOCYTOSIS		25	0.585503	1.68344	0.00112613	0.0463558	0.982	2082	tags=60%, list=23%, signal=78%
	GO_NEGATIVE_REGULATION_OF_PROTEIN_COMPLEX_DISASSEMBLY	GO_NEGATIVE_REGULATION_OF_PROTEIN_COMPLEX_DISASSEMBLY		35	0.549193	1.68314	0.00108342	0.0459758	0.982	1575	tags=37%, list=17%, signal=45%
	GO_RESPONSE_TO_ALKALOID	GO_RESPONSE_TO_ALKALOID		43	0.528952	1.68082	0	0.0470213	0.985	1457	tags=44%, list=16%, signal=52%
	GO_REGULATION_OF_ACTIN_FILAMENT_ORGANIZATION	GO_REGULATION_OF_ACTIN_FILAMENT_ORGANIZATION		130	0.47551	1.67991	0	0.0469408	0.986	2480	tags=48%, list=27%, signal=66%
	GO_PHAGOSOME_ACIDIFICATION	GO_PHAGOSOME_ACIDIFICATION		18	0.622241	1.67973	0.00704225	0.0465779	0.986	1792	tags=56%, list=20%, signal=69%
	GO_ICOSANOID_BIOSYNTHETIC_PROCESS	GO_ICOSANOID_BIOSYNTHETIC_PROCESS		17	0.626204	1.67713	0.00352941	0.0477174	0.988	1366	tags=47%, list=15%, signal=55%
	GO_ATP_METABOLIC_PROCESS	GO_ATP_METABOLIC_PROCESS		22	0.598749	1.67439	0.00565611	0.0489674	0.991	698	tags=36%, list=8%, signal=39%
	GO_NEGATIVE_REGULATION_OF_INTRACELLULAR_PROTEIN_TRANSPORT	GO_NEGATIVE_REGULATION_OF_INTRACELLULAR_PROTEIN_TRANSPORT		28	0.561109	1.67415	0.00451977	0.0486278	0.991	1684	tags=50%, list=19%, signal=61%
	GO_POSITIVE_REGULATION_OF_TYPE_I_INTERFERON_PRODUCTION	GO_POSITIVE_REGULATION_OF_TYPE_I_INTERFERON_PRODUCTION		63	0.508971	1.67384	0	0.0482304	0.991	1710	tags=41%, list=19%, signal=51%
	KEGG_PROTEASOME	KEGG_PROTEASOME	Details ...	40	0.633027	2.01047	0	0.00102419	0.001	2737	tags=83%, list=30%, signal=118%
	KEGG_LEISHMANIA_INFECTION	KEGG_LEISHMANIA_INFECTION	Details ...	51	0.58901	1.9203	0	0.0020281	0.004	2877	tags=67%, list=32%, signal=97%
	KEGG_LYSOSOME	KEGG_LYSOSOME	Details ...	95	0.531284	1.8446	0	0.00340228	0.01	1696	tags=44%, list=19%, signal=54%
	KEGG_CARDIAC_MUSCLE_CONTRACTION	KEGG_CARDIAC_MUSCLE_CONTRACTION	Details ...	36	0.588113	1.80396	0	0.00642892	0.025	2116	tags=56%, list=23%, signal=72%
	KEGG_DRUG_METABOLISM_OTHER_ENZYMES	KEGG_DRUG_METABOLISM_OTHER_ENZYMES	Details ...	16	0.635967	1.69002	0.00583431	0.0289528	0.13	2455	tags=63%, list=27%, signal=86%
	KEGG_AMYOTROPHIC_LATERAL_SCLEROSIS_ALS	KEGG_AMYOTROPHIC_LATERAL_SCLEROSIS_ALS	Details ...	34	0.5474	1.66983	0.00217391	0.0353897	0.185	1700	tags=38%, list=19%, signal=47%
	KEGG_PARKINSONS_DISEASE	KEGG_PARKINSONS_DISEASE	Details ...	97	0.479818	1.64537	0	0.0437931	0.255	2748	tags=49%, list=30%, signal=70%
	KEGG_HUNTINGTONS_DISEASE	KEGG_HUNTINGTONS_DISEASE	Details ...	132	0.457511	1.6289	0	0.0477003	0.304	3219	tags=53%, list=36%, signal=81%
	KEGG_EPITHELIAL_CELL_SIGNALING_IN_HELICOBACTER_PYLORI_INFECTION	KEGG_EPITHELIAL_CELL_SIGNALING_IN_HELICOBACTER_PYLORI_INFECTION	Details ...	46	0.510116	1.62838	0.00212993	0.0428613	0.308	2319	tags=48%, list=26%, signal=64%
	KEGG_FC_GAMMA_R_MEDIATED_PHAGOCYTOSIS	KEGG_FC_GAMMA_R_MEDIATED_PHAGOCYTOSIS	Details ...	69	0.486113	1.62673	0.00102354	0.0395028	0.315	2444	tags=51%, list=27%, signal=69%
	KEGG_ALZHEIMERS_DISEASE	KEGG_ALZHEIMERS_DISEASE	Details ...	117	0.457983	1.62622	0	0.0360055	0.316	2766	tags=49%, list=31%, signal=69%
	KEGG_TOLL_LIKE_RECEPTOR_SIGNALING_PATHWAY	KEGG_TOLL_LIKE_RECEPTOR_SIGNALING_PATHWAY	Details ...	62	0.483596	1.61582	0	0.038226	0.362	2567	tags=47%, list=28%, signal=65%
	GS, gene set, MSigDB, the Molecular Signatures Database; ES, enrichment score; NES, negative normalized enrichment score; NOM, nominal; FDR, false discovery rate; FWER, family-wise error rate.

## Sheet: DecreasedinResponders
	Supplementary Data 6 Gene set enrichment analysis results of differentially expressed genes in T-LGLL patients: decreased in responders.
	Name	GS<br> follow link to MSigDB	GS details	Size	ES	NES	NOM P value	FDR q value	FWER P value	Rank at max	Leading edge
	GO_COTRANSLATIONAL_PROTEIN_TARGETING_TO_MEMBRANE	GO_COTRANSLATIONAL_PROTEIN_TARGETING_TO_MEMBRANE	Details ...	95	-0.709835	-3.9521	0	0	0	1041	tags=65%, list=12%, signal=73%
	GO_ESTABLISHMENT_OF_PROTEIN_LOCALIZATION_TO_ENDOPLASMIC_RETICULUM	GO_ESTABLISHMENT_OF_PROTEIN_LOCALIZATION_TO_ENDOPLASMIC_RETICULUM	Details ...	107	-0.615281	-3.74681	0	0	0	1041	tags=60%, list=12%, signal=67%
	GO_NUCLEAR_TRANSCRIBED_MRNA_CATABOLIC_PROCESS_NONSENSE_MEDIATED_DECAY	GO_NUCLEAR_TRANSCRIBED_MRNA_CATABOLIC_PROCESS_NONSENSE_MEDIATED_DECAY	Details ...	115	-0.610072	-3.68616	0	0	0	1041	tags=55%, list=12%, signal=61%
	GO_NUCLEAR_TRANSCRIBED_MRNA_CATABOLIC_PROCESS	GO_NUCLEAR_TRANSCRIBED_MRNA_CATABOLIC_PROCESS	Details ...	184	-0.452771	-2.91246	0	0	0	997	tags=40%, list=11%, signal=44%
	GO_PROTEIN_LOCALIZATION_TO_ENDOPLASMIC_RETICULUM	GO_PROTEIN_LOCALIZATION_TO_ENDOPLASMIC_RETICULUM	Details ...	126	-0.51244	-2.83221	0	0	0	997	tags=51%, list=11%, signal=56%
	GO_PROTEIN_TARGETING_TO_MEMBRANE	GO_PROTEIN_TARGETING_TO_MEMBRANE	Details ...	154	-0.427473	-2.68056	0	0	0	997	tags=44%, list=11%, signal=48%
	GO_TRANSLATIONAL_INITIATION	GO_TRANSLATIONAL_INITIATION	Details ...	175	-0.386855	-2.41008	0	0.000246705	0.006	997	tags=38%, list=11%, signal=42%
	GO_VIRAL_GENE_EXPRESSION	GO_VIRAL_GENE_EXPRESSION	Details ...	181	-0.381534	-2.38819	0	0.000224277	0.006	997	tags=36%, list=11%, signal=40%
	GO_RIBOSOMAL_SMALL_SUBUNIT_ASSEMBLY	GO_RIBOSOMAL_SMALL_SUBUNIT_ASSEMBLY	Details ...	15	-0.631934	-2.18667	0	0.00157086	0.053	554	tags=53%, list=6%, signal=57%
	GO_RIBOSOME_ASSEMBLY	GO_RIBOSOME_ASSEMBLY	Details ...	50	-0.356801	-1.74227	0	0.0354967	0.739	950	tags=34%, list=10%, signal=38%
	GO_T_CELL_DIFFERENTIATION_IN_THYMUS	GO_T_CELL_DIFFERENTIATION_IN_THYMUS	Details ...	46	-0.363989	-1.71651	0	0.0384826	0.797	784	tags=28%, list=9%, signal=31%
	GO_CYTOPLASMIC_TRANSLATION	GO_CYTOPLASMIC_TRANSLATION	Details ...	85	-0.318385	-1.65445	0	0.0537354	0.896	1068	tags=35%, list=12%, signal=40%
	GO_RIBOSOMAL_LARGE_SUBUNIT_ASSEMBLY	GO_RIBOSOMAL_LARGE_SUBUNIT_ASSEMBLY	Details ...	24	-0.413682	-1.63336	0.0392157	0.057209	0.916	936	tags=38%, list=10%, signal=42%
	KEGG_RIBOSOME	KEGG_RIBOSOME	Details ...	84	-0.765009	-4.32697	0	0	0	1041	tags=74%, list=12%, signal=83%
	GS, gene set, MSigDB, the Molecular Signatures Database; ES, enrichment score; NES, negative normalized enrichment score; NOM, nominal; FDR, false discovery rate; FWER, family-wise error rate.

## Sheet: IncreasedinNonresponders
	Supplementary Data 6 Gene set enrichment analysis results of differentially expressed genes in T-LGLL patients: increased in non-responders.
	Name	GS<br> follow link to MSigDB	GS details	Size	ES	NES	NOM P value	FDR q value	FWER P value	Rank at max	Leading edge
	HALLMARK_OXIDATIVE_PHOSPHORYLATION	HALLMARK_OXIDATIVE_PHOSPHORYLATION	Details ...	181	0.615173	2.23927	0	0	0	1474	tags=44%, list=16%, signal=52%
	HALLMARK_FATTY_ACID_METABOLISM	HALLMARK_FATTY_ACID_METABOLISM	Details ...	109	0.562121	1.88429	0.00118343	0.0459106	0.092	2146	tags=48%, list=24%, signal=62%
	HALLMARK_ADIPOGENESIS	HALLMARK_ADIPOGENESIS	Details ...	137	0.527532	1.85794	0	0.0353135	0.104	2146	tags=50%, list=24%, signal=65%
	HALLMARK_GLYCOLYSIS	HALLMARK_GLYCOLYSIS	Details ...	112	0.517295	1.76775	0.00352526	0.0575742	0.218	2592	tags=53%, list=29%, signal=73%
	HALLMARK_PROTEIN_SECRETION	HALLMARK_PROTEIN_SECRETION	Details ...	82	0.52631	1.73154	0.00746269	0.0581695	0.262	1489	tags=32%, list=16%, signal=38%
	HALLMARK_REACTIVE_OXYGEN_SPECIES_PATHWAY	HALLMARK_REACTIVE_OXYGEN_SPECIES_PATHWAY	Details ...	39	0.586736	1.70804	0.00919842	0.0580083	0.309	1532	tags=36%, list=17%, signal=43%
	HALLMARK_XENOBIOTIC_METABOLISM	HALLMARK_XENOBIOTIC_METABOLISM	Details ...	94	0.504759	1.68208	0.0108303	0.0559104	0.339	2646	tags=53%, list=29%, signal=74%
	HALLMARK_INTERFERON_ALPHA_RESPONSE	HALLMARK_INTERFERON_ALPHA_RESPONSE	Details ...	83	0.492312	1.60206	0.0220588	0.0783752	0.475	1547	tags=36%, list=17%, signal=43%
	HALLMARK_PEROXISOME	HALLMARK_PEROXISOME	Details ...	69	0.501762	1.5878	0.0263819	0.0764629	0.509	1936	tags=38%, list=21%, signal=48%
	HALLMARK_APICAL_JUNCTION	HALLMARK_APICAL_JUNCTION	Details ...	75	0.487092	1.56211	0.0360697	0.0805649	0.568	2571	tags=53%, list=28%, signal=74%
	HALLMARK_COMPLEMENT	HALLMARK_COMPLEMENT	Details ...	121	0.447531	1.53881	0.019025	0.0837788	0.619	2750	tags=53%, list=30%, signal=75%
	HALLMARK_MTORC1_SIGNALING	HALLMARK_MTORC1_SIGNALING	Details ...	165	0.433009	1.53602	0.00675676	0.0779715	0.628	1108	tags=24%, list=12%, signal=27%
	HALLMARK_INTERFERON_GAMMA_RESPONSE	HALLMARK_INTERFERON_GAMMA_RESPONSE	Details ...	164	0.426845	1.51569	0.0191226	0.0821972	0.682	2973	tags=55%, list=33%, signal=81%
	HALLMARK_HYPOXIA	HALLMARK_HYPOXIA	Details ...	111	0.437638	1.49371	0.0337349	0.0885781	0.716	708	tags=14%, list=8%, signal=14%
	HALLMARK_DNA_REPAIR	HALLMARK_DNA_REPAIR	Details ...	129	0.421795	1.4669	0.0320665	0.0989566	0.776	2930	tags=39%, list=32%, signal=56%
	GS, gene set, MSigDB, the Molecular Signatures Database; ES, enrichment score; NES, negative normalized enrichment score; NOM, nominal; FDR, false discovery rate; FWER, family-wise error rate.

## Sheet: DecreasedinNonresonders
	Supplementary Data 6 Gene set enrichment analysis results of differentially expressed genes in T-LGLL patients: decreased in non-responders.
	Name	GS<br> follow link to MSigDB	GS details	Size	ES	NES	NOM P value	FDR q value	FWER P value	Rank at max	Leading edge
	HALLMARK_ESTROGEN_RESPONSE_EARLY	HALLMARK_ESTROGEN_RESPONSE_EARLY	Details ...	86	-0.376864	-1.46872	0.0253807	0.385369	0.288	1122	tags=31%, list=12%, signal=35%
	HALLMARK_APOPTOSIS	HALLMARK_APOPTOSIS	Details ...	118	-0.310246	-1.29408	0.0693642	0.540731	0.609	897	tags=16%, list=10%, signal=18%
	GO_COTRANSLATIONAL_PROTEIN_TARGETING_TO_MEMBRANE	GO_COTRANSLATIONAL_PROTEIN_TARGETING_TO_MEMBRANE	Details ...	95	-0.867986	-3.51449	0	0	0	559	tags=69%, list=6%, signal=73%
	GO_ESTABLISHMENT_OF_PROTEIN_LOCALIZATION_TO_ENDOPLASMIC_RETICULUM	GO_ESTABLISHMENT_OF_PROTEIN_LOCALIZATION_TO_ENDOPLASMIC_RETICULUM	Details ...	107	-0.811926	-3.3782	0	0	0	559	tags=62%, list=6%, signal=65%
	GO_NUCLEAR_TRANSCRIBED_MRNA_CATABOLIC_PROCESS_NONSENSE_MEDIATED_DECAY	GO_NUCLEAR_TRANSCRIBED_MRNA_CATABOLIC_PROCESS_NONSENSE_MEDIATED_DECAY	Details ...	115	-0.815547	-3.35197	0	0	0	559	tags=57%, list=6%, signal=60%
	GO_TRANSLATIONAL_INITIATION	GO_TRANSLATIONAL_INITIATION	Details ...	175	-0.724406	-3.21084	0	0	0	559	tags=43%, list=6%, signal=45%
	GO_PROTEIN_LOCALIZATION_TO_ENDOPLASMIC_RETICULUM	GO_PROTEIN_LOCALIZATION_TO_ENDOPLASMIC_RETICULUM	Details ...	126	-0.740456	-3.14261	0	0	0	660	tags=55%, list=7%, signal=58%
	GO_VIRAL_GENE_EXPRESSION	GO_VIRAL_GENE_EXPRESSION	Details ...	181	-0.683193	-2.99548	0	0	0	559	tags=38%, list=6%, signal=40%
	GO_PROTEIN_TARGETING_TO_MEMBRANE	GO_PROTEIN_TARGETING_TO_MEMBRANE	Details ...	154	-0.697934	-2.99229	0	0	0	738	tags=48%, list=8%, signal=51%
	GO_NUCLEAR_TRANSCRIBED_MRNA_CATABOLIC_PROCESS	GO_NUCLEAR_TRANSCRIBED_MRNA_CATABOLIC_PROCESS	Details ...	184	-0.66713	-2.9578	0	0	0	559	tags=39%, list=6%, signal=40%
	GO_CYTOPLASMIC_TRANSLATION	GO_CYTOPLASMIC_TRANSLATION	Details ...	85	-0.668104	-2.66544	0	0	0	550	tags=34%, list=6%, signal=36%
	GO_ESTABLISHMENT_OF_PROTEIN_LOCALIZATION_TO_MEMBRANE	GO_ESTABLISHMENT_OF_PROTEIN_LOCALIZATION_TO_MEMBRANE	Details ...	243	-0.520628	-2.44138	0	8.32479e-05	0.001	559	tags=30%, list=6%, signal=32%
	GO_PROTEIN_TARGETING	GO_PROTEIN_TARGETING	Details ...	325	-0.469683	-2.25514	0	0.00406928	0.052	559	tags=24%, list=6%, signal=25%
	KEGG_RIBOSOME	KEGG_RIBOSOME	Details ...	84	-0.893674	-3.51874	0	0	0	559	tags=79%, list=6%, signal=83%
	GS, gene set, MSigDB, the Molecular Signatures Database; ES, enrichment score; NES, negative normalized enrichment score; NOM, nominal; FDR, false discovery rate; FWER, family-wise error rate.
	GESA based on Kolmogorov Smirnov test.
