# Supplementary material for: Single-cell RNA sequencing coupled to TCR profiling of large granular lymphocyte leukemia T cells
Source: Nat Commun. 2022 Apr 11;13:1982. doi: 10.1038/s41467-022-29175-x (PMC9001664; doi:10.1038/s41467-022-29175-x)
Supplement: Supplementary file 10 — Source Data [file 41467_2022_29175_MOESM10_ESM.xlsx]

## Sheet: Fig. 1
	Fig. 1d	CD8+/CD4+ T cells ratio.
			Patients	Healthy donors
			1.06109	0.370218
			1.56538	1.03056
			0.573418	0.43777
			0.538071	0.3989
			1.9434	0.599504
			1.55654	0.414811
			0.962554
			0.483574
			1.56213
			0.535433
			0.71264
			1.66138
			1.10506
		Average	1.097	0.542
		Standard Deviation	0.5105	0.2526
	Fig. 1f	T cell subset percentages.
			Status	UPN	CD4_naive	CD4 central memory	CD4 effector memory	CD8 naive	CD8 central memory	CD8+CD45RO+	CD8 effector memory
			Pre-treatment	1	41.3958	11.1187	18.1663	16.6268	9.13445	3.21587	0.342114
			Pre-treatment	4	40.5006	8.0552	18.849	6.02268	19.6941	4.27899	2.59949
			Pre-treatment	6	17.4591	8.1568	23.6316	21.0744	15.9054	11.0815	2.69117
			Pre-treatment	8	3.25914	11.6375	32.1463	28.6169	14.4833	6.13672	3.72019
			Pre-treatment	10	12.8009	7.26979	13.9037	17.2782	11.5321	28.2344	8.98088
			Pre-treatment	12	8.00982	12.874	43.6857	15.0222	10.3422	7.53414	2.53184
			Pre-treatment	13	14.5374	12.1793	10.8577	6.25378	13.8982	8.94878	33.3247
			Pre-treatment	14	4.64034	5.13981	33.349	6.93703	21.7118	3.69691	24.5251
			Pre-treatment	15	8.73878	9.77762	31.3218	8.97891	15.1597	7.65817	18.365
			Pre-treatment	17	10.6345	4.969	42.2407	5.32575	14.2869	4.45086	18.0922
			Pre-treatment	18	18.7816	8.5977	23.5747	5.54023	19.5747	3.26437	20.6667
			Pre-treatment	19	15.3972	7.03845	16.6797	9.7271	11.7341	10.0401	29.3833
			Pre-treatment	24	15.2152	12.3427	20.9602	6.44539	13.6013	12.4239	19.0114
		Average			16.26	9.166	25.34	11.83	14.7	8.536	14.17
		Standard Deviation			11.92	2.704	10.42	7.316	3.768	6.67	11.3
	Fig. 1g	Effector memory T cell frequency.
			Patients	Healthy donors
			39.9716	18.5077
			22.8846	23.3188
			46.063	27.51
			44.2414	18.9709
			21.4484	18.8552
			60.333	18.8552
			18.5084
			46.2176
			35.8665
			44.1824
			57.8741
			49.6868
			26.3227
		Average	39.51	21
		Standard Deviation	13.66	3.668

## Sheet: Fig. 2
	Fig. 2a	Frequency of tope 3 clones in T-LGLL patients.
			Sample	ID	Total cell number	Total cell number	Clone 1	Counts	Clone 2	Counts	Clone 3	Counts	Sum of percentage of top 3 clones
			Sample 1	UPN24 pre	Total cell number	7648	TRBV7-9:None:TRBJ2-2:TGTGCCAGCAGCTTAGGGAGTACCGGGGAGCTGTTTTTT	952	TRBV28:TRBD2:TRBJ2-5:TGTGCCAGCCAGCGCGAGAGACACCACCAAGAGACCCAGTACTTC	246	TRBV11-2:None:TRBJ2-3:TGTGCCAGCAGCTCTTTGGCAGATACGCAGTATTTT	186	0.180962
			Sample 2	UPN24 post	Total cell number	11562	TRBV4-3:TRBD1:TRBJ2-3:TGCGCCAGCAGCCAAGATCGAGACGGGGGTCGAGATACGCAGTATTTT	222	TRBV24-1:TRBD1:TRBJ2-2:TGTGCCACCTCCCCGGGGGACGGGGAGCTGTTTTTT	206	TRBV30:TRBD2:TRBJ1-1:TGTGCCTGGAGTGAAGGGACGAACACTGAAGCTTTCTTT	110	0.0465317
			Sample 3	UPN10 pre	Total cell number	7870	TRBV7-3:TRBD1:TRBJ2-3:TGTGCCAGCAGCTTAACCTGGACAGGGAGCACAGATACGCAGTATTTT	4062	TRBV30:None:TRBJ1-1:TGTGCCTGGACGGGGAACACTGAAGCTTTCTTT	77	TRBV9:TRBD2:TRBJ2-1:TGTGCCAGCAGCCCACGGGAGGGATACAATGAGCAGTTCTTC	32	0.529987
			Sample 4	UPN10 post	Total cell number	22462	TRBV7-3:TRBD1:TRBJ2-3:TGTGCCAGCAGCTTAACCTGGACAGGGAGCACAGATACGCAGTATTTT	9505	TRBV7-7:TRBD1:TRBJ2-7:TGTGCCAGCAGCTCCGAATTAGGGGAAGCCTACGAGCAGTACTTC	1088	TRBV13:TRBD2:TRBJ2-3:TGTGCCAGCAGCGAAGCGGAAACCACAGATACGCAGTATTTT	329	0.486243
			Sample 5	UPN19 pre	Total cell number	20665	TRBV19:TRBD1:TRBJ2-1:TGTGCCAGTAGTAACGACCGGGCGACTTACAATGAGCAGTTCTTC	412	TRBV6-6:None:TRBJ2-6:TGTGCCAGCTATTCTGGGGCCAACGTCCTGACTTTC	158	TRBV5-4:TRBD1:TRBJ2-1:TGTGCCAGCAGCATGGGACAGGGTGATGAGCAGTTCTTC	53	0.0301476
			Sample 6	UPN19 post	Total cell number	18603	TRBV3-1:TRBD1:TRBJ1-2:TGTGCCAGCAGCCACTATTTCCGGGACAGGGATCAGCGCTACACCTTC	913	TRBV13:TRBD1:TRBJ1-1:TGTGCCAGCAGTTCGGACAGGGAGAACACTGAAGCTTTCTTT	592	TRBV5-1:None:TRBJ1-5:TGCGCCAGCAGCTTGGGGGGTGGCAATCAGCCCCAGCATTTT	481	0.106757
			Sample 7	HD1	Total cell number	16224	TRBV10-3:TRBD1:TRBJ2-2:TGTGCCATCAGTGAGGGGGGGGCCGGGGAGCTGTTTTTT	90	TRBV12-4:TRBD2:TRBJ2-5:TGTGCCAGCAGTTTAGCTGAGGGGAACCCCCAAGAGACCCAGTACTTC	82	TRBV7-6:None:TRBJ1-1:TGTGCCAGCAGCTTCAGCAGGGTTCCCTACACTGAAGCTTTCTTT	68	0.0147929
			Sample 8	HD2	Total cell number	16274	TRBV10-3:None:TRBJ2-7:TGTGCCATCAGTGCAGGAAACGAGCAGTACTTC	247	TRBV20-1:TRBD1:TRBJ1-4:TGCAGTGCTAGAGATCCGGCAGGGGGCGGCGGTGAAAAACTGTTTTTT	94	TRBV4-3:TRBD2:TRBJ2-2:TGCGCCAGCAGCCAAGTTGGTCGCGGTAGGAACACCGGGGAGCTGTTTTTT	90	0.026484
			Sample 9	UPN18 pre	Total cell number	25210	TRBV20-1:TRBD2:TRBJ2-7:TGCAGTGCCCGCCCTAGCGGAAGTCTTTCGTGGGAGCAGTACTTC	325	TRBV7-3:TRBD2:TRBJ2-5:TGTGCCAGCAGCTTAAGCGGGGGGGCCGGAGAGACCCAGTACTTC	155	TRBV11-2:TRBD1:TRBJ2-7:TGTGCCAGCAGCTTAGGCCAGGGAAGTTACGAGCAGTACTTC	113	0.0235224
			Sample 10	UPN18 post	Total cell number	37487	TRBV20-1:TRBD2:TRBJ2-7:TGCAGTGCCCGCCCTAGCGGAAGTCTTTCGTGGGAGCAGTACTTC	916	TRBV10-3:None:TRBJ2-7:TGTGCCACCCCGGCGCCGGAGCAGTACTTC	331	TRBV4-1:TRBD1:TRBJ2-7:TGCGCCAGCAGCCAAGATTCAGACAAGGGGGTCAGCTACGAGCAGTACTTC	323	0.0418812
			Sample 11	UPN4 pre	Total cell number	72886	TRBV20-1:TRBD2:TRBJ2-4:TGCAGTGCTACCGAGGGAAACATTCAGTACTTC	46677	TRBV18:None:TRBJ2-5:TGTGCCAGCTCACCCGCGAAAGAGACCCAGTACTTC	2326	TRBV19:TRBD1:TRBJ1-6:TGTGCCAGTAATCCAGGACGGGTCAATGGTTCACCCCTCCACTTT	1962	0.699243
			Sample 12	UPN4 post	Total cell number	24572	TRBV20-1:TRBD2:TRBJ2-4:TGCAGTGCTACCGAGGGAAACATTCAGTACTTC	18596	TRBV19:TRBD1:TRBJ1-6:TGTGCCAGTAATCCAGGACGGGTCAATGGTTCACCCCTCCACTTT	2259	TRBV7-9:TRBD2:TRBJ1-1:TGTGCCAGCAGCTTAACGGGCGGGGGCACTGAAGCTTTCTTT	153	0.854957
			Sample 13	UPN17 pre	Total cell number	36201	TRBV6-4:None:TRBJ2-3:TGTGCCAGCAGTGACTCGCATCTAGATACGCAGTATTTT	4950	TRBV27:TRBD2:TRBJ2-3:TGTGCCAGCAGTTCCGGGACTAGCGGGGGCACAGATACGCAGTATTTT	1851	TRBV7-9:TRBD2:TRBJ2-5:TGTGCCAGCAGCCCCTGGGAGGGGTGGGAGACCCAGTACTTC	610	0.204718
			Sample 14	UPN17 post	Total cell number	857	TRBV27:TRBD2:TRBJ2-3:TGTGCCAGCAGTTCCGGGACTAGCGGGGGCACAGATACGCAGTATTTT	175	TRBV4-1:TRBD2:TRBJ2-2:TGCGCCAGCAGCCAAGTCGGACTAGCGGGACTTCGCGGCACCGGGGAGCTGTTTTTT	108	TRBV6-4:TRBD1:TRBJ2-7:TGTGCCAGCACCAGGGGGCTGATCGAGCAGTACTTC	57	0.396733
			Sample 15	HD3	Total cell number	10603	TRBV20-1:TRBD1:TRBJ2-1:TGCAGTGCCCTTGACTGGTACAATGAGCAGTTCTTC	32	TRBV7-8:TRBD1:TRBJ2-2:TGTGCCAGCAGCTTAGGGACAGGGATGACCGGGGAGCTGTTTTTT	27	TRBV10-2:None:TRBJ2-7:TGCGCCAGCAGTGAGGGCCTTTCCGGCTACGAGCAGTACTTC	21	0.00754503
			Sample 16	HD4	Total cell number	9332	TRBV6-5:TRBD1:TRBJ1-2:TGTGCCAGCAGTTACTCGAACCTGGGGACAGGGGAATATGGCTACACCTTC	77	TRBV7-2:TRBD2:TRBJ2-1:TGTGCCAGCAGCTTAGGGACTAGTCAATACAATGAGCAGTTCTTC	62	TRBV5-6:TRBD1:TRBJ1-4:TGTGCCAGCAGCTTCAGACAGACTAATGAAAAACTGTTTTTT	44	0.0196099
			Sample 17	UPN1 pre	Total cell number	7673	TRBV6-6:TRBD1:TRBJ1-1:TGTGCCAGCAGCGGACCAACCCAGGGGGTTCTCGACATTAGTGAAACTGAAGCTTTCTTT	1014	TRBV7-8:TRBD1:TRBJ2-5:TGTGCCAGCAGCTTAGCCGTTCGGGGGCCGTTGAAGACCCAGTACTTC	273	TRBV19:TRBD1:TRBJ1-1:TGTGCCAGTAGTACATCCGGGACAGCGCTCGAAGCTTTCTTT	111	0.182197
			Sample 18	UPN1 post	Total cell number	12037	TRBV7-8:TRBD1:TRBJ2-5:TGTGCCAGCAGCTTAGCCGTTCGGGGGCCGTTGAAGACCCAGTACTTC	1694	TRBV6-6:TRBD1:TRBJ1-1:TGTGCCAGCAGCGGACCAACCCAGGGGGTTCTCGACATTAGTGAAACTGAAGCTTTCTTT	487	TRBV20-1:TRBD2:TRBJ2-7:TGCAGTGCTAGGGACGATTGGGAGGGTGAAAGGGTGGACGAGCAGTACTTC	405	0.214838
			Sample 19	UPN12 pre	Total cell number	8108	TRBV12-4:TRBD1:TRBJ1-1:TGTGCCAGCAGTTTCAGGGGGTGGAACACTGAAGCTTTCTTT	91	TRBV19:None:TRBJ2-7:TGTGCCAGTAGTATGGAGCCAGGCCCAACGGGGGAGCAGTACTTC	73	TRBV7-2:None:TRBJ1-1:TGTGCCAGCAGCTTATGGGGGAACACTGAAGCTTTCTTT	60	0.027627
			Sample 20	UPN12 post	Total cell number	10553	TRBV20-1:TRBD2:TRBJ2-2:TGCAGTGCTAGAGTCTCGGGACTCCAAACGTATACCGGGGAGCTGTTTTTT	1212	TRBV12-4:TRBD1:TRBJ1-1:TGTGCCAGCAGTTTCAGGGGGTGGAACACTGAAGCTTTCTTT	222	TRBV7-2:None:TRBJ1-1:TGTGCCAGCAGCTTATGGGGGAACACTGAAGCTTTCTTT	146	0.14972
			Sample 21	UPN8 pre	Total cell number	4024	TRBV12-4:TRBD1:TRBJ1-2:TGTGCCAGCAGTTGGGGGGGCGCAAATGGCTACACCTTC	514	TRBV28:TRBD2:TRBJ2-2:TGTGCCAGCAGTCTGCGGGGAACCGGGGAGCTGTTTTTT	145	TRBV6-1:TRBD1:TRBJ2-1:TGTGCCAGCAGTGCAATCAGGGAAAGGGAAGAAAATGAGCAGTTCTTC	139	0.19831
			Sample 22	UPN13 pre	Total cell number	6597	TRBV10-2:None:TRBJ1-2:TGCGCCAGCAGTGAGTTAAACACCCCACAGCGCTATGGCTACACCTTC	271	TRBV5-1:None:TRBJ2-7:TGCGCCAGCAGCTTGTTTAACAGCCTCTACGAGCAGTACTTC	166	TRBV6-3:TRBD1:TRBJ2-4:TGTGCCAGCAGTTACGTGGTGGGGGACATTCAGTACTTC	56	0.0747309
			Sample 23	HD5	Total cell number	62383	TRBV7-2:TRBD1:TRBJ1-4:TGTGCCAGCAGCTTAGGGGGAGGGACAGGGCGGAGAAAACTGTTTTTT	888	TRBV7-9:TRBD1:TRBJ1-1:TGTGCCAGCAGTAGGGGGGCGAGGAATGAAGCTTTCTTT	794	TRBV12-3:TRBD1:TRBJ2-5:TGTGCCAGCAGTGACCCTTTGGGACCTACAGGGGAGACCCAGTACTTC	386	0.0331501
			Sample 24	HD6	Total cell number	1953	TRBV20-1:TRBD2:TRBJ2-7:TGCAGTGCTAGAGATCGGGGACTAGCGGGTCCCTACGAGCAGTACTTC	10	TRBV5-1:None:TRBJ2-7:TGCGCCAGCAGCTTGGAGTGGCGGACCTCCTACGAGCAGTACTTC	10	TRBV7-2:None:TRBJ1-5:TGTGCCAGCAGCTTAGGGGTCAATCAGCCCCAGCATTTT	6	0.0133129
			Sample 25	UPN8 post	Total cell number	2145	TRBV12-4:TRBD1:TRBJ1-2:TGTGCCAGCAGTTGGGGGGGCGCAAATGGCTACACCTTC	49	TRBV6-5:TRBD2:TRBJ1-2:TGTGCCAGCTCCTCGGGTGGACCCTATGGCTACACCTTC	49	TRBV28:TRBD1:TRBJ1-1:TGTGCCAGCAGGGGTCGGCTCAATACGGGGGCCGACACTGAAGCTTTCTTT	39	0.0638695
			Sample 26	UPN13 post	Total cell number	1902	TRBV10-2:None:TRBJ1-2:TGCGCCAGCAGTGAGTTAAACACCCCACAGCGCTATGGCTACACCTTC	176	TRBV7-2:TRBD2:TRBJ2-3:TGTGCCAGCAGCTTAGCTGGGACTAGCGGGTTAACAGATACGCAGTATTTT	17	TRBV20-1:TRBD2:TRBJ2-3:TGCAGTGCCACTGCTCCGGGACTTGGCACAGATACGCAGTATTTT	13	0.108307
			Sample 27	UPN14 pre	Total cell number	3354	TRBV7-6:None:TRBJ1-6:TGTGCCAGCAGCTTAGGGTCCCTGGTAAATTCACCCCTCCACTTT	198	TRBV20-1:None:TRBJ2-1:TGCAGTGCCCTTCTCAATGAGCAGTTCTTC	154	TRBV28:TRBD2:TRBJ2-1:TGTGCCAGCAGCACTATAGCGGGAGGGAGCTCCTACAATGAGCAGTTCTTC	85	0.130292
			Sample 28	UPN14 post	Total cell number	2493	TRBV20-1:TRBD2:TRBJ2-7:TGCAGTGCTAACCGGGACTTCTTGTGGGAGCAGTACTTC	217	TRBV13:TRBD2:TRBJ2-5:TGTGCCAGCAGCTTAGGCCTACGACTTGAGTATGGGGGGAGGTACGGAGAGACCCAGTACTTC	84	TRBV19:TRBD2:TRBJ2-1:TGTGCCACCACGGGGCCTCTAGCGGGATACAATGAGCAGTTCTTC	61	0.145207
			Sample 29	UPN15 pre	Total cell number	5541	TRBV7-9:None:TRBJ1-2:TGTGCCAGCAGCTTCGGCCGGAACTATGGCTACACCTTC	3104	TRBV28:TRBD2:TRBJ2-1:TGTGCCAGCAGTTTTATAGCGGGCGGGAACAATGAGCAGTTCTTC	53	TRBV24-1:TRBD2:TRBJ2-7:TGTGCCACCAGTGATGGGACTAGCGGATACGAGCAGTACTTC	42	0.577333
			Sample 30	UPN15 post	Total cell number	6429	TRBV7-9:None:TRBJ1-2:TGTGCCAGCAGCTTCGGCCGGAACTATGGCTACACCTTC	5977	TRBV5-1:TRBD1:TRBJ2-5:TGCGCCAGCAGCCAACAGGGGCCGTACCAAGAGACCCAGTACTTC	26	TRBV28:TRBD2:TRBJ2-1:TGTGCCAGCAGTTTTATAGCGGGCGGGAACAATGAGCAGTTCTTC	22	0.93716
			Sample 31	UPN6 pre	Total cell number	750	TRBV3-1:TRBD2:TRBJ2-5:TGTGCCAGCAGCCGGACTAGCGGGGGTCTGGAGACCCAGTACTTC	9	TRBV24-1:None:TRBJ2-7:TGTGCCACCAGTGATGTGTCGGGGTACGAGCAGTACTTC	8	TRBV3-1:TRBD1:TRBJ1-1:TGTGCCAGCAGCCAAGATCGCGGACAGGGCACTGAAGCTTTCTTT	7	0.032
			Sample 32	HD7	Total cell number	1745	TRBV11-2:None:TRBJ2-7:TGTGCCAGCAGCTTAGACCCAACGAGCTCCTACGAGCAGTACTTC	20	TRBV30:TRBD1:TRBJ1-1:TGTGCCTGGGTTCCCGGGACAGGGGGTACTGAAGCTTTCTTT	12	TRBV14:TRBD2:TRBJ2-7:TGTGCCAGCTCTTCGGGGACTAGCTTATCCTACGAGCAGTACTTC	11	0.0246418
	Fig. 2b	Correlation of top clone frequencies with flow cytomety and Immuno-seq.
			Clone	Frequencies
				sc-TCR seq	Flow Cytometry	Immuno-seq
			TRBV9	4.51384	106	2490
			TRBV20-1	12.6624	291	680
			TRBV28	13.3841	508	4769
			TRBV29-1	0.485501	122	1591
			TRBV5-1	2.87364	126	1838
			TRBV5-6	0.708568	44	2499
			TRBV5-5	0.682325	18	175
			TRBV4-1#TRBV4-2#TRBV4-3	2.55872	116	2594
			TRBV4-3	0.931636	31	425
			TRBV25-1	0.354284	11	152
			TRBV10-3	1.36465	45	637
			TRBV6-5#TRBV6-6#TRBV6-9	3.29353	191	3589
			TRBV6-6	2.32253	35	869
			TRBV27	1.23343	89	5022
			TRBV14	0.433014	23	663
			TRBV19	6.29839	87	9434
			TRBV18	0.87915	49	1044
			TRBV30	0.852906	38	745
			TRBV11-2	2.40126	55	12143
			TRBV2	4.86813	123	1875
			TRBV13	11.4814	42	1269
		Average		3.552	102.4	2595
		Standard Deviation		4.088	114.2	3082
	Fig. 2d	TCR clonality (Gini index).
			Patients	Healthy Donors
			0.383813	0.029092
			0.564205	0.126773
			0.111155	0.045731
			0.100519	0.093307
			0.730465	0.077753
			0.323009	0.115766
			0.361159	0.14882
			0.083974
			0.515142
			0.159835
			0.197069
			0.64742
			0.251978
		Average	0.3407	0.09103
		Standard Deviation	0.2173	0.0434
	Fig. 2e	TCR diversity (Shannon index).
			Patients	Healthy Donors
			6.49545	8.03027
			4.11221	7.62431
			7.8718	7.98
			7.92967	7.8376
			2.86817	8.14063
			6.66988	7.47512
			6.56515	7.46899
			7.78379
			5.86454
			7.41945
			7.18277
			3.65147
			6.26975
		Average	6.206	7.794
		Standard Deviation	1.665	0.2734
	Fig. 2f	CDR3 length.
			HD1:
			x	yCD8	yCD4
			4	0	0
			4.5	0	0
			5	0	0
			5.5	0	0
			6	0	0
			6.5	0	0
			7	1	1
			7.5	0	0
			8	4	1
			8.5	0	0
			9	5	2
			9.5	0	0
			10	24	14
			10.5	0	0
			11	128	64
			11.5	0	0
			12	213	157
			12.5	0	0
			13	535	250
			13.5	0	0
			14	490	318
			14.5	0	0
			15	547	275
			15.5	0	0
			16	344	158
			16.5	0	0
			17	151	75
			17.5	0	0
			18	59	31
			18.5	0	0
			19	20	9
			19.5	0	0
			20	12	10
			20.5	0	0
			21	4	2
			21.5	0	0
			22	0	1
			22.5	0	0
			23	1	0
			23.5	0	0
			24	0	0
			24.5	0	0
			25	0	0
			25.5	0	0
			26	0	0
			26.5	0	0
			27	0	0
			UPN10
			x	yCD8	yCD4
			4	0	0
			4.5	0	0
			5	0	0
			5.5	0	0
			6	1	0
			6.5	0	0
			7	0	0
			7.5	0	0
			8	0	1
			8.5	0	0
			9	0	0
			9.5	0	0
			10	3	2
			10.5	0	0
			11	94	18
			11.5	0	0
			12	38	32
			12.5	0	0
			13	100	38
			13.5	0	0
			14	114	47
			14.5	0	0
			15	107	70
			15.5	0	0
			16	3258	626
			16.5	0	0
			17	1828	344
			17.5	0	0
			18	46	12
			18.5	0	0
			19	2	3
			19.5	0	0
			20	0	1
			20.5	0	0
			21	0	0
			21.5	0	0
			22	0	0
			22.5	0	0
			23	0	0
			23.5	0	0
			24	0	0
			24.5	0	0
			25	0	0
			25.5	0	0
			26	0	0
			26.5	0	0
			27	0	0
	Fig. 2h	Slope value.
			Patients	Healthy
			-0.20564	-0.59198
			-0.0795	-0.72959
			-0.27587	-1.89575
			-0.57142	-1.23419
			-0.03047	-0.24527
			-0.10549	-2.12413
			-0.16722	-1.64194
			-0.63814
			-0.43985
			-0.38171
			-0.38192
			-0.07432
		Average	-0.2793	-1.209
		Standard Deviation	0.2029	0.7114

## Sheet: Fig. 3
	Fig. 3b	Connecting cells with identical CDR3.
		Patients	Healthy Donors
		1	3
		1	2
		3	3
		1	8
		0	0
		7	2
		2	2
		1	6
		3	1
		3	1
		6	8
		2	0
		2	6
		0	2
		1	0

## Sheet: Fig. 4
	Fig. 4c	Comparison of cell distances.						Fig. 4f	CD8+ T cell expansion.
			Distance	Type	Type color				Activation Score	Status
			6.96496	Permutation	blue				10	Expanded
			7.10703	Permutation	blue				12	Expanded
			7.11569	Permutation	blue				8	Expanded
			6.93759	Permutation	blue				13	Expanded
			6.87653	Permutation	blue				33	Expanded
			7.02294	Permutation	blue				11	Expanded
			6.41128	withingroup	orange				16	Expanded
			6.64688	withingroup	orange				13	Expanded
			7.02714	withingroup	orange				4	Expanded
			7.36326	withingroup	orange				12	Expanded
			6.93809	withingroup	orange				28	Expanded
			7.22885	withingroup	orange				10	Expanded
			6.77909	withingroup	orange				5	Expanded
			6.39927	withingroup	orange				24	Expanded
			6.35133	withingroup	orange				26	Expanded
			6.84826	withingroup	orange				14	Expanded
			6.33713	withingroup	orange				10	Expanded
			6.29126	withingroup	orange				15	Expanded
			5.03731	withingroup	orange				17	Expanded
			6.07225	withingroup	orange				4	Expanded
			5.98873	withingroup	orange				14	Expanded
			3.99506	withingroup	orange				11	Expanded
			6.76896	withingroup	orange				12	Expanded
			6.29614	withingroup	orange				7	Expanded
			6.25064	withingroup	orange				10	Expanded
			7.26142	withingroup	orange				38	Expanded
			6.14268	withingroup	orange				9	Expanded
			3.69084	withingroup	orange				8	Expanded
			6.15864	withingroup	orange				20	Expanded
			7.13206	withingroup	orange				27	Expanded
			5.38153	withingroup	orange				6	Expanded
			4.67481	withingroup	orange				18	Expanded
									4	Expanded
									7	Expanded
	Fig. 4g	Correlation between Gini index and T cell activation or TCR expression.							20	Expanded
									11	Expanded
			Gini index	T cell activation	TCR expression				11	Expanded
			0.383813	12.3108	4.53764				7	Expanded
			0.36422	13.6558	3.78326				14	Expanded
			0.564205	20.3742	6.57208				11	Expanded
			0.681487	24.995	5.6325				14	Expanded
			0.111155	12.8483	5.49535				65	Expanded
			0.527897	23.2067	5.29833				7	Expanded
			0.100519	6.32417	2.23875				12	Expanded
			0.304292	15.6583	3.72281				7	Expanded
			0.730465	10.1767	3.0739				6	Expanded
			0.907649	20.4842	7.87167				13	Expanded
			0.323009	14.22	3.05951				13	Expanded
			0.67503	18.3625	0.600417				7	Expanded
			0.361159	14.415	5.70986				22	Expanded
			0.522002	26.6425	9.56639				20	Expanded
			0.0839744	12.59	5.63014				5	Expanded
			0.41884	29.7967	9.47681				13	Expanded
			0.515142	12.77	2.86458				10	Expanded
			0.159835	9.61583	2.96694				27	Expanded
			0.386139	6.27417	1.36833				10	Expanded
			0.332024	15.3775	1.3975				4	Expanded
			0.197069	7.48917	2.47083				7	Expanded
			0.498137	13.265	2.25125				15	Expanded
			0.64742	11.225	1.74917				11	Expanded
			0.947953	17.7467	3.17917				16	Expanded
			0.251978	1.92083	0.405833				8	Expanded
		Average	0.4398	14.87	4.037				5	Expanded
		Standard Deviation	0.2364	6.688	2.514				6	Expanded
									19	Expanded
									4	Expanded
									18	Expanded
									19	Expanded
									18	Expanded
									7	Expanded
									19	Expanded
									20	Expanded
									12	Expanded
									14	Expanded
									21	Expanded
									14	Expanded
									18	Expanded
									6	Expanded
									9	Expanded
									18	Expanded
									5	Expanded
									16	Expanded
									11	Expanded
									8	Expanded
									28	Expanded
									10	Expanded
									7	Expanded
									11	Expanded
									11	Expanded
									20	Expanded
									8	Expanded
									21	Expanded
									4	Expanded
									13	Expanded
									10	Expanded
									16	Expanded
									14	Expanded
									16	Expanded
									29	Expanded
									43	Expanded
									4	Expanded
									12	Expanded
									13	Expanded
									16	Expanded
									5	Expanded
									8	Expanded
									12	Expanded
									9	Expanded
									2	Expanded
									23	Expanded
									21	Expanded
									33	Expanded
									9	Expanded
									15	Expanded
									18	Expanded
									36	Expanded
									10	Expanded
									8	Expanded
									19	Expanded
									10	Expanded
									12	Expanded
									23	Expanded
									33	Expanded
									24	Expanded
									8	Expanded
									36	Expanded
									18	Expanded
									8	Expanded
									12	Expanded
									22	Expanded
									7	Expanded
									13	Expanded
									4	Expanded
									27	Expanded
									10	Expanded
									14	Expanded
									12	Expanded
									9	Expanded
									3	Expanded
									50	Expanded
									15	Expanded
									12	Expanded
									14	Expanded
									29	Expanded
									32	Expanded
									17	Expanded
									8	Expanded
									10	Expanded
									16	Expanded
									18	Expanded
									13	Expanded
									5	Expanded
									10	Expanded
									7	Expanded
									10	Expanded
									16	Expanded
									17	Expanded
									5	Expanded
									16	Expanded
									18	Expanded
									13	Expanded
									5	Expanded
									24	Expanded
									22	Expanded
									26	Expanded
									11	Expanded
									5	Expanded
									26	Expanded
									7	Expanded
									31	Expanded
									15	Expanded
									10	Expanded
									17	Expanded
									24	Expanded
									16	Expanded
									10	Expanded
									11	Expanded
									21	Expanded
									11	Expanded
									12	Expanded
									25	Expanded
									23	Expanded
									14	Expanded
									10	Expanded
									6	Expanded
									7	Expanded
									18	Expanded
									17	Expanded
									20	Expanded
									4	Expanded
									13	Expanded
									24	Expanded
									13	Expanded
									21	Expanded
									11	Expanded
									6	Expanded
									22	Expanded
									35	Expanded
									10	Expanded
									5	Expanded
									17	Expanded
									11	Expanded
									21	Expanded
									10	Expanded
									8	Expanded
									13	Expanded
									12	Expanded
									5	Expanded
									7	Expanded
									22	Expanded
									10	Expanded
									10	Expanded
									11	Expanded
									21	Expanded
									13	Expanded
									16	Expanded
									4	Expanded
									14	Expanded
									21	Expanded
									17	Expanded
									11	Expanded
									16	Expanded
									9	Expanded
									47	Expanded
									18	Expanded
									7	Expanded
									5	Expanded
									24	Expanded
									18	Expanded
									16	Expanded
									31	Expanded
									39	Expanded
									20	Expanded
									12	Expanded
									27	Expanded
									14	Expanded
									19	Expanded
									14	Expanded
									13	Expanded
									6	Expanded
									9	Expanded
									16	Expanded
									9	Expanded
									35	Expanded
									13	Expanded
									11	Expanded
									6	Expanded
									46	Expanded
									14	Expanded
									14	Expanded
									13	Expanded
									8	Expanded
									20	Expanded
									24	Expanded
									12	Expanded
									7	Expanded
									7	Expanded
									12	Expanded
									14	Expanded
									27	Expanded
									14	Expanded
									9	Expanded
									14	Expanded
									13	Expanded
									10	Expanded
									26	Expanded
									5	Expanded
									13	Expanded
									7	Expanded
									11	Expanded
									28	Expanded
									25	Expanded
									10	Expanded
									16	Expanded
									23	Expanded
									4	Expanded
									40	Expanded
									8	Expanded
									13	Expanded
									11	Expanded
									28	Expanded
									9	Expanded
									5	Expanded
									3	Expanded
									11	Expanded
									14	Expanded
									26	Expanded
									13	Expanded
									16	Expanded
									19	Expanded
									19	Expanded
									11	Expanded
									19	Expanded
									9	Expanded
									7	Expanded
									41	Expanded
									11	Expanded
									5	Expanded
									17	Expanded
									11	Expanded
									30	Expanded
									29	Expanded
									20	Expanded
									64	Expanded
									6	Expanded
									68	Expanded
									4	Expanded
									7	Expanded
									11	Expanded
									12	Expanded
									5	Expanded
									30	Expanded
									22	Expanded
									5	Expanded
									25	Expanded
									26	Expanded
									2	Expanded
									17	Expanded
									6	Expanded
									44	Expanded
									15	Expanded
									24	Expanded
									3	Expanded
									17	Expanded
									14	Expanded
									20	Expanded
									17	Expanded
									6	Expanded
									10	Expanded
									13	Expanded
									40	Expanded
									14	Expanded
									34	Expanded
									13	Expanded
									51	Expanded
									10	Expanded
									29	Expanded
									14	Expanded
									15	Expanded
									6	Expanded
									24	Expanded
									28	Expanded
									8	Expanded
									8	Expanded
									5	Expanded
									22	Expanded
									5	Expanded
									8	Expanded
									27	Expanded
									25	Expanded
									14	Expanded
									15	Expanded
									23	Expanded
									3	Expanded
									18	Expanded
									9	Expanded
									29	Expanded
									6	Expanded
									8	Expanded
									41	Expanded
									6	Expanded
									24	Expanded
									20	Expanded
									3	Expanded
									11	Expanded
									25	Expanded
									15	Expanded
									8	Expanded
									5	Expanded
									9	Expanded
									77	Expanded
									11	Expanded
									8	Expanded
									8	Expanded
									49	Expanded
									19	Expanded
									14	Expanded
									16	Expanded
									10	Expanded
									8	Expanded
									16	Expanded
									12	Expanded
									10	Expanded
									23	Expanded
									36	Expanded
									11	Expanded
									10	Expanded
									28	Expanded
									12	Expanded
									19	Expanded
									19	Expanded
									9	Expanded
									4	Expanded
									7	Expanded
									20	Expanded
									11	Expanded
									45	Expanded
									6	Expanded
									6	Expanded
									35	Expanded
									13	Expanded
									23	Expanded
									5	Expanded
									4	Expanded
									18	Expanded
									33	Expanded
									11	Expanded
									24	Expanded
									11	Expanded
									21	Expanded
									29	Expanded
									1	Expanded
									8	Expanded
									20	Expanded
									2	Expanded
									8	Expanded
									19	Expanded
									36	Expanded
									18	Expanded
									4	Expanded
									13	Expanded
									13	Expanded
									16	Expanded
									35	Expanded
									71	Expanded
									22	Expanded
									16	Expanded
									27	Expanded
									6	Expanded
									8	Expanded
									6	Expanded
									8	Expanded
									17	Expanded
									10	Expanded
									25	Expanded
									18	Expanded
									11	Expanded
									35	Expanded
									22	Expanded
									19	Expanded
									14	Expanded
									51	Expanded
									18	Expanded
									18	Expanded
									38	Expanded
									25	Expanded
									31	Expanded
									27	Expanded
									21	Expanded
									28	Expanded
									19	Expanded
									52	Expanded
									48	Expanded
									33	Expanded
									13	Expanded
									20	Expanded
									43	Expanded
									29	Expanded
									28	Expanded
									10	Expanded
									17	Expanded
									21	Expanded
									16	Expanded
									10	Expanded
									45	Expanded
									15	Expanded
									43	Expanded
									26	Expanded
									62	Expanded
									22	Expanded
									20	Expanded
									18	Expanded
									34	Expanded
									31	Expanded
									15	Expanded
									27	Expanded
									30	Expanded
									20	Expanded
									22	Expanded
									27	Expanded
									17	Expanded
									18	Expanded
									34	Expanded
									16	Expanded
									19	Expanded
									31	Expanded
									38	Expanded
									20	Expanded
									22	Expanded
									10	Expanded
									11	Expanded
									17	Expanded
									38	Expanded
									20	Expanded
									72	Expanded
									28	Expanded
									30	Expanded
									15	Expanded
									12	Expanded
									41	Expanded
									15	Expanded
									29	Expanded
									24	Expanded
									25	Expanded
									62	Expanded
									27	Expanded
									45	Expanded
									26	Expanded
									24	Expanded
									34	Expanded
									26	Expanded
									48	Expanded
									28	Expanded
									27	Expanded
									35	Expanded
									22	Expanded
									32	Expanded
									20	Expanded
									16	Expanded
									11	Expanded
									20	Expanded
									66	Expanded
									6	Expanded
									19	Expanded
									29	Expanded
									27	Expanded
									61	Expanded
									27	Expanded
									47	Expanded
									11	Expanded
									39	Expanded
									27	Expanded
									26	Expanded
									54	Expanded
									86	Expanded
									14	Expanded
									32	Expanded
									21	Expanded
									55	Expanded
									35	Expanded
									33	Expanded
									18	Expanded
									16	Expanded
									32	Expanded
									40	Expanded
									35	Expanded
									31	Expanded
									40	Expanded
									19	Expanded
									35	Expanded
									15	Expanded
									13	Expanded
									24	Expanded
									72	Expanded
									38	Expanded
									32	Expanded
									46	Expanded
									18	Expanded
									21	Expanded
									13	Expanded
									49	Expanded
									36	Expanded
									8	Expanded
									35	Expanded
									88	Expanded
									22	Expanded
									14	Expanded
									40	Expanded
									41	Expanded
									17	Expanded
									17	Expanded
									47	Expanded
									10	Expanded
									34	Expanded
									19	Expanded
									64	Expanded
									26	Expanded
									25	Expanded
									38	Expanded
									28	Expanded
									25	Expanded
									41	Expanded
									30	Expanded
									15	Expanded
									18	Expanded
									15	Expanded
									20	Expanded
									26	Expanded
									45	Expanded
									29	Expanded
									33	Expanded
									30	Expanded
									22	Expanded
									20	Expanded
									17	Expanded
									18	Expanded
									26	Expanded
									39	Expanded
									19	Expanded
									24	Expanded
									7	Expanded
									38	Expanded
									19	Expanded
									46	Expanded
									39	Expanded
									18	Expanded
									12	Expanded
									9	Expanded
									33	Expanded
									17	Expanded
									33	Expanded
									24	Expanded
									29	Expanded
									19	Expanded
									45	Expanded
									38	Expanded
									37	Expanded
									17	Expanded
									19	Expanded
									15	Expanded
									26	Expanded
									28	Expanded
									19	Expanded
									19	Expanded
									37	Expanded
									22	Expanded
									20	Expanded
									10	Expanded
									18	Expanded
									32	Expanded
									31	Expanded
									14	Expanded
									27	Expanded
									20	Expanded
									21	Expanded
									19	Expanded
									36	Expanded
									46	Expanded
									28	Expanded
									14	Expanded
									50	Expanded
									17	Expanded
									32	Expanded
									31	Expanded
									39	Expanded
									23	Expanded
									13	Expanded
									32	Expanded
									29	Expanded
									18	Expanded
									26	Expanded
									8	Expanded
									14	Expanded
									27	Expanded
									19	Expanded
									13	Expanded
									38	Expanded
									27	Expanded
									73	Expanded
									23	Expanded
									26	Expanded
									13	Expanded
									38	Expanded
									21	Expanded
									44	Expanded
									22	Expanded
									22	Expanded
									26	Expanded
									45	Expanded
									33	Expanded
									23	Expanded
									34	Expanded
									47	Expanded
									34	Expanded
									44	Expanded
									60	Expanded
									20	Expanded
									24	Expanded
									28	Expanded
									23	Expanded
									43	Expanded
									12	Expanded
									25	Expanded
									13	Expanded
									37	Expanded
									21	Expanded
									24	Expanded
									18	Expanded
									8	Expanded
									14	Expanded
									11	Expanded
									22	Expanded
									28	Expanded
									19	Expanded
									26	Expanded
									22	Expanded
									17	Expanded
									17	Expanded
									37	Expanded
									34	Expanded
									73	Expanded
									32	Expanded
									15	Expanded
									31	Expanded
									17	Expanded
									15	Expanded
									29	Expanded
									34	Expanded
									46	Expanded
									38	Expanded
									42	Expanded
									35	Expanded
									16	Expanded
									27	Expanded
									14	Expanded
									41	Expanded
									30	Expanded
									13	Expanded
									32	Expanded
									40	Expanded
									44	Expanded
									14	Expanded
									39	Expanded
									11	Expanded
									16	Expanded
									27	Expanded
									34	Expanded
									38	Expanded
									20	Expanded
									31	Expanded
									34	Expanded
									28	Expanded
									20	Expanded
									33	Expanded
									15	Expanded
									36	Expanded
									39	Expanded
									33	Expanded
									30	Expanded
									21	Expanded
									22	Expanded
									54	Expanded
									17	Expanded
									17	Expanded
									17	Expanded
									23	Expanded
									9	Expanded
									17	Expanded
									19	Expanded
									38	Expanded
									21	Expanded
									12	Expanded
									28	Expanded
									27	Expanded
									19	Expanded
									33	Expanded
									59	Expanded
									28	Expanded
									54	Expanded
									14	Expanded
									35	Expanded
									20	Expanded
									26	Expanded
									12	Expanded
									37	Expanded
									37	Expanded
									27	Expanded
									88	Expanded
									20	Expanded
									34	Expanded
									37	Expanded
									53	Expanded
									24	Expanded
									23	Expanded
									23	Expanded
									51	Expanded
									32	Expanded
									24	Expanded
									25	Expanded
									30	Expanded
									26	Expanded
									32	Expanded
									44	Expanded
									31	Expanded
									16	Expanded
									39	Expanded
									35	Expanded
									27	Expanded
									24	Expanded
									19	Expanded
									26	Expanded
									31	Expanded
									20	Expanded
									26	Expanded
									11	Expanded
									27	Expanded
									74	Expanded
									30	Expanded
									25	Expanded
									22	Expanded
									32	Expanded
									69	Expanded
									19	Expanded
									22	Expanded
									58	Expanded
									34	Expanded
									56	Expanded
									29	Expanded
									25	Expanded
									40	Expanded
									33	Expanded
									27	Expanded
									24	Expanded
									24	Expanded
									17	Expanded
									37	Expanded
									45	Expanded
									30	Expanded
									29	Expanded
									29	Expanded
									22	Expanded
									15	Expanded
									6	Expanded
									61	Expanded
									22	Expanded
									32	Expanded
									9	Expanded
									14	Expanded
									32	Expanded
									20	Expanded
									21	Expanded
									22	Expanded
									22	Expanded
									25	Expanded
									8	Expanded
									10	Expanded
									18	Expanded
									45	Expanded
									21	Expanded
									33	Expanded
									14	Expanded
									29	Expanded
									24	Expanded
									29	Expanded
									21	Expanded
									15	Expanded
									35	Expanded
									11	Expanded
									18	Expanded
									11	Expanded
									25	Expanded
									27	Expanded
									28	Expanded
									53	Expanded
									27	Expanded
									46	Expanded
									28	Expanded
									25	Expanded
									29	Expanded
									28	Expanded
									27	Expanded
									27	Expanded
									14	Expanded
									14	Expanded
									37	Expanded
									26	Expanded
									16	Expanded
									24	Expanded
									17	Expanded
									19	Expanded
									33	Expanded
									48	Expanded
									49	Expanded
									23	Expanded
									10	Expanded
									10	Expanded
									7	Expanded
									16	Expanded
									26	Expanded
									25	Expanded
									51	Expanded
									21	Expanded
									31	Expanded
									41	Expanded
									7	Expanded
									20	Expanded
									47	Expanded
									38	Expanded
									20	Expanded
									64	Expanded
									30	Expanded
									11	Expanded
									90	Expanded
									23	Expanded
									47	Expanded
									13	Expanded
									26	Expanded
									30	Expanded
									50	Expanded
									24	Expanded
									20	Expanded
									30	Expanded
									10	Expanded
									25	Expanded
									48	Expanded
									6	Expanded
									21	Expanded
									62	Expanded
									41	Expanded
									29	Expanded
									32	Expanded
									20	Expanded
									15	Expanded
									11	Expanded
									25	Expanded
									38	Expanded
									22	Expanded
									42	Expanded
									29	Expanded
									19	Expanded
									22	Expanded
									26	Expanded
									23	Expanded
									22	Expanded
									55	Expanded
									38	Expanded
									60	Expanded
									15	Expanded
									25	Expanded
									20	Expanded
									42	Expanded
									51	Expanded
									16	Expanded
									132	Expanded
									24	Expanded
									28	Expanded
									20	Expanded
									18	Expanded
									15	Expanded
									30	Expanded
									29	Expanded
									14	Expanded
									44	Expanded
									29	Expanded
									17	Expanded
									55	Expanded
									20	Expanded
									9	Expanded
									23	Expanded
									38	Expanded
									22	Expanded
									37	Expanded
									25	Expanded
									24	Expanded
									31	Expanded
									25	Expanded
									40	Expanded
									42	Expanded
									28	Expanded
									44	Expanded
									26	Expanded
									14	Expanded
									16	Expanded
									12	Expanded
									45	Expanded
									18	Expanded
									30	Expanded
									22	Expanded
									63	Expanded
									44	Expanded
									26	Expanded
									25	Expanded
									57	Expanded
									14	Expanded
									63	Expanded
									36	Expanded
									37	Expanded
									27	Expanded
									14	Expanded
									17	Expanded
									33	Expanded
									42	Expanded
									14	Expanded
									44	Expanded
									42	Expanded
									23	Expanded
									22	Expanded
									29	Expanded
									18	Expanded
									99	Expanded
									13	Expanded
									8	Expanded
									24	Expanded
									38	Expanded
									32	Expanded
									42	Expanded
									74	Expanded
									10	Expanded
									15	Expanded
									109	Expanded
									26	Expanded
									25	Expanded
									19	Expanded
									28	Expanded
									13	Expanded
									31	Expanded
									27	Expanded
									26	Expanded
									32	Expanded
									61	Expanded
									16	Expanded
									19	Expanded
									8	Expanded
									21	Expanded
									11	Expanded
									61	Expanded
									30	Expanded
									19	Expanded
									33	Expanded
									22	Expanded
									20	Expanded
									16	Expanded
									30	Expanded
									38	Expanded
									11	Expanded
									26	Expanded
									16	Expanded
									46	Expanded
									23	Expanded
									40	Expanded
									16	Expanded
									10	Expanded
									32	Expanded
									39	Expanded
									15	Expanded
									30	Expanded
									58	Expanded
									124	Expanded
									26	Expanded
									29	Expanded
									31	Expanded
									13	Expanded
									17	Expanded
									64	Expanded
									29	Expanded
									22	Expanded
									13	Expanded
									79	Expanded
									35	Expanded
									41	Expanded
									9	Expanded
									20	Expanded
									12	Expanded
									20	Expanded
									23	Expanded
									33	Expanded
									22	Expanded
									58	Expanded
									65	Expanded
									27	Expanded
									11	Expanded
									9	Expanded
									17	Expanded
									28	Expanded
									21	Expanded
									26	Expanded
									64	Expanded
									11	Expanded
									24	Expanded
									27	Expanded
									23	Expanded
									40	Expanded
									12	Expanded
									65	Expanded
									35	Expanded
									40	Expanded
									21	Expanded
									75	Expanded
									25	Expanded
									59	Expanded
									28	Expanded
									38	Expanded
									45	Expanded
									17	Expanded
									14	Expanded
									16	Expanded
									86	Expanded
									29	Expanded
									21	Expanded
									9	Expanded
									41	Expanded
									26	Expanded
									21	Expanded
									16	Expanded
									26	Expanded
									4	Expanded
									35	Expanded
									8	Expanded
									19	Expanded
									18	Expanded
									25	Expanded
									24	Expanded
									38	Expanded
									30	Expanded
									99	Expanded
									12	Expanded
									27	Expanded
									46	Expanded
									31	Expanded
									16	Expanded
									43	Expanded
									9	Expanded
									40	Expanded
									56	Expanded
									22	Expanded
									16	Expanded
									54	Expanded
									24	Expanded
									12	Expanded
									64	Expanded
									21	Expanded
									21	Expanded
									54	Expanded
									66	Expanded
									18	Expanded
									17	Expanded
									23	Expanded
									30	Expanded
									15	Expanded
									40	Expanded
									137	Expanded
									12	Expanded
									17	Expanded
									14	Expanded
									29	Expanded
									16	Expanded
									16	Expanded
									63	Expanded
									45	Expanded
									30	Expanded
									16	Expanded
									47	Expanded
									29	Expanded
									17	Expanded
									15	Expanded
									14	Expanded
									15	Expanded
									41	Expanded
									23	Expanded
									15	Expanded
									18	Expanded
									46	Expanded
									36	Expanded
									31	Expanded
									50	Expanded
									22	Expanded
									20	Expanded
									15	Expanded
									41	Expanded
									35	Expanded
									48	Expanded
									23	Expanded
									27	Expanded
									65	Expanded
									10	Expanded
									35	Expanded
									19	Expanded
									31	Expanded
									17	Expanded
									10	Expanded
									14	Expanded
									46	Expanded
									26	Expanded
									15	Expanded
									26	Expanded
									20	Expanded
									10	Expanded
									24	Expanded
									35	Expanded
									18	Expanded
									22	Expanded
									24	Expanded
									15	Expanded
									6	Expanded
									21	Expanded
									21	Expanded
									30	Expanded
									28	Expanded
									23	Expanded
									27	Expanded
									29	Expanded
									54	Expanded
									34	Expanded
									26	Expanded
									47	Expanded
									14	Expanded
									26	Expanded
									32	Expanded
									43	Expanded
									29	Expanded
									37	Expanded
									17	Expanded
									71	Expanded
									28	Expanded
									18	Expanded
									20	Expanded
									17	Expanded
									26	Expanded
									40	Expanded
									47	Expanded
									23	Expanded
									20	Expanded
									68	Expanded
									35	Expanded
									19	Expanded
									31	Expanded
									27	Expanded
									50	Expanded
									28	Expanded
									36	Expanded
									7	Expanded
									19	Expanded
									46	Expanded
									12	Expanded
									38	Expanded
									15	Expanded
									45	Expanded
									10	Expanded
									64	Expanded
									25	Expanded
									87	Expanded
									63	Expanded
									18	Expanded
									37	Expanded
									32	Expanded
									47	Expanded
									29	Expanded
									16	Expanded
									33	Expanded
									24	Expanded
									19	Expanded
									11	Expanded
									42	Expanded
									47	Expanded
									40	Expanded
									9	Expanded
									14	Expanded
									26	Expanded
									16	Expanded
									26	Expanded
									17	Expanded
									7	Expanded
									39	Expanded
									31	Expanded
									20	Expanded
									25	Expanded
									11	Expanded
									18	Expanded
									28	Expanded
									28	Expanded
									40	Expanded
									46	Expanded
									17	Expanded
									20	Expanded
									17	Expanded
									57	Expanded
									37	Expanded
									39	Expanded
									28	Expanded
									86	Expanded
									24	Expanded
									51	Expanded
									22	Expanded
									18	Expanded
									66	Expanded
									24	Expanded
									12	Expanded
									29	Expanded
									18	Expanded
									29	Expanded
									31	Expanded
									30	Expanded
									29	Expanded
									20	Expanded
									20	Expanded
									24	Expanded
									55	Expanded
									27	Expanded
									22	Expanded
									40	Expanded
									47	Expanded
									12	Expanded
									24	Expanded
									23	Expanded
									24	Expanded
									21	Expanded
									13	Expanded
									17	Expanded
									14	Expanded
									17	Expanded
									110	Expanded
									37	Expanded
									23	Expanded
									37	Expanded
									30	Expanded
									22	Expanded
									7	Expanded
									40	Expanded
									78	Expanded
									27	Expanded
									20	Expanded
									19	Expanded
									55	Expanded
									23	Expanded
									18	Expanded
									27	Expanded
									23	Expanded
									22	Expanded
									42	Expanded
									35	Expanded
									20	Expanded
									32	Expanded
									27	Expanded
									22	Expanded
									34	Expanded
									15	Expanded
									58	Expanded
									25	Expanded
									37	Expanded
									39	Expanded
									45	Expanded
									17	Expanded
									28	Expanded
									27	Expanded
									21	Expanded
									23	Expanded
									16	Expanded
									62	Expanded
									11	Expanded
									16	Expanded
									51	Expanded
									29	Expanded
									18	Expanded
									15	Expanded
									9	Expanded
									27	Expanded
									27	Expanded
									16	Expanded
									40	Expanded
									13	Expanded
									52	Expanded
									12	Expanded
									16	Expanded
									96	Expanded
									38	Expanded
									11	Expanded
									28	Expanded
									16	Expanded
									18	Expanded
									21	Expanded
									17	Expanded
									22	Expanded
									22	Expanded
									21	Expanded
									17	Expanded
									32	Expanded
									16	Expanded
									20	Expanded
									113	Expanded
									55	Expanded
									13	Expanded
									30	Expanded
									11	Expanded
									18	Expanded
									23	Expanded
									11	Expanded
									16	Expanded
									38	Expanded
									22	Expanded
									30	Expanded
									26	Expanded
									22	Expanded
									46	Expanded
									65	Expanded
									36	Expanded
									27	Expanded
									43	Expanded
									44	Expanded
									13	Expanded
									21	Expanded
									11	Expanded
									44	Expanded
									11	Expanded
									69	Expanded
									14	Expanded
									31	Expanded
									33	Expanded
									28	Expanded
									23	Expanded
									20	Expanded
									6	Expanded
									17	Expanded
									15	Expanded
									25	Expanded
									11	Expanded
									74	Expanded
									30	Expanded
									20	Expanded
									32	Expanded
									15	Expanded
									39	Expanded
									37	Expanded
									12	Expanded
									24	Expanded
									50	Expanded
									35	Expanded
									14	Expanded
									7	Expanded
									26	Expanded
									48	Expanded
									16	Expanded
									12	Expanded
									29	Expanded
									30	Expanded
									19	Expanded
									44	Expanded
									20	Expanded
									21	Expanded
									115	Expanded
									10	Expanded
									27	Expanded
									26	Expanded
									12	Expanded
									37	Expanded
									15	Expanded
									10	Expanded
									45	Expanded
									34	Expanded
									48	Expanded
									12	Expanded
									20	Expanded
									14	Expanded
									13	Expanded
									11	Expanded
									27	Expanded
									29	Expanded
									18	Expanded
									24	Expanded
									43	Expanded
									69	Expanded
									41	Expanded
									12	Expanded
									19	Expanded
									28	Expanded
									27	Expanded
									30	Expanded
									64	Expanded
									14	Expanded
									11	Expanded
									26	Expanded
									20	Expanded
									13	Expanded
									21	Expanded
									69	Expanded
									20	Expanded
									42	Expanded
									38	Expanded
									22	Expanded
									29	Expanded
									59	Expanded
									64	Expanded
									11	Expanded
									13	Expanded
									12	Expanded
									23	Expanded
									14	Expanded
									28	Expanded
									37	Expanded
									27	Expanded
									53	Expanded
									17	Expanded
									36	Expanded
									91	Expanded
									65	Expanded
									31	Expanded
									43	Expanded
									36	Expanded
									22	Expanded
									37	Expanded
									14	Expanded
									47	Expanded
									12	Expanded
									9	Expanded
									48	Expanded
									10	Expanded
									22	Expanded
									57	Expanded
									34	Expanded
									27	Expanded
									18	Expanded
									73	Expanded
									37	Expanded
									28	Expanded
									41	Expanded
									7	Expanded
									39	Expanded
									24	Expanded
									21	Expanded
									8	Expanded
									22	Expanded
									114	Expanded
									36	Expanded
									43	Expanded
									34	Expanded
									18	Expanded
									29	Expanded
									20	Expanded
									23	Expanded
									52	Expanded
									32	Expanded
									23	Expanded
									10	Expanded
									20	Expanded
									25	Expanded
									14	Expanded
									12	Expanded
									19	Expanded
									35	Expanded
									92	Expanded
									54	Expanded
									23	Expanded
									34	Expanded
									9	Expanded
									43	Expanded
									18	Expanded
									19	Expanded
									29	Expanded
									31	Expanded
									12	Expanded
									20	Expanded
									16	Expanded
									14	Expanded
									19	Expanded
									11	Expanded
									14	Expanded
									10	Expanded
									25	Expanded
									47	Expanded
									14	Expanded
									22	Expanded
									43	Expanded
									34	Expanded
									14	Expanded
									32	Expanded
									98	Expanded
									10	Expanded
									5	Expanded
									29	Expanded
									19	Expanded
									15	Expanded
									64	Expanded
									14	Expanded
									12	Expanded
									15	Expanded
									14	Expanded
									33	Expanded
									13	Expanded
									62	Expanded
									31	Expanded
									30	Expanded
									22	Expanded
									31	Expanded
									33	Expanded
									37	Expanded
									40	Expanded
									33	Expanded
									21	Expanded
									50	Expanded
									28	Expanded
									27	Expanded
									19	Expanded
									50	Expanded
									10	Expanded
									34	Expanded
									18	Expanded
									17	Expanded
									22	Expanded
									10	Expanded
									27	Expanded
									31	Expanded
									31	Expanded
									14	Expanded
									16	Expanded
									19	Expanded
									25	Expanded
									73	Expanded
									26	Expanded
									25	Expanded
									14	Expanded
									26	Expanded
									15	Expanded
									19	Expanded
									19	Expanded
									21	Expanded
									20	Expanded
									13	Expanded
									30	Expanded
									38	Expanded
									11	Expanded
									28	Expanded
									13	Expanded
									21	Expanded
									13	Expanded
									15	Expanded
									22	Expanded
									31	Expanded
									27	Expanded
									16	Expanded
									21	Expanded
									14	Expanded
									7	Expanded
									7	Expanded
									2	Expanded
									9	Expanded
									41	Expanded
									10	Expanded
									33	Expanded
									10	Expanded
									32	Expanded
									7	Expanded
									9	Expanded
									33	Expanded
									15	Expanded
									10	Expanded
									12	Expanded
									59	Expanded
									16	Expanded
									20	Expanded
									22	Expanded
									6	Expanded
									40	Expanded
									10	Expanded
									7	Expanded
									28	Expanded
									13	Expanded
									11	Expanded
									10	Expanded
									49	Expanded
									13	Expanded
									29	Expanded
									22	Expanded
									28	Expanded
									11	Expanded
									16	Expanded
									19	Expanded
									22	Expanded
									35	Expanded
									19	Expanded
									9	Expanded
									15	Expanded
									28	Expanded
									14	Expanded
									44	Expanded
									21	Expanded
									18	Expanded
									11	Expanded
									18	Expanded
									12	Expanded
									32	Expanded
									73	Expanded
									37	Expanded
									41	Expanded
									13	Expanded
									10	Expanded
									12	Expanded
									49	Expanded
									41	Expanded
									6	Expanded
									31	Expanded
									16	Expanded
									8	Expanded
									33	Expanded
									30	Expanded
									11	Expanded
									21	Expanded
									31	Expanded
									18	Expanded
									11	Expanded
									23	Expanded
									37	Expanded
									58	Expanded
									11	Expanded
									74	Expanded
									44	Expanded
									24	Expanded
									37	Expanded
									40	Expanded
									22	Expanded
									31	Expanded
									29	Expanded
									13	Expanded
									3	Expanded
									101	Expanded
									47	Expanded
									15	Expanded
									24	Expanded
									12	Expanded
									25	Expanded
									55	Expanded
									60	Expanded
									37	Expanded
									5	Expanded
									52	Expanded
									33	Expanded
									23	Expanded
									30	Expanded
									26	Expanded
									24	Expanded
									29	Expanded
									18	Expanded
									24	Expanded
									51	Expanded
									36	Expanded
									42	Expanded
									10	Expanded
									14	Expanded
									37	Expanded
									13	Expanded
									71	Expanded
									5	Expanded
									34	Expanded
									16	Expanded
									16	Expanded
									24	Expanded
									17	Expanded
									130	Expanded
									22	Expanded
									11	Expanded
									19	Expanded
									21	Expanded
									23	Expanded
									24	Expanded
									23	Expanded
									38	Expanded
									9	Expanded
									8	Expanded
									17	Expanded
									15	Expanded
									27	Expanded
									8	Expanded
									10	Expanded
									7	Expanded
									24	Expanded
									25	Expanded
									13	Expanded
									11	Expanded
									21	Expanded
									15	Expanded
									19	Expanded
									20	Expanded
									37	Expanded
									22	Expanded
									34	Expanded
									24	Expanded
									10	Expanded
									6	Expanded
									40	Expanded
									32	Expanded
									24	Expanded
									13	Expanded
									62	Expanded
									59	Expanded
									30	Expanded
									25	Expanded
									13	Expanded
									22	Expanded
									25	Expanded
									20	Expanded
									47	Expanded
									5	Expanded
									21	Expanded
									31	Expanded
									7	Expanded
									15	Expanded
									15	Expanded
									47	Expanded
									52	Expanded
									26	Expanded
									42	Expanded
									27	Expanded
									37	Expanded
									6	Expanded
									20	Expanded
									9	Expanded
									31	Expanded
									40	Expanded
									23	Expanded
									42	Expanded
									7	Expanded
									45	Expanded
									30	Expanded
									32	Expanded
									30	Expanded
									26	Expanded
									7	Expanded
									20	Expanded
									80	Expanded
									32	Expanded
									23	Expanded
									10	Expanded
									15	Expanded
									15	Expanded
									45	Expanded
									21	Expanded
									41	Expanded
									17	Expanded
									42	Expanded
									36	Expanded
									66	Expanded
									32	Expanded
									44	Expanded
									11	Expanded
									57	Expanded
									53	Expanded
									11	Expanded
									15	Expanded
									10	Expanded
									13	Expanded
									6	Expanded
									39	Expanded
									37	Expanded
									38	Expanded
									15	Expanded
									60	Expanded
									33	Expanded
									48	Expanded
									20	Expanded
									9	Expanded
									27	Expanded
									20	Expanded
									18	Expanded
									7	Expanded
									21	Expanded
									30	Expanded
									4	Expanded
									36	Expanded
									19	Expanded
									20	Expanded
									15	Expanded
									56	Expanded
									25	Expanded
									10	Expanded
									19	Expanded
									22	Expanded
									5	Expanded
									17	Expanded
									37	Expanded
									103	Expanded
									19	Expanded
									40	Expanded
									64	Expanded
									18	Expanded
									6	Expanded
									25	Expanded
									13	Expanded
									26	Expanded
									40	Expanded
									31	Expanded
									49	Expanded
									28	Expanded
									47	Expanded
									17	Expanded
									13	Expanded
									64	Expanded
									24	Expanded
									8	Expanded
									37	Expanded
									6	Expanded
									15	Expanded
									15	Expanded
									16	Expanded
									29	Expanded
									51	Expanded
									20	Expanded
									10	Expanded
									43	Expanded
									5	Expanded
									41	Expanded
									19	Expanded
									22	Expanded
									25	Expanded
									24	Expanded
									6	Expanded
									18	Expanded
									11	Expanded
									14	Expanded
									25	Expanded
									14	Expanded
									46	Expanded
									13	Expanded
									45	Expanded
									30	Expanded
									28	Expanded
									16	Expanded
									36	Expanded
									11	Expanded
									20	Expanded
									33	Expanded
									11	Expanded
									12	Expanded
									13	Expanded
									33	Expanded
									27	Expanded
									48	Expanded
									45	Expanded
									39	Expanded
									71	Expanded
									9	Expanded
									12	Expanded
									26	Expanded
									16	Expanded
									30	Expanded
									6	Expanded
									18	Expanded
									13	Expanded
									32	Expanded
									15	Expanded
									9	Expanded
									19	Expanded
									28	Expanded
									19	Expanded
									28	Expanded
									45	Expanded
									48	Expanded
									36	Expanded
									31	Expanded
									33	Expanded
									23	Expanded
									10	Expanded
									36	Expanded
									26	Expanded
									60	Expanded
									26	Expanded
									21	Expanded
									31	Expanded
									44	Expanded
									7	Expanded
									60	Expanded
									21	Expanded
									25	Expanded
									19	Expanded
									11	Expanded
									24	Expanded
									30	Expanded
									23	Expanded
									7	Expanded
									18	Expanded
									13	Expanded
									27	Expanded
									38	Expanded
									27	Expanded
									33	Expanded
									17	Expanded
									25	Expanded
									4	Expanded
									14	Expanded
									18	Expanded
									11	Expanded
									7	Expanded
									30	Expanded
									16	Expanded
									22	Expanded
									77	Expanded
									6	Expanded
									8	Expanded
									26	Expanded
									32	Expanded
									31	Expanded
									7	Expanded
									11	Expanded
									21	Expanded
									2	Expanded
									8	Expanded
									27	Expanded
									27	Expanded
									27	Expanded
									19	Expanded
									54	Expanded
									9	Expanded
									18	Expanded
									5	Expanded
									30	Expanded
									26	Expanded
									5	Expanded
									201	Expanded
									21	Expanded
									24	Expanded
									24	Expanded
[truncated: 18,681 more rows]

## Sheet: Fig. 5
	Fig. 5f	Expression of co-nhibitors and co-stimulators.
		Gene	Group	Expression in healthy	Expression in Patients pre	P value	Healthy minus pre	FDR	HD1	HD2	HD3	HD4	HD5	HD6	HD7	UPN24 pre	UPN10 pre	UPN19 pre	UPN18 pre	UPN4 pre	UPN17 pre	UPN1 pre	UPN12 pre	UPN8 pre	UPN13 pre	UPN14 pre	UPN15 pre	UPN6 pre
		CD160	co-inhitibor	-0.22	-0.01	0.000502528	-0.2	1	-0.23	-0.23	-0.22	-0.23	-0.2	-0.23	-0.19	0.05	0.07	-0.1	-0.23	0.33	0.16	-0.07	-0.2	0.1	-0.06	-0.11	-0.11	0.00262322
		LAG3	co-inhitibor	-0.21	0.02	0.0013786	-0.24	1	-0.23	-0.25	-0.19	-0.21	-0.19	-0.24	-0.18	0.06	0.3	-0.12	-0.22	0.04	0.13	-0.01	-0.12	0.12	-0.08	-0.15	0.52	-0.14
		TIGIT	co-inhitibor	-0.28	-0.07	0.00629668	-0.2	1	-0.31	-0.31	-0.27	-0.28	-0.18	-0.32	-0.29	0.06	0.12	-0.24	-0.35	0.46	0.08	0.03	-0.16	-0.18	-0.16	-0.17	-0.23	-0.24
		CD28	co-stimulator	0.17	0.00555073	0.01	0.16	1	0.16	0.07	0.28	0.21	0.31	0.03	0.11	-0.00463849	0.08	0.17	0.02	-0.2	-0.07	0.16	0.28	-0.07	-0.03	0.03	-0.14	-0.15
		BTLA	co-inhitibor	0.05	-0.02	0.04	0.08	1	0.01	0.04	0.08	-0.03	0.05	0.23	-0.0034035	0.02	-0.08	0.08	-0.04	-0.01	-0.03	-0.01	0.02	-0.02	0.01	-0.08	-0.1	-0.11
		ICOS	co-stimulator	0.06	-0.07	0.12	0.14	1	-0.01	0.18	-0.03	0.04	0.46	-0.14	-0.05	0.09	-0.04	-0.04	-0.13	-0.17	-0.15	-0.1	0.01	-0.08	-0.08	0.01	-0.17	-0.15
		CD27	co-stimulator	0.16	0.000989054	0.2	0.16	1	0.31	-0.08	0.19	0.21	0.34	0.4	-0.24	0.13	-0.06	0.19	-0.22	-0.24	0.00750259	0.23	0.6	-0.22	0.38	0.00935923	-0.41	-0.38
		LAIR1	co-inhitibor	0.06	-0.01	0.35	0.07	1	0.04	-0.07	-0.04	0.01	0.06	0.48	-0.04	-0.03	0.07	0.08	-0.17	-0.14	-0.06	-0.00779194	0.13	-0.00474279	0.17	0.04	-0.15	-0.13
		CD2	co-stimulator	-0.05	-0.01	0.64	-0.03	1	-0.01	-0.26	0.12	0.000170928	-0.000463436	-0.1	-0.12	0.31	-0.11	0.08	-0.26	-0.04	0.08	0.1	0.14	0.37	0.08	-0.07	-0.41	-0.47
		CD226	co-stimulator	-0.0049202	0.00477485	0.8	-0.00969505	1	0.02	-0.04	0.02	0.03	0.03	-0.08	-0.02	0.18	0.16	0.13	-0.16	-0.1	-0.01	0.05	0.04	0.1	0.02	-0.03	-0.19	-0.14

## Sheet: Fig. 6
	Fig. 6b	TCR clonality.
			Gini index
			Patients Pre	Patients Post	Healthy Donors
			0.383813	0.36422	0.0290915
			0.564205	0.681487	0.126773
			0.111155	0.527897	0.0457311
			0.100519	0.304292	0.0933065
			0.730465	0.907649	0.0777535
			0.323009	0.67503	0.115766
			0.361159	0.522002	0.14882
			0.083974	0.41884
			0.515142	0.386139
			0.159835	0.332024
			0.197069	0.498137
			0.64742	0.947953
			0.251978
		Average	0.3407	0.5471	0.09103
		Standard Deviation	0.2173	0.2152	0.0434
			Shannon index
			Patients Pre	Patients Post	Healthy Donors
			6.49545	7.12305	8.03027
			4.11221	3.99936	7.62431
			7.8718	6.30677	7.98001
			7.92967	7.42146	7.8376
			2.86817	1.45123	8.14063
			6.66988	3.96222	7.47512
			6.56515	5.7906	7.46899
			7.78379	6.57188
			5.86454	6.58117
			7.41945	6.80026
			7.18277	6.05207
			3.65147	0.540516
			6.26975
		Average	6.206	5.217	7.794
		Standard Deviation	1.665	2.257	0.2734
	Fig. 6c	Expression of STAT3 gene and GO term apoptosis.
			STAT3
			Expression	Sample	ID	Status
			0.120237	Pre	UPN24	Pre
			0.559958	Pre	UPN10	Pre
			0.0594551	Pre	UPN19	Pre
			0.177081	Pre	UPN18	Pre
			-0.0404039	Pre	UPN4	Pre
			0.185889	Pre	UPN17	Pre
			0.0571934	Pre	UPN1	Pre
			0.102122	Pre	UPN12	Pre
			-0.0923928	Pre	UPN8	Pre
			-0.191505	Pre	UPN13	Pre
			-0.133579	Pre	UPN14	Pre
			0.250572	Pre	UPN15	Pre
			0.0181727	Post	UPN24	Post
			0.246003	Post	UPN10	Post
			-0.207414	Post	UPN19	Post
			-0.0583663	Post	UPN18	Post
			0.102376	Post	UPN4	Post
			0.0273286	Post	UPN17	Post
			-0.0863928	Post	UPN1	Post
			-0.0711811	Post	UPN12	Post
			-0.230254	Post	UPN8	Post
			-0.160954	Post	UPN13	Post
			-0.28719	Post	UPN14	Post
			0.293688	Post	UPN15	Post
			GO term apoptosis
			AdjustGOMean	Sample	ID	Status
			0.00308177	Sample 1	UPN24	pre
			0.00580997	Sample 2	UPN24	post
			0.00390129	Sample 3	UPN10	pre
			0.00822098	Sample 4	UPN10	post
			0.000236681	Sample 5	UPN19	pre
			0.00207875	Sample 6	UPN19	post
			0.00161424	Sample 9	UPN18	pre
			0.000204769	Sample 10	UPN18	post
			-0.0101705	Sample 11	UPN4	pre
			-0.0122908	Sample 12	UPN4	post
			-0.00671124	Sample 13	UPN17	pre
			-0.0018431	Sample 14	UPN17	post
			-0.00207525	Sample 17	UPN1	pre
			0.0076871	Sample 18	UPN1	post
			0.00127836	Sample 19	UPN12	pre
			0.00802512	Sample 20	UPN12	post
			-0.000130579	Sample 21	UPN8	pre
			0.0066371	Sample 25	UPN8	post
			-0.00398084	Sample 22	UPN13	pre
			0.0243931	Sample 26	UPN13	post
			0.000671862	Sample 27	UPN14	pre
			0.0156329	Sample 28	UPN14	post
			0.000939114	Sample 29	UPN15	pre
			0.000453847	Sample 30	UPN15	post

## Sheet: Supplementary Fig. 1
	Supplementary Fig. 1f	Entropy before and after batch correction.
		Before:
		Cluster ID	Entropy
		0	0.501722
		1	0.719209
		2	3.68191
		3	1.3062
		4	2.70406
		5	0.491851
		6	1.68956
		7	4.00952
		8	3.02129
		9	3.40278
		10	0.906456
		11	0.427824
		12	2.07535
		13	3.54699
		14	1.07424
		15	0.497962
		16	2.67716
		17	0.754969
		18	3.92413
		19	1.43361
		20	3.46708
		21	0.0391189
		22	3.51564
		23	4.46785
		24	1.04188
		25	0.815251
		26	2.03446
		27	0.873744
		After:
		Cluster ID	Entropy
		0	0.00685001
		1	1.15247
		2	1.26237
		3	1.52703
		4	1.72488
		5	2.0987
		6	2.18677
		7	2.45468
		8	2.67451
		9	2.83636
		10	2.95815
		11	2.99534
		12	3.06254
		13	3.10458
		14	3.14973
		15	3.20232
		16	3.22589
		17	3.23244
		18	3.28223
		19	3.29169
		20	3.29347
		21	3.31306
		22	3.44511
		23	3.46008
		24	3.47853
		25	3.51631
		26	3.52625
		27	3.5651
		28	3.58547
		29	3.58626
		30	3.59382
		31	3.59731
		32	3.61392
		33	3.62763
		34	3.71912
		35	3.73409
		36	3.77401
		37	3.79172
		38	3.81981
		39	3.84217
		40	3.85118
		41	3.87545
		42	3.87878
		43	3.98896
		44	3.99697
		45	4.00723
		46	4.02647
		47	4.03415
		48	4.06811
		49	4.08136
		50	4.08684
		51	4.11902
		52	4.13196
		53	4.1343
		54	4.14988
		55	4.18164
		56	4.18316
		57	4.21268
		58	4.22715
		59	4.2321
		60	4.2445
		61	4.25238
		62	4.25395
		63	4.26322
		64	4.28311
		65	4.28342
		66	4.29714
		67	4.29977
		68	4.32004
		69	4.32528
		70	4.36174
		71	4.3784
		72	4.38289
		73	4.38493
		74	4.38561
		75	4.43607
		76	4.4362
		77	4.44871
		78	4.4662
		79	4.4704
		80	4.47545
		81	4.47821
		82	4.48983
		83	4.50066
		84	4.50083
		85	4.51062
		86	4.51079
		87	4.51384
		88	4.52136
		89	4.52407
		90	4.53315
		91	4.53437
		92	4.56039
		93	4.5624
		94	4.56465
		95	4.57001
		96	4.576
		97	4.57654
		98	4.58167
		99	4.59214
		100	4.6144
		101	4.61759
		102	4.62352
		103	4.63135
		104	4.6367
		105	4.64054
		106	4.65098
		107	4.67298
		108	4.67461
		109	4.69023
		110	4.6953
		111	4.69549
		112	4.70478
		113	4.70636
		114	4.71397
		115	4.73545
		116	4.73749
		117	4.7395
		118	4.74944
		119	4.77321
		120	4.78749
		121	4.79593
		122	4.82774
		123	4.82947
		124	4.84208

## Sheet: Supplementary Fig. 3
	Supplementary Fig. 3a	TRAV and TRBV gene expression
		Clonotype	Expression	ln(Expression)	Gene Type
		TRAV8-3	39816	10.592	TRA
		TRAV38-2DV8	50797	10.8356	TRA
		TRAV29DV5	45873	10.7336	TRA
		TRAV13-1	68659	11.1369	TRA
		TRAV14DV4	37028	10.5194	TRA
		TRAV9-2	32186	10.3793	TRA
		TRAV26-1	20724	9.93905	TRA
		TRAV2	14638	9.59138	TRA
		TRAV3	38218	10.5511	TRA
		TRAV8-6	21915	9.99493	TRA
		TRAV17	31043	10.3431	TRA
		TRAV21	36502	10.5051	TRA
		TRAV41	20728	9.93924	TRA
		TRAV12-2	153091	11.9388	TRA
		TRAV27	24651	10.1126	TRA
		TRAV4	20037	9.90534	TRA
		TRAV19	30990	10.3414	TRA
		TRAV5	16768	9.72723	TRA
		TRAV38-1	14062	9.55123	TRA
		TRAV8-2	64501	11.0744	TRA
		TRAV10	31157	10.3468	TRA
		TRAV36DV7	28688	10.2642	TRA
		TRAV25	10909	9.29734	TRA
		TRAV20	18359	9.81788	TRA
		TRAV8-4	33432	10.4173	TRA
		TRAV16	19453	9.87576	TRA
		TRAV12-3	23325	10.0573	TRA
		TRAV6	13225	9.48986	TRA
		TRAV23DV6	20041	9.90554	TRA
		TRAV1-2	19586	9.88257	TRA
		TRAV12-1	31329	10.3523	TRA
		TRAV40	2597	7.86211	TRA
		TRAV13-2	28380	10.2534	TRA
		TRAV26-2	12787	9.45618	TRA
		TRAV22	11388	9.34032	TRA
		TRAV35	11646	9.36272	TRA
		TRAV8-1	18177	9.80791	TRA
		TRAV34	2791	7.93415	TRA
		TRAV1-1	10877	9.29441	TRA
		TRAV30	8943	9.09863	TRA
		TRAV39	5605	8.63141	TRA
		TRAV24	6923	8.8426	TRA
		TRAV9-1	80	4.38203	TRA
		TRAV7	30	3.4012	TRA
		TRAV18	2690	7.8973	TRA
		TRBV6-5	62805	11.0478	TRB
		TRBV12-3	42969	10.6682	TRB
		TRBV7-6	68682	11.1372	TRB
		TRBV6-1	32210	10.38	TRB
		TRBV28	1949	7.57507	TRB
		TRBV20-1	524465	13.1701	TRB
		TRBV5-5	19660	9.88634	TRB
		TRBV11-2	47676	10.7722	TRB
		TRBV24-1	21231	9.96322	TRB
		TRBV14	26859	10.1984	TRB
		TRBV7-2	183297	12.1189	TRB
		TRBV19	99259	11.5055	TRB
		TRBV18	45347	10.7221	TRB
		TRBV3-1	68445	11.1338	TRB
		TRBV27	45766	10.7313	TRB
		TRBV7-9	168872	12.0369	TRB
		TRBV5-4	36882	10.5155	TRB
		TRBV30	28898	10.2715	TRB
		TRBV2	58241	10.9723	TRB
		TRBV11-3	7266	8.89096	TRB
		TRBV4-1	40240	10.6026	TRB
		TRBV12-4	36430	10.5031	TRB
		TRBV29-1	43527	10.6811	TRB
		TRBV6-6	46014	10.7367	TRB
		TRBV9	58694	10.9801	TRB
		TRBV5-1	120123	11.6963	TRB
		TRBV5-6	32510	10.3893	TRB
		TRBV10-3	41477	10.6329	TRB
		TRBV4-2	61648	11.0292	TRB
		TRBV15	13024	9.47455	TRB
		TRBV10-2	8806	9.08319	TRB
		TRBV7-3	143088	11.8712	TRB
		TRBV13	23913	10.0822	TRB
		TRBV10-1	6831	8.82923	TRB
		TRBV6-4	20463	9.92637	TRB
		TRBV11-1	5962	8.69316	TRB
		TRBV25-1	10915	9.29789	TRB
		TRBV12-5	8292	9.02305	TRB
		TRBV7-7	18897	9.84676	TRB
		TRBV16	1403	7.24637	TRB
		TRBV5-7	982	6.88959	TRB
		TRBV6-7	845	6.73934	TRB
		TRBV5-3	1159	7.05531	TRB
		TRBV7-4	21889	9.99374	TRB
		TRBV6-8	753	6.62406	TRB

## Sheet: Supplementary Fig. 20
	Supplementary Fig. 20b	Linear correlation of virus-specific CDR3 sequences.
		Frequency in Patients	Frequency in healthy donors
		282	146
		110	39
		66	25
		50	27
		43	14
		30	11
		21	5
		20	5
		16	3
		15	5
		12	6
		10	2
		10	5
		9	3
		9	4
		8	1
		8	4
		7	0
		6	0
		6	0
		5	0
		5	1
		5	1
		5	1
		5	2
		5	3
		5	4
		4	0
		4	0
		4	0
		4	0
		4	2
		4	2
		4	3
		4	7
		3	3
		2	0
		2	0
		2	0
		2	0
		2	0
		2	0
		2	1
		2	1
		2	2
		2	3
		2	3
		2	3
		1	0
		1	0
		1	0
		1	0
		1	0
		1	0
		1	0
		1	0
		1	0
		1	0
		1	0
		1	0
		1	0
		1	0
		1	0
		1	0
		1	0
		1	1
		1	1
		1	1
		1	1
		1	1
		0	1
		0	0
		0	0
		0	1
		0	0
		0	0
		0	0
		0	0
		0	0
		0	0
		0	0
		0	0
		0	0
		0	0
		0	2
		0	0
		0	0
		0	0
		0	0
		0	1
		0	2
		0	0
		0	0
		0	0
		0	1
		0	0
		0	0
		0	0
		0	0
		0	0
		0	2
		0	0
		0	0
		0	0
		0	0
		0	0
		0	1
		0	0
		0	1
		0	0
		0	0
		0	0
		0	0
		0	0
		0	1
		0	1
		0	0
		0	0
		0	0
		0	0
		0	0
		0	0
		0	1
		0	1
		0	0
		0	0

## Sheet: Supplementary Fig. 25
	Supplementary Fig. 21a	Frequencyg of T cell subsets.
			Status	UPN	CD4_naive	CD4 central memory	CD4 effector memory	CD8 naive	CD8 central memory	CD8+CD45RO+	CD8 effector memory
			Post	1	11.2089	11.5576	19.8439	9.7808	13.5005	14.8124	19.2959
			Post	4	15.0821	12.5362	34.9264	10.0358	11.0076	9.14929	7.2626
			Post	8	20.1809	7.82907	19.4947	9.07673	9.79414	25.0468	8.57767
			Post	10	4.8951	1.14768	16.1456	18.0337	9.58453	46.3348	3.85849
			Post	12	28.5911	11.3813	18.417	5.60441	14.0369	10.8295	11.1399
			Post	13	24.4285	10.9012	25.7321	12.9416	16.7958	5.81901	3.38183
			Post	14	28.6357	14.3864	20.5338	8.00246	17.2495	5.68833	5.50376
			Post	15	42.4945	12.087	18.3997	5.64235	14.2194	4.97203	2.18516
			Post	17	12.5573	12.2751	14.1975	7.23104	17.5661	10.194	25.9788
			Post	18	18.3786	11.9323	8.6684	6.06381	9.57187	11.859	33.526
			Post	19	2.40609	0.228245	9.82406	15.4826	25.8678	40.7989	5.3923
			Post	24	19.4258	5.41536	27.1926	16.6053	17.1457	7.87067	6.34464
	Supplementary Fig. 21b	Changes of T cell subset frequency after treatment.
			CD8/CD4 ratio
			Patients pre	Patients post	Healthy donors
			1.06109	0.598855	0.370218
			1.56538	1.31862	1.03056
			0.573418	1.00649	0.43777
			0.538071	0.92183	0.3989
			1.9434	3.50686	0.599504
			1.55654	7.02672	0.414811
			0.962554	1.56546	0.637686
			0.483574	0.728781
			1.56213	1.34684
			0.535433	0.548717
			0.71264	1.12572
			1.66138	3.27449
			1.10506	0.637686
		Average	1.097	1.816	0.5556
		Standard Deviation	0.5105	1.832	0.2334
			CD4 naïve (%)
			Patients pre	Patients post	Healthy donors
			15.2152	19.4258	43.5059
			12.8009	4.89511	37.3886
			15.3972	2.40609	41.5954
			18.7816	18.3786	32.7963
			40.5006	15.0821	30.6194
			10.6345	12.5573
			41.3958	11.2089
			8.00982	28.5911
			3.25914	20.1809
			14.5374	24.4285
			4.64034	28.6356
			8.73878	42.4945
			17.4591
		Average	16.26	19.02	37.18
		Standard Deviation	11.92	11.12	5.518
			CD4 central memory (%)
			Patients pre	Patients post	Healthy donors
			12.3427	5.41535	9.72542
			7.2698	1.14768	13.7904
			7.03845	0.228245	5.88034
			8.5977	11.9323	13.6476
			8.0552	12.5362	18.3114
			4.969	12.2751	2.41364
			11.1187	11.5576	14.7078
			12.874	11.3813
			11.6375	7.82907
			12.1793	10.9012
			5.13981	14.3864
			9.77762	12.087
			8.1568
		Average	9.166	9.306	11.21
		Standard Deviation	2.704	4.65	5.526
			CD4 effector memory (%)
			Patients pre	Patients post	Healthy donors
			20.9602	27.1926	16.3208
			13.9037	16.1456	20.3057
			16.6797	9.82406	17.6524
			23.5747	8.6684	16.0755
			18.8489	34.9264	8.72348
			42.2407	14.1975	15.5779
			18.1663	19.8439	19.6893
			43.6857	18.417
			32.1463	19.4947
			10.8577	25.7321
			33.349	20.5338
			31.3218	18.3997
			23.6316
		Average	25.34	19.45	16.34
		Standard Deviation	10.42	7.323	3.815
			CD8 naive (%)
			Patients pre	Patients post	Healthy donors
			6.44539	16.6053	5.88276
			17.2782	18.0337	5.28384
			9.7271	15.4826	3.87464
			5.54023	6.06381	10.3282
			6.02268	10.0358	5.14202
			5.32575	7.23104	20.3166
			16.6268	9.7808	9.99126
			15.0222	5.60442
			28.6168	9.07673
			6.25378	12.9416
			6.93703	8.00246
			8.97891	5.64235
			21.0744
		Average	11.83	10.38	8.688
		Standard Deviation	7.316	4.385	5.698
			CD8 central memory (%)
			Patients pre	Patients post	Healthy donors
			13.6013	17.1457	18.1863
			11.5321	9.58453	14.6113
			11.7341	25.8678	13.7322
			19.5747	9.57187	18.1023
			19.6941	11.0076	6.54541
			14.2869	17.5661	12.5775
			9.13445	13.5005	15.5056
			10.3422	14.0369
			14.4833	9.79414
			13.8983	16.7958
			21.7118	17.2495
			15.1597	14.2194
			15.9054
		Average	14.7	14.69	14.18
		Standard Deviation	3.768	4.691	3.967
			CD8+CD45RO+ (%)
			Patients pre	Patients post	Healthy donors
			12.4239	7.87067	4.19199
			28.2344	46.3348	5.60699
			10.0401	40.7989	7.40741
			3.26437	11.859	6.15474
			4.27899	9.14929	4.7603
			4.45086	10.194	5.4608
			3.21587	14.8124
			7.53414	10.8294
			6.13673	25.0468
			8.94878	5.81901
			3.69691	5.68832
			7.65817	4.97203
			11.0816
		Average	8.536	16.11	5.597
		Standard Deviation	6.67	13.95	1.121
			CD8 effector memory (%)
			Patients pre	Patients post	Healthy donors
			19.0114	6.34464	2.18682
			8.98088	3.85849	3.0131
			29.3833	5.3923	9.85755
			20.6667	33.526	2.89537
			2.59949	7.2626	3.27724
			18.0922	25.9788	4.02582
			0.342114	19.2959
			2.53184	11.1398
			3.72019	8.57767
			33.3247	3.38183
			24.5251	5.50376
			18.365	2.18516
			2.69117
		Average	14.17	11.04	4.209
		Standard Deviation	11.3	9.957	2.83
